# Supplementary material for: Making apples from oranges: Comparing noncollapsible effect estimators and their standard errors after adjustment for different covariate sets
Source: Biom J. 2020 Dec 14;63(3):528–57. doi: 10.1002/bimj.201900297 (PMC7986756; doi:10.1002/bimj.201900297)
Supplement: Supplementary file 1 — Supporting Information [file BIMJ-63-528-s001.zip]

Archive with 40 entries (40 files):
- code/HR.R
- code/main.R
- code/OR.R
- code/PBC.R
- data/New_PBC.csv
- README.txt
- results/HR_Nsim_1000_2m_1000_Coefficient_0_1.csv
- results/HR_Nsim_1000_2m_1000_Coefficient_0_1.tiff
- results/HR_Nsim_1000_2m_1000_Coefficient_1_0.csv
- results/HR_Nsim_1000_2m_1000_Coefficient_1_0.tiff
- results/HR_Nsim_1000_2m_1000_Coefficient_1_1.csv
- results/HR_Nsim_1000_2m_1000_Coefficient_1_1.tiff
- results/HR_Nsim_1000_2m_1000_Coefficient_1_1_confounding.csv
- results/HR_Nsim_1000_2m_1000_Coefficient_1_1_confounding.tiff
- results/HR_Nsim_1000_2m_10000_Coefficient_0_1.csv
- results/HR_Nsim_1000_2m_10000_Coefficient_0_1.tiff
- results/HR_Nsim_1000_2m_10000_Coefficient_1_0.csv
- results/HR_Nsim_1000_2m_10000_Coefficient_1_0.tiff
- results/HR_Nsim_1000_2m_10000_Coefficient_1_1.csv
- results/HR_Nsim_1000_2m_10000_Coefficient_1_1.tiff
- results/HR_Nsim_1000_2m_10000_Coefficient_1_1_confounding.csv
- results/HR_Nsim_1000_2m_10000_Coefficient_1_1_confounding.tiff
- results/HR_Nsim_1000_2m_5000_Coefficient_0_1.csv
- results/HR_Nsim_1000_2m_5000_Coefficient_0_1.tiff
- results/HR_Nsim_1000_2m_5000_Coefficient_1_0.csv
- results/HR_Nsim_1000_2m_5000_Coefficient_1_0.tiff
- results/HR_Nsim_1000_2m_5000_Coefficient_1_1.csv
- results/HR_Nsim_1000_2m_5000_Coefficient_1_1.tiff
- results/HR_Nsim_1000_2m_5000_Coefficient_1_1_confounding.csv
- results/HR_Nsim_1000_2m_5000_Coefficient_1_1_confounding.tiff
- results/OR_Nsim_1000_Coefficient_0_1.csv
- results/OR_Nsim_1000_Coefficient_0_1.tiff
- results/OR_Nsim_1000_Coefficient_1_0.csv
- results/OR_Nsim_1000_Coefficient_1_0.tiff
- results/OR_Nsim_1000_Coefficient_1_1.csv
- results/OR_Nsim_1000_Coefficient_1_1.tiff
- results/OR_Nsim_1000_Coefficient_1_1_confounding.csv
- results/OR_Nsim_1000_Coefficient_1_1_confounding.tiff
- results/pbc_results.csv
- results/pbc_survival_curve.pdf
