# Supplementary material for: Making apples from oranges: Comparing noncollapsible effect estimators and their standard errors after adjustment for different covariate sets
Source: Biom J. 2020 Dec 14;63(3):528–57. doi: 10.1002/bimj.201900297 (PMC7986756; doi:10.1002/bimj.201900297)
Supplement: Supplementary file 1 — Supporting Information [file BIMJ-63-528-s001.zip › code/main.R]

#######################################################################################
#
#                                                                                     
#   Filename    :	main.R  
#   Description : Simulation for binary outcome and right-censored time-to-event outcome; Application to the primary biliary cirrhosis data
#                                                                                     
#   Project     :       Biometrical Journal article "Making apples from oranges: comparing non-collapsible effect estimators
#                                      and their standard errors after adjustment for different covariate sets"                                                             
#   Authors     :       Rhian Daniel, Jingjing Zhang, Daniel Farewell                                                                
#   Date        :       26.09.2020
#   Purpose     :       As described in BiomJ article
#																				  
#   R Version   :       3.5.2 (2018-12-20)                                                                
#
#
#   Input data files  :    "New_PBC.csv"                                                           
#   Output data files :     "OR_N_1000_Coefficient_0_1.tiff", "OR_N_1000_Coefficient_0_1.csv",
#                          "OR_N_1000_Coefficient_1_0.tiff", "OR_N_1000_Coefficient_1_0.csv"......,
#                           "HR_N_1000_Coefficient_0_1.tiff", "HR_N_1000_Coefficient_0_1.csv",
#                          "HR_N_1000_Coefficient_1_0.tiff", "HR_N_1000_Coefficient_1_0.csv"......,
#                          "pbc_results.csv", "pbc_survival_curve.pdf"
#                          
#
#   Required R packages :  simsurv, survival, ggplot2, plyr, ipw, survey, RColorBrewer, boot
#
#
#######################################################################################


library("simsurv")
library("survival")
library("ggplot2")
library("plyr")
library("ipw")
library("survey")
library("RColorBrewer")
library("boot")
#################################################################

file_path <- "./Code_and_data"
source(paste(file_path, "/code/OR.R", sep = ""))
source(paste(file_path, "/code/HR.R", sep = ""))
source(paste(file_path, "/code/PBC.R", sep = ""))
#######################################################################  OR Simulations
#iConfounding: specify whether there is any confounding, either TRUE or False
#N_repeated: number of simulations
#N: Sample size
#Coefficient: user defined as c(0,1) or c(1,0) or c(1,1) when no confounding ; (1,1) when there is confounding
f.OR(iConfounding = FALSE, N_repeated = 1000, N = 1000, file_path, Coefficient = c(0, 1))
f.OR(iConfounding = FALSE, N_repeated = 1000, N = 1000, file_path, Coefficient = c(1, 0))
f.OR(iConfounding = FALSE, N_repeated = 1000, N = 1000, file_path, Coefficient = c(1, 1))
f.OR(iConfounding = TRUE, N_repeated = 1000, N = 1000, file_path, Coefficient = c(1, 1))
#######################################################################  HR Simulations
#iConfounding: specify whether there is any confounding, either TRUE or False
#m: survival times simulated, m in the paper, chosen from 500, 2500, 500
#N_repeated: number of simulations
#N: Sample size
#Coefficient: user defined as c(0,1) or c(1,0) or c(1,1) when no confounding ; (1,1) when there is confounding
f.HR(iConfounding = FALSE, m = 500, N_repeated = 1000, N = 1000, file_path, Coefficient = c(0, 1))
f.HR(iConfounding = FALSE, m = 500, N_repeated = 1000, N = 1000, file_path, Coefficient = c(1, 0))
f.HR(iConfounding = FALSE, m = 500, N_repeated = 1000, N = 1000, file_path, Coefficient = c(1, 1))
f.HR(iConfounding = TRUE, m = 500, N_repeated = 1000, N = 1000, file_path, Coefficient = c(1, 1))

f.HR(iConfounding = FALSE, m = 2500, N_repeated = 1000, N = 1000, file_path, Coefficient = c(0, 1))
f.HR(iConfounding = FALSE, m = 2500, N_repeated = 1000, N = 1000, file_path, Coefficient = c(1, 0))
f.HR(iConfounding = FALSE, m = 2500, N_repeated = 1000, N = 1000, file_path, Coefficient = c(1, 1))
f.HR(iConfounding = TRUE, m = 2500, N_repeated = 1000, N = 1000, file_path, Coefficient = c(1, 1))

f.HR(iConfounding = FALSE, m = 5000, N_repeated = 1000, N = 1000, file_path, Coefficient = c(0, 1))
f.HR(iConfounding = FALSE, m = 5000, N_repeated = 1000, N = 1000, file_path, Coefficient = c(1, 0))
f.HR(iConfounding = FALSE, m = 5000, N_repeated = 1000, N = 1000, file_path, Coefficient = c(1, 1))
f.HR(iConfounding = TRUE, m = 5000, N_repeated = 1000, N = 1000, file_path, Coefficient = c(1, 1))
####################################################################### Application to PBC

f.PBC(file_path)
