# Supplementary material for: Making apples from oranges: Comparing noncollapsible effect estimators and their standard errors after adjustment for different covariate sets
Source: Biom J. 2020 Dec 14;63(3):528–57. doi: 10.1002/bimj.201900297 (PMC7986756; doi:10.1002/bimj.201900297)
Supplement: Supplementary file 1 — Supporting Information [file BIMJ-63-528-s001.zip › code/OR.R]

#######################################################################################
#
#                                                                                     
#   Filename    :	OR.R  
#   Description : Simulation for binary outcome 
#                                                                                     
#   Project     :       Biometrical Journal article "Making apples from oranges: comparing non-collapsible effect estimators
#                                      and their standard errors after adjustment for different covariate sets"                                                             
#   Authors     :       Rhian Daniel, Jingjing Zhang, Daniel Farewell                                                                
#   Date        :       26.09.2020
#   Purpose     :       As described in BiomJ article
#																				  
#   R Version   :       3.5.2 (2018-12-20)                                                                
#
#
#   Input data files  :    --                                                         
#   Output data files :    "OR_N_1000_Coefficient_0_1.tiff", "OR_N_1000_Coefficient_0_1.csv",
#                          "OR_N_1000_Coefficient_1_0.tiff", "OR_N_1000_Coefficient_1_0.csv"......
#
#   Required R packages :  ggplot2, plyr, ipw, RColorBrewer
#
#
########################################################################################
f.OR <- function(iConfounding, N_repeated, N, file_path, Coefficient){


  ######
  results_coef <- matrix(0, N_repeated + 5, 4)#extra 5 rows: empty row, Mean,SD,Monte Carlo SE of Mean, Monte Carlo SE of SD
  colnames(results_coef) <- c("Unadjusted", "IPTW", "Adjusted marginal", "Conditional")
  
  set.seed(9999)
  in1 <- rep(1, N)
  c1 <- rnorm(N)#Covariate c1
  for (i in 1:N_repeated)
  {
    print(i)
    #####################Generate simulation data df
    set.seed(i)
    
    if (iConfounding){
      ex <- rbinom(N, 1, 1/(1 + exp(-1 * c1)))#exposure, dependent on c1
    }else{
      ex <- rbinom(N, 1, 0.5)#exposure
    }
    
    z <- cbind(in1, ex, c1) %*% c(1, Coefficient)#
    pr <- 1/(1 + exp(-z))
    y <- rbinom(N, 1, pr)
    
    df <- data.frame(y = y, ex = ex, c1 = c1)
    ###########################UnAdjusted,Adjust
    fit_unadjust <- glm(y ~ ex, data = df, family = "binomial")#UnAdjusted
    fit_adjust <- glm(y ~ ex + c1, data = df, family = "binomial")#Adjust/Conditional
    ###########################IPW
    temp <- ipwpoint(exposure = ex, family = "binomial", link = "logit",
                     numerator = ~ 1, denominator = ~ c1, data = df)
    
    df$sw <- temp$ipw.weights
    fit_ipw <- glm(y ~ ex, data = df, family = "binomial", weights = sw)
    ##################################AdjustMarginal
    z1 <- cbind(in1, rep(1,N), c1) %*% fit_adjust$coefficients
    s1 <- sum(exp(z1) / (1 + exp(z1)))
    
    z2 <- cbind(in1, rep(0,N), c1) %*% fit_adjust$coefficients
    s2 <- sum(exp(z2) / (1 + exp(z2)))
    
    logOR <- log((s1) / (N - s1)) - log((s2) / (N - s2))
    ######################
    results_coef[i,] <- c(fit_unadjust$coefficients[2],#"UnAdjusted"
                          fit_ipw$coefficients[2],#"IPW"
                          logOR,#"AdjustMarginal"
                          fit_adjust$coefficients[2])#"Conditional"
  }
  
  results_coef[N_repeated + 2, ] <- colMeans(results_coef[1:N_repeated, ])
  results_coef[N_repeated + 3, ] <- apply(results_coef[1:N_repeated,], 2, sd)
  results_coef[N_repeated + 4, ] <- results_coef[N_repeated+3, ] / sqrt(N_repeated)
  results_coef[N_repeated + 5, ] <- results_coef[N_repeated+3, ]/sqrt(2 * (N_repeated - 1))
  
  ######################################Visualization of distribution of estimates
  df_coef<-data.frame(Method =
                        factor(rep(c("Unadjusted", "IPTW", "Adjusted marginal", "Conditional"), each = N_repeated),
                               levels = c("Unadjusted", "IPTW", "Adjusted marginal", "Conditional")),
                      Value = c(results_coef[c(1:N_repeated), 1], results_coef[c(1:N_repeated), 2],
                                results_coef[c(1:N_repeated), 3], results_coef[c(1:N_repeated), 4]))
  
  mu <- ddply(df_coef, "Method", summarise, grp.mean = mean(Value))
  
  plot_title <- c()
  file_name <- c()
  if (iConfounding){
    plot_title <- "Treatment effect, Confounder Effect (Coefficients:(1,1)*)"
    file_name <- paste("OR_", "Nsim_", N_repeated, "_Coefficient_",
                       Coefficient[1], "_", Coefficient[2], "_confounding", sep = "")
  }else if (identical(Coefficient, c(0, 1))){
    plot_title <- "Null treatment effect, Covariate Effect (Coefficients:(0,1))"
    file_name <- paste("OR_", "Nsim_", N_repeated, "_Coefficient_",
                       Coefficient[1], "_", Coefficient[2], sep = "")
  }else if (identical(Coefficient, c(1, 0))){
    plot_title <- "Treatment effect, Null covariate Effect (Coefficients:(1,0))"
    file_name <- paste("OR_", "Nsim_", N_repeated, "_Coefficient_",
                       Coefficient[1], "_", Coefficient[2], sep = "")
  }else{
    plot_title <- "Treatment effect, Covariate Effect (Coefficients:(1,1))"
    file_name <- paste("OR_", "Nsim_", N_repeated, "_Coefficient_",
                       Coefficient[1], "_", Coefficient[2], sep = "")
  }
  
  p<-ggplot(df_coef, aes(x=Value, color=Method)) +
    geom_density() +
    geom_vline(data = mu, 
               aes(xintercept = grp.mean, color = Method),
               linetype = "dashed") +
    scale_color_manual(values = brewer.pal(n = 8, name = "Dark2")[c(1, 3, 4, 6)]) +
    labs(title = plot_title, x = "log(OR)", y = "Density")
  
  ggsave(paste(file_path, "/results/", file_name, ".tiff", sep=""),
         units ="in", width = 8, height = 6, dpi = 300, compression = 'none')
  
  #################Save results
  write.table(results_coef, 
              file = paste(file_path, "/results/", file_name, ".csv",sep=""), 
              row.names = FALSE, col.names = TRUE, sep = ",")
  
}
