# Supplementary material for: Making apples from oranges: Comparing noncollapsible effect estimators and their standard errors after adjustment for different covariate sets
Source: Biom J. 2020 Dec 14;63(3):528–57. doi: 10.1002/bimj.201900297 (PMC7986756; doi:10.1002/bimj.201900297)
Supplement: Supplementary file 1 — Supporting Information [file BIMJ-63-528-s001.zip › code/PBC.R]

#######################################################################################
#
#                                                                                     
#   Filename    :	PBC.R  
#   Description : Application to the primary biliary cirrhosis data
#                                                                                     
#   Project     :       Biometrical Journal article "Making apples from oranges: comparing non-collapsible effect estimators
#                                      and their standard errors after adjustment for different covariate sets"                                                             
#   Authors     :       Rhian Daniel, Jingjing Zhang, Daniel Farewell                                                                
#   Date        :       26.09.2020
#   Purpose     :       As described in BiomJ article
#																				  
#   R Version   :       3.5.2 (2018-12-20)                                                                
#
#
#   Input data files  :    "New_PBC.csv"                                                           
#   Output data files :    "pbc_results.csv", "pbc_survival_curve.pdf"
#                          
#
#   Required R packages :  simsurv, survival, ggplot2, plyr, ipw, survey, RColorBrewer, boot
#
#
########################################################################################

f.PBC <- function(file_path){


  ######new PBC data
  pbc_temp <- read.csv(  paste(file_path, "/data/New_PBC.csv", sep="")) 
  colnames(pbc_temp) <- c("trt", "lbili", "status", "time")
  results_coef <- matrix(0, 5, 10)
  colnames(results_coef) <- c("Unadjusted", "IPTW",  
                              "Conditional", "AdjustMarginal_200", 
                              "AdjustMarginal_1000", "AdjustMarginal_2000", 
                              "AdjustMarginal_5000", "AdjustMarginal_10000", 
                              "AdjustMarginal_20000", "AdjustMarginal_50000")
  ################Conditional
  HR_cox.fit <- function(data, indices){
    d <- data[indices, ]
    cox.fit <- coxph(Surv(d$time, d$status == 1) ~ trt + lbili, d)
    return(coef(cox.fit)[1])
  }
  
  set.seed(12345)#for reproducing
  t1<-Sys.time()
  HR_cox.fit.boot <- boot(pbc_temp, HR_cox.fit, R = 1000)
  t2<-Sys.time()
  
  HR_cox.fit.boot.ci <- boot.ci(HR_cox.fit.boot, conf = c(0.90, 0.95), type = c("perc"))
  results_coef[, 3] <- c(HR_cox.fit.boot$t0, sd(HR_cox.fit.boot$t), 
                         HR_cox.fit.boot.ci$percent[2, 4], 
                         HR_cox.fit.boot.ci$percent[2, 5],
                         as(difftime(t2, t1, units = "mins"), "numeric"))
  ##########Unadjusted
  HR_cox.fit.unadj <- function(data, indices){
    d <- data[indices, ]
    cox.fit.unadj <- coxph(Surv(d$time, d$status == 1) ~ trt, d)
    return(coef(cox.fit.unadj)[1])
  }
  
  t3<-Sys.time()
  HR_cox.fit.unadj.boot <- boot(pbc_temp, HR_cox.fit.unadj, R = 1000)
  t4<-Sys.time()
  
  HR_cox.fit.unadj.boot.ci <- boot.ci(HR_cox.fit.unadj.boot, conf = c(0.90, 0.95), type = c("perc"))
  results_coef[,1] <- c(HR_cox.fit.unadj.boot$t0, sd(HR_cox.fit.unadj.boot$t), 
                        HR_cox.fit.unadj.boot.ci$percent[2, 4], 
                        HR_cox.fit.unadj.boot.ci$percent[2, 5],
                        as(difftime(t4, t3, units = "mins"), "numeric"))
  
  ##########IPTW
  HR_IPW <- function(data, indices){
    d <- data[indices, ]
    temp <- ipwpoint(exposure = trt, family = "binomial", link = "logit",
                     numerator = ~ 1, denominator = ~ lbili, data = d)
    
    d$sw <- temp$ipw.weights
    d$y <- Surv(d$time, d$status == 1)
    cox.ipw <- svycoxph(y ~ trt, 
                        design = svydesign(id =~ 1, weights = ~ sw, data = d))
    return(coef(cox.ipw)[1])
  }
  
  t5<-Sys.time()
  HR_IPW.boot <- boot(pbc_temp, HR_IPW, R = 1000)
  t6<-Sys.time()
  
  HR_IPW.boot.ci <- boot.ci(HR_IPW.boot, conf = c(0.90, 0.95), type = c("perc"))
  results_coef[, 2] <- c(HR_IPW.boot$t0, sd(HR_IPW.boot$t), 
                         HR_IPW.boot.ci$percent[2, 4], 
                         HR_IPW.boot.ci$percent[2, 5],
                         as(difftime(t6, t5, units = "mins"), "numeric"))
  
  ####AdjustMarginal
  
  HR_new <- function(data, indices, N_new_half){#N_new_half, survival times be simulated, i.e. m in the paper
    
    pbc <- data[indices, ]
    cox.fit <- coxph(Surv(pbc$time, pbc$status==1) ~ trt + lbili, pbc) #Conditional 
    
    bh <- basehaz(cox.fit, centered = FALSE)
    
    ####################Adjust Marginal survival curve#################
    
    
    #####################eventtime of dead
    N <- nrow(pbc)
    s1 <- matrix(0, nrow = nrow(bh), ncol = N)#all exposure, i,e, when all x==1 
    s0 <- matrix(0, nrow = nrow(bh), ncol = N)#all non exposure, i,e, when all x==0
    
    for (i in 1:N) {
      s1[,i] <- exp(-bh$hazard) ^ (exp(cox.fit$coef[1] + cox.fit$coef[2] * pbc$lbili[i]))
      s0[,i] <- exp(-bh$hazard) ^ (exp(cox.fit$coef[2] * pbc$lbili[i]))
    }
    
    s1_cond <- vector(mode="numeric", length = nrow(bh))
    s0_cond <- vector(mode="numeric", length = nrow(bh))
    
    s1_Mean <- rowMeans(s1)
    s0_Mean <- rowMeans(s0)
    
    s1_cond[1] <- s1_Mean[1]
    s0_cond[1] <- s0_Mean[1]
    
    for (j in 2:nrow(bh)) {
      s1_cond[j] <- s1_Mean[j] / s1_Mean[j - 1]
      s0_cond[j] <- s0_Mean[j] / s0_Mean[j - 1]
    }
    # ##########################censoring eventime by swapping censoring and death event
    pbc_c <- pbc
    pbc_c$status <- 1 - pbc$status
    cox.fit_c <- coxph(Surv(pbc_c$time, pbc_c$status ==1 ) ~ trt + lbili, pbc_c) #Conditional 
    
    bh_c <- basehaz(cox.fit_c, centered = FALSE)
    N_c <- nrow(pbc_c)
    s1_c <- matrix(0, nrow = nrow(bh_c), ncol = N_c)#all exposure, i,e, when all x==1 
    s0_c <- matrix(0, nrow = nrow(bh_c), ncol = N)#all non exposure, i,e, when all x==0
    
    for (i in 1:N_c) {
      s1_c[, i] <- exp(-bh_c$hazard) ^ (exp(cox.fit_c$coef[1] + cox.fit_c$coef[2] * pbc_c$lbili[i]))
      s0_c[, i] <- exp(-bh_c$hazard) ^ (exp(cox.fit_c$coef[2] * pbc_c$lbili[i] ))
    }
    
    s1_cond_c <- vector(mode = "numeric", length = nrow(bh_c))
    s0_cond_c <- vector(mode = "numeric", length = nrow(bh_c))
    
    s1_Mean_c <- rowMeans(s1_c)
    s0_Mean_c <- rowMeans(s0_c)
    
    s1_cond_c[1] <- s1_Mean_c[1]
    s0_cond_c[1] <- s0_Mean_c[1]
    
    for (j in 2:nrow(bh_c)) {
      s1_cond_c[j] <- s1_Mean_c[j] / s1_Mean_c[j-1]
      s0_cond_c[j] <- s0_Mean_c[j] / s0_Mean_c[j-1]
    }
    
    
    #############################Simulated Data 
    N_1 <- N_new_half#100#round(N/2),100,500,1000,2500,5000,10000,25000
    N_0 <- N_new_half#100#N-N_1,100,500,1000,2500,5000,10000
    ######Exposure
    #eventtime of dead
    newd1 <- matrix(0, nrow = nrow(bh), ncol = N_1)
    for (i in 1:N_1) {
      newd1[,i] <- rbinom(nrow(bh), 1, s1_cond)
    }
    
    index_event1_d <- apply(newd1, 2, function(x) which(x == 0)[1])
    
    eventtime1_d <- bh$time[index_event1_d]
    eventtime1_d[which(is.na(index_event1_d))] <- max(bh$time)
    status1_d <- rep(1, N_1)
    status1_d[which(is.na(index_event1_d))] <- 0
    #####censoring eventime as death time
    newd1_c <- matrix(0, nrow = nrow(bh_c), ncol = N_1)
    for (i in 1:N_1) {
      newd1_c[,i] <- rbinom(nrow(bh_c), 1, s1_cond_c)
    }
    
    index_event1_c <- apply(newd1_c, 2, function(x) which(x == 0)[1])
    
    eventtime1_c <- bh_c$time[index_event1_c]
    eventtime1_c[which(is.na(index_event1_c))] <- max(bh_c$time)
    status1_c <- rep(1, N_1)
    status1_c[which(is.na(index_event1_c))] <- 0
    ###############choose event time for simulated data
    eventtime1 <- vector(mode="numeric", length = length(eventtime1_c))
    status1 <- vector(mode = "numeric", length = nrow(bh))# 0=alive, 1=dead
    for (k in 1:length(eventtime1_c))
    {
      if (eventtime1_c[k] < eventtime1_d[k]){
        
        eventtime1[k] <- eventtime1_c[k]
        status1[k] <- 0#censoring
        
      }else if (eventtime1_c[k] > eventtime1_d[k] | eventtime1_c[k] == eventtime1_d[k]){
        
        eventtime1[k] <- eventtime1_d[k]
        status1[k] <- 1#dead
        
      }
    }
    
    ########UnExposure
    #eventtime of dead
    newd0 <- matrix(0, nrow = nrow(bh), ncol = N_0)
    for (i in 1:N_0) {
      newd0[,i] <- rbinom(nrow(bh), 1, s0_cond)
    }
    
    index_event0_d <- apply(newd0, 2, function(x) which(x == 0)[1])
    
    eventtime0_d <- bh$time[index_event0_d]
    eventtime0_d[which(is.na(index_event0_d))] <- max(bh$time)
    status0_d <- rep(1, N_0)
    status0_d[which(is.na(index_event0_d))] <- 1
    #######censoring eventime as death time
    newd0_c <- matrix(0, nrow = nrow(bh_c), ncol = N_0)
    for (i in 1:N_0) {
      newd0_c[,i] <- rbinom(nrow(bh_c), 1, s0_cond_c)
    }
    
    index_event0_c <- apply(newd0_c, 2, function(x) which(x == 0)[1])
    
    eventtime0_c <- bh_c$time[index_event0_c]
    eventtime0_c[which(is.na(index_event0_c))] <- max(bh_c$time)
    status0_c <- rep(1, N_0)
    status0_c[which(is.na(index_event0_c))] <- 1
    #####choose event time for simulated data
    eventtime0 <- vector(mode = "numeric", length = length(eventtime0_c))
    status0 <- vector(mode = "numeric", length = nrow(bh))# 0=alive, 1=dead
    for (k in 1:length(eventtime0_c))
    {
      if (eventtime0_c[k] < eventtime0_d[k]){
        
        eventtime0[k] <- eventtime0_c[k]
        status0[k] <- 0#censoring
        
      }else if (eventtime0_c[k] > eventtime0_d[k] | eventtime0_c[k] == eventtime0_d[k]){
        
        eventtime0[k] <- eventtime0_d[k]
        status0[k] <- 1#dead
        
      }
    }
    
    #####New data
    newdata <- data.frame(rbind(cbind(eventtime1, status1, rep(1, N_1)), 
                                cbind(eventtime0, status0, rep(0, N_0))))
    
    names(newdata) <- c("eventtime", "status", "x")
    cox.fit.new <- coxph(Surv(eventtime, status) ~ x, newdata) 
    return(coef(cox.fit.new))
  }
  
  t7<-Sys.time()
  HR_new.boot <- boot(pbc_temp, HR_new, R = 1000, N_new_half = 100)
  t8<-Sys.time()
  
  HR_new.boot.ci <- boot.ci(HR_new.boot, conf = c(0.90, 0.95), type = c("perc"))
  results_coef[, 4] <- c(HR_new.boot$t0, sd(HR_new.boot$t), 
                         HR_new.boot.ci$percent[2, 4], 
                         HR_new.boot.ci$percent[2, 5],
                         as(difftime(t8, t7, units = "mins"), "numeric"))
  
  t9<-Sys.time()
  HR_new.boot <- boot(pbc_temp, HR_new, R = 1000, N_new_half = 1000)
  t10<-Sys.time()
  
  HR_new.boot.ci <- boot.ci(HR_new.boot, conf = c(0.90, 0.95), type = c("perc"))
  results_coef[, 5] <- c(HR_new.boot$t0, sd(HR_new.boot$t), 
                         HR_new.boot.ci$percent[2, 4], 
                         HR_new.boot.ci$percent[2, 5],
                         as(difftime(t10, t9, units = "mins"), "numeric"))
  
  t11<-Sys.time()
  HR_new.boot <- boot(pbc_temp, HR_new, R = 1000,N_new_half = 2000)
  t12<-Sys.time()
  
  HR_new.boot.ci <- boot.ci(HR_new.boot, conf = c(0.90, 0.95),type = c("perc"))
  results_coef[, 6] <- c(HR_new.boot$t0, sd(HR_new.boot$t), 
                         HR_new.boot.ci$percent[2, 4], 
                         HR_new.boot.ci$percent[2, 5],
                         as(difftime(t12, t11, units = "mins"), "numeric"))
  
  t13<-Sys.time()
  HR_new.boot <- boot(pbc_temp, HR_new, R = 1000, N_new_half = 5000)
  t14<-Sys.time()
  
  HR_new.boot.ci <- boot.ci(HR_new.boot, conf = c(0.90, 0.95), type = c("perc"))
  results_coef[, 7] <- c(HR_new.boot$t0, sd(HR_new.boot$t), 
                         HR_new.boot.ci$percent[2, 4], 
                         HR_new.boot.ci$percent[2, 5],
                         as(difftime(t14, t13, units = "mins"), "numeric"))
  
  t15<-Sys.time()
  HR_new.boot <- boot(pbc_temp, HR_new, R = 1000, N_new_half = 10000)
  t16<-Sys.time()
  
  HR_new.boot.ci <- boot.ci(HR_new.boot, conf = c(0.90, 0.95), type = c("perc"))
  results_coef[, 8] <- c(HR_new.boot$t0, sd(HR_new.boot$t), 
                         HR_new.boot.ci$percent[2, 4], 
                         HR_new.boot.ci$percent[2, 5],
                         as(difftime(t16, t15, units = "mins"), "numeric"))
  
  t17<-Sys.time()
  HR_new.boot <- boot(pbc_temp, HR_new, R = 1000, N_new_half = 20000)
  t18<-Sys.time()
  
  HR_new.boot.ci <- boot.ci(HR_new.boot, conf = c(0.90, 0.95), type = c("perc"))
  results_coef[, 9] <- c(HR_new.boot$t0, sd(HR_new.boot$t), 
                         HR_new.boot.ci$percent[2, 4], 
                         HR_new.boot.ci$percent[2, 5],
                         as(difftime(t18, t17, units = "mins"), "numeric"))
  
  t19<-Sys.time()
  HR_new.boot <- boot(pbc_temp, HR_new, R = 1000, N_new_half = 50000)
  t20<-Sys.time()
  
  HR_new.boot.ci <- boot.ci(HR_new.boot, conf = c(0.90, 0.95), type = c("perc"))
  results_coef[, 10] <- c(HR_new.boot$t0, sd(HR_new.boot$t), 
                          HR_new.boot.ci$percent[2, 4], 
                          HR_new.boot.ci$percent[2, 5],
                          as(difftime(t20, t19, units = "mins"), "numeric"))
  ###############save results
  write.table(results_coef, 
              file=paste(file_path, "/results/pbc_results.csv", sep=""), 
              row.names = FALSE, col.names = TRUE, sep = ",")
  
  ################################################################plot log(-log(S)) versus t
  
  
  pbc <- pbc_temp
  cox.fit <- coxph(Surv(pbc$time, pbc$status == 1) ~ trt + lbili, pbc) #Conditional 
  
  bh <- basehaz(cox.fit, centered = FALSE)
  
  N <- nrow(pbc)
  s1 <- matrix(0, nrow = nrow(bh), ncol = N)#all exposure, i,e, when all x==1 
  s0 <- matrix(0, nrow = nrow(bh), ncol = N)#all non exposure, i,e, when all x==0
  
  for (i in 1:N) {
    s1[, i] <- exp(-bh$hazard) ^ (exp(cox.fit$coef[1] + cox.fit$coef[2] * pbc$lbili[i]))
    s0[, i] <- exp(-bh$hazard) ^ (exp(cox.fit$coef[2] * pbc$lbili[i]))
  }
  
  
  s1_Mean <- rowMeans(s1)
  s0_Mean <- rowMeans(s0)
  
  
  pdf(paste(file_path, "/results/pbc_survival_curve.pdf", sep=""), 
      width = 8, height = 8)
  
  plot(bh$time, log(-log(s1_Mean)), 
       type = "l", col = "red", lwd = 2, 
       xlab = "Time(t)", ylab = "log(-log(survival))")
  lines(bh$time, log(-log(s0_Mean)), 
        type = "l", col = "black", lwd = 2)
  legend("bottomright", legend = c("Treated","Not"), 
         col = c("red", "black"), bg = "white", lwd = 2)
  
  dev.off()
  
  
  
  
  
}
