# Supplementary material for: Making apples from oranges: Comparing noncollapsible effect estimators and their standard errors after adjustment for different covariate sets
Source: Biom J. 2020 Dec 14;63(3):528–57. doi: 10.1002/bimj.201900297 (PMC7986756; doi:10.1002/bimj.201900297)
Supplement: Supplementary file 1 — Supporting Information [file BIMJ-63-528-s001.zip › data/New_PBC.csv]

treat	lbili	status	time
1	0	0	1896
0	.53062826	1	1456
1	-.69314718	0	1892
1	.33647221	0	343
0	.095310204	0	1875
1	.33647221	1	768
0	-.51082557	0	1869
0	1.6292405	1	768
0	1.6292405	1	768
0	1.6292405	1	768
0	1.6292405	1	768
0	.47000363	0	1552
1	-.69314718	1	735
1	.53062826	0	1846
1	1.4109869	1	1099
1	1.4109869	1	1099
0	-.69314718	1	1034
0	.33647221	1	362
1	0	0	1834
0	.26236424	0	1834
0	-.22314353	1	750
0	.18232159	1	391
0	.18232159	1	391
1	.78845739	0	1826
0	1.1939224	1	1071
1	1.3350011	1	826
1	.53062826	0	1804
1	-.69314718	0	1487
0	1.2237755	1	734
0	-.51082557	1	1511
0	-.35667497	1	370
1	.47000363	1	731
1	.9932518	1	633
0	-.35667497	1	685
0	-.35667497	1	685
1	.74193728	1	711
1	.26236424	0	1756
0	-.35667497	0	1755
1	.33647221	0	1750
0	0	0	1741
0	-.69314718	1	1446
0	-.22314353	0	1742
1	-.10536055	0	1741
0	.26236424	0	1735
1	-.10536055	0	1731
1	.33647221	1	1416
0	.83290911	1	733
1	-.51082557	1	1508
0	-.69314718	0	559
0	.26236424	1	383
1	-.22314353	0	1707
1	.4054651	1	726
1	-.51082557	0	1706
1	2.0014801	0	1692
1	.53062826	0	1688
0	1.0647107	1	686
0	-.22314353	1	1086
0	-.51082557	1	351
1	-.22314353	1	876
1	-.22314353	1	876
0	.74193728	1	1092
0	.74193728	1	1092
0	-.51082557	0	1680
0	2.4765384	1	189
1	-.9162907	1	530
1	-.9162907	1	530
1	-.9162907	1	530
1	-.69314718	0	1674
1	-.35667497	0	1355
0	.47000363	1	1033
0	.47000363	1	1033
1	1.5686159	0	1134
0	.095310204	1	727
0	.095310204	1	727
0	.095310204	1	47
1	0	1	1453
0	1.3350011	1	340
0	.74193728	1	499
1	2.6741486	1	361
1	.4054651	0	1681
0	-.9162907	0	874
1	1.3862944	0	307
1	-.69314718	0	1630
0	2.6318889	0	252
0	-.35667497	0	183
0	1.6677068	0	734
1	1.3083328	1	1474
1	-.35667497	0	1554
0	.26236424	1	737
0	-.22314353	0	1526
0	.87546879	0	1526
1	-.69314718	0	1519
1	-.69314718	1	833
0	-.9162907	0	1518
0	.33647221	0	1241
0	2.4159138	1	272
1	.095310204	0	1108
0	-.69314718	0	1088
1	-.10536055	0	1486
0	-.69314718	0	1483
1	.91629076	0	1471
1	1.0647107	0	1470
1	-1.2039728	0	1064
1	1.7404661	1	1087
1	1.7404661	1	1087
0	-.22314353	0	1468
0	-.35667497	0	1468
1	.18232159	0	1463
0	.64185387	1	755
0	-.51082557	0	1098
1	.26236424	0	1449
0	1.1631508	1	783
1	2.3795462	0	1443
0	-.35667497	0	1478
0	0	1	462
1	-.69314718	1	742
1	1.0296195	1	462
1	-.69314718	0	1414
0	1.3862944	1	973
0	.26236424	1	377
0	1.2527629	1	536
1	.095310204	0	1372
0	-.35667497	1	714
1	-.51082557	0	1358
1	.4054651	1	761
1	-.9162907	0	1153
0	-.10536055	0	275
1	-.35667497	0	1367
1	.18232159	1	709
1	.18232159	1	709
1	.18232159	1	709
0	0	0	739
1	2.2512918	0	1323
1	.095310204	1	559
1	1.4816046	0	1310
1	-.35667497	0	1293
0	-.51082557	0	35
1	0	0	1288
1	1.4816046	0	1282
0	-.51082557	1	810
0	-.22314353	0	513
0	-.35667497	0	1258
0	1.0296195	0	1127
1	-.69314718	0	1246
1	-.69314718	0	1233
1	-.69314718	0	1217
0	1.3862944	0	573
0	-.51082557	0	1205
1	.64185387	0	1199
0	.87546879	1	717
0	-.10536055	1	727
0	-.69314718	1	800
1	-1.2039728	0	1176
1	1.7749524	1	816
1	1.7749524	1	816
1	.095310204	0	1148
1	.47000363	0	1127
0	-.9162907	0	1107
0	0	1	763
0	.18232159	1	364
0	.4054651	0	1084
1	-.35667497	1	834
1	-.69314718	0	1078
1	-1.2039728	0	1058
1	-.69314718	0	1056
0	0	1	705
1	-.35667497	0	.099609375
1	.53062826	1	144
0	-.22314353	0	233
0	1.4350845	1	604
0	1.4350845	1	604
0	-.9162907	0	971
1	-.69314718	0	946
0	.9932518	1	671
0	-.51082557	0	946
0	.69314718	1	375
1	.4054651	1	683
1	.4054651	1	683
1	-.51082557	0	937
1	.58778661	0	905
0	-.9162907	1	812
1	1.1631508	0	888
0	.53062826	1	776
0	-.69314718	0	868
1	-.35667497	1	810
1	-.10536055	0	825
0	0	0	803
1	-.9162907	0	791
