# Supplementary material for: Making apples from oranges: Comparing noncollapsible effect estimators and their standard errors after adjustment for different covariate sets
Source: Biom J. 2020 Dec 14;63(3):528–57. doi: 10.1002/bimj.201900297 (PMC7986756; doi:10.1002/bimj.201900297)
Supplement: Supplementary file 1 — Supporting Information [file BIMJ-63-528-s001.zip › README.txt]

README

Source code for manuscript "Making apples from oranges: comparing non-collapsible effect estimators and their standard errors after adjustment for different covariate sets"
by Rhian Daniel, Jingjing Zhang and Daniel Farewell.

For questions, comments or remarks about the code please contact Rhian Daniel or Jingjing Zhang (danielr8@cardiff.ac.uk, ZhangJ68@cardiff.ac.uk).

The code has been written using 3.5.2 (platform: x86_64-w64-mingw32/x64 (64-bit)) with package versions 
simsurv_0.2.3, survival_2.44-1.1, ggplot2_3.1.1, plyr_1.8.4, ipw_1.0-11, survey_3.36, RColorBrewer_1.1-2, boot_1.3-22 and Matrix_1.2-15


To reproduce the results presented in the manuscript, just run the "main.R" file, where all the scenarios presented in the paper are included. The only thing to do for running 
the "main.R" file is to set the folder directory for "file_path" in line 41 as where you stored the code, data and results folders in your computer.


All figures and tables will be stored in the results subfolder.
