# Supplementary material for: Making apples from oranges: Comparing noncollapsible effect estimators and their standard errors after adjustment for different covariate sets
Source: Biom J. 2020 Dec 14;63(3):528–57. doi: 10.1002/bimj.201900297 (PMC7986756; doi:10.1002/bimj.201900297)
Supplement: Supplementary file 1 — Supporting Information [file BIMJ-63-528-s001.zip › results/HR_Nsim_1000_2m_1000_Coefficient_0_1.csv]

Unadjusted	IPTW	Adjusted marginal	Conditional
-0.00029972325344907	-0.0205301065678997	-0.113173077562175	0.00423832345989709
0.0305422765077708	-0.0161831175870475	0.0828881236109982	0.0590831848374957
-0.0517176857987218	-0.0975927499321704	0.0565104401128638	-0.121030292626485
0.0591405373541562	-0.0010334142677656	-0.0938123783086324	-0.00708909556790091
-0.0913707080029482	-0.0163635261357854	0.0838095543307863	0.0101451302178583
-0.0513608300909776	-0.0962203254344562	-0.0832529092650658	-0.117793776358706
-0.0186757357255088	0.0773022241093415	0.00135263831936934	0.0562877243107136
0.0430901943219753	0.0550398961648887	-0.0435502597700802	0.0623737112319811
-0.005663178823754	0.00104508918677229	-0.062519479802275	0.0459547082604667
-0.032787355562018	-0.0862489976701779	-0.000876712715869173	-0.0868614902132434
0.0747342516458097	0.00624854328685829	-0.0236935586888648	0.065505831629205
-0.0822337654210715	-0.0468296195005902	-0.0610500150808109	-0.11130492337797
0.0391501550466106	-0.00215194653467598	-0.0929196359612668	0.0577267359545882
0.141299000285338	0.0965567134568441	0.136590536269792	0.0599325945543416
-0.0404692956368943	-0.0340306965722627	0.115493518420001	0.0319453017968481
-0.0287230713804503	0.0057131207851581	0.0598499506072682	0.0195612645739792
0.061245978424907	0.0283314049830338	0.0843331183606852	0.0555126742501502
0.0295222634955688	0.0147212153107439	-0.0234062001739929	-0.007437028520358
-0.0751124450149552	0.00325143669213084	-0.0318576263006642	-0.0147674204133905
-0.0848705196026379	-0.0093476686053367	-0.056058448387028	-0.0253291657776927
0.0012433027292237	0.0252588525527435	-0.0251866853599175	0.0902299613031194
-0.0795873162483118	-0.0553107278008039	-0.0866466143170827	-0.114243814827499
-0.0110493849081566	0.0168351097370214	0.0585223745834284	0.00281149009581729
-0.00759469745955918	-0.045348164953528	-0.0724608313512792	-0.0647454521102734
-0.00411744888489911	0.0433708116525449	0.0393716219530597	0.0894215770204258
0.0612890237500905	0.0482682559355242	-0.0781115253139198	0.0394147063150264
0.0308580097817328	0.0172250282514137	-0.0419963097024844	-0.00860832312114855
0.0772174777031446	0.059616742481529	-0.0281754904573562	0.0449082982924737
-0.029881023609863	-0.00785480691608673	-0.0842526980556358	-0.0311360055484084
0.0134254723778124	-0.00466191801758768	0.0511259546435252	0.0568417673758901
-0.0403966326340146	-0.0308720718378502	0.0285199154821464	-0.0331481479693619
0.0435141609394753	0.0182081044719465	0.0336561613565514	0.036612450255194
-0.0248957195054572	-0.0128406590821444	0.00299588067911799	-0.0254386411952102
0.0462795064425163	0.0261554884957792	0.156879875738235	0.0553168691578215
-0.000661369596997117	-0.0264318782227587	-0.0282015215424803	-0.0706920002957567
-0.0807790869338	-0.0547502033416434	0.0154953111503465	-0.0402513317231784
0.0161029275814311	-0.0491628832524353	-0.0755217311729768	-0.0763836500268076
-0.0317218421260028	-0.0256444024756236	-0.0528749864760756	-0.0874603300495887
0.0359798198928589	0.109499995761439	0.0342524889196109	0.114932475802753
-0.0504168775779106	-0.0680744904032564	-0.0186810038129986	-0.0377832286798545
0.0264515374683644	-0.048498743442589	0.00298633838370779	-0.0225956009192707
0.0366798095320861	-0.0412962424565503	-0.0317758225990199	-0.073599655018806
0.029614173557978	-0.00227169715095552	0.138302183092237	0.0444517113071477
0.0137091755745072	-0.0218239660810685	0.101131485169478	0.033587041804518
-0.0661516535412842	-0.0611628838911374	-0.00624946078139348	-0.148898806503402
0.0928867421988437	0.0497595723487982	-0.0367990417360143	-0.00483537362146056
-0.00126727866148328	0.0101592517504534	-0.0346244255293457	0.0229608484898827
0.111487807250779	0.0522901521683459	0.02025749210159	-0.0235941129185026
0.0252843939231683	-0.0355641420907881	-0.0451732513300278	-0.0737951518767632
-0.0175782953180243	-0.0153528002464534	-0.0833057078998894	-0.0124148888069163
-0.00981439488869983	0.0028652187775347	-0.0525109782793337	-0.0535098768095195
0.125228719056322	-0.00195596854473698	-0.0599175667816187	0.0361080788370875
-0.0523214437368555	-0.0348776086175302	0.0662247468975364	-0.0743715570278068
-0.0218483665480983	0.00749460402274347	0.0292393083065838	0.0654182760652653
-0.118003478723421	-0.083731766130824	-0.0448653825071427	-0.103435916576857
-0.0538019553205107	-0.0100561911852794	0.024489265002374	0.0438368644167425
-0.00484878344490874	0.00106180799369418	0.0285293096417585	0.0517709468213724
-0.0704350053348424	-0.0132467118299942	-0.0818245276425815	-0.0510519701161828
0.0133500819317864	-0.00695382687912826	-0.0819280351578743	-0.032539607508835
0.0375156100913029	-0.0159967440154474	0.0191849836615778	0.0105591910838704
0.0124127997482892	0.0112283155032986	0.028740175120528	0.0404897718951973
-0.0150720163584848	-0.00947462276593166	0.087208986247099	0.00226471458291904
-0.0973259644118901	-0.0809469420627087	-0.0617707730875908	-0.0406473482617589
0.0667012535668947	0.0293041799907975	-0.031363233239702	0.0656095525548718
-0.0507170620461894	-0.0337581675414367	-0.128862256932846	-0.0562936028905962
0.108140145751992	0.042820649579874	0.0450032179448743	0.0469084082625373
-0.0866264709228606	-0.080206614622943	0.00225483467458847	-0.0244512655254362
0.0457557361117039	0.0207314042751227	-0.063770771985024	0.00639004875211304
0.0208002370165889	0.00552427944101374	0.104314153343854	-0.00560219536010436
-0.0191671376704971	0.0421721636668133	-0.0352901438449717	0.0346789645114252
0.0370814479801226	-0.0480062823211879	-0.0684179373424387	-0.127235228918791
-0.030867323154767	-0.050376610972964	-0.0721182463553637	-0.102582463127079
-0.0230561965562327	0.0529996278949764	-0.00275107885005051	0.0764632765339456
0.0844897223173576	0.00559346774570145	-0.0991693839418769	-0.0639251588742888
-0.0378356423820969	-0.0331336620685531	0.0621169259294593	-0.0703394698554476
0.156567082767877	0.107467476637398	0.0645776200240415	0.158006070628619
-0.0932289743026983	-0.00572457953890012	0.0630208122212075	-0.0112071482583252
-0.0618211248010984	0.0067657130559323	-0.0372777728308151	-0.0275382904648576
0.0327029280188711	0.00243277211323851	0.0639318105579725	0.0174747369525893
-0.0899388016598189	-0.0533617451080262	-0.145242622918744	-0.0487501928813418
0.00565611236472976	-0.0406998452461179	-0.0193121544049287	-0.0259173840747527
0.0384877071962807	0.0397253342687406	0.0106159401162341	0.00414804536772653
-0.0462591988322222	-0.0244056557914057	-0.0211774710564416	-0.0281941181868037
-0.014661181987988	0.020706992934917	-0.0178154083603714	0.0283602828095544
-0.113874192120086	-0.0502404635768374	-0.0110129960715001	-0.0627143481748421
-0.163707007995255	-0.0959041982892741	-0.0278085492321899	-0.0952914933502645
0.0632538011402809	0.0561182720621866	-0.0722367028222031	0.0311729158315292
0.0635353181021948	-0.0252513172259899	-0.116233640519579	-0.0406236608829257
-0.0867896718650865	-0.0530815273049558	-0.0189315265256815	-0.00100225984363334
-0.0131825101464337	0.0157744976704229	-0.050678461185459	0.0105143075479429
0.0796449362562627	0.0494306470411418	-0.00275781558744672	0.0171046416870444
-0.0605186628015004	-0.0336164544607169	-0.156342989570161	-0.0410612190714649
-0.00773620010785017	0.0300759943964271	0.040694986807746	0.0166568847762249
-0.121931934049703	-0.0624739470969231	-0.0543824642554892	-0.123334377476573
0.0678599526440178	0.0191484925692347	0.0375809087739741	0.00799128102638809
0.00354108521519766	-0.0198340659646128	-0.0429661419327287	-0.101663030887415
-0.0157816072490752	0.014219048865927	0.0354260286252916	-0.0253272711485389
-0.0534811448906853	-0.035224748421456	-0.158131169713243	-0.0140026261580799
-0.0259260478801292	-0.0652950923954637	-3.44981292530388e-07	-0.0642110545283038
-0.0830466280499434	-0.0204208934492813	-0.0772852017483234	-0.0230299056079482
0.07918885484033	0.0106202098732633	-0.0750585661476028	0.0376706631621056
-0.0504959443793974	-0.0509822374100699	0.0262815272345019	0.0231430338157245
0.0918327606416301	0.0553085300779604	0.0974875395948728	0.0255838556065723
0.0593666884067073	0.0804348009618039	0.0603498122496865	0.0622746098403702
0.0289234068854948	0.00450867564136476	0.0783484541152333	0.0324261913702528
0.0294170545462657	0.040233026895054	-0.168015512069199	0.0145915854385607
-0.0532144596397236	0.00144499484877141	0.0335773479138491	0.0143579696298123
-0.0481845479980826	-0.00358861331365214	-0.0352710942101592	-0.0621862727016229
0.0746980445093598	-0.0244979933308621	-0.141414784667202	-0.0752897931759384
0.0853624428024947	0.0389077965259457	-0.153367758250405	0.0435511769197635
-0.119176084174498	-0.0898269152207603	-0.0900044911826592	-0.120196264499579
0.0502647220322804	0.0388352017251264	-0.079684242686661	0.0229031701984915
0.0485561301780188	0.00542055079452417	0.0243810836352863	-0.0355249638021654
-0.148567326858776	-0.113043611596773	-0.0153854340303585	-0.122762394841482
-0.0125989090791597	0.0509441428847953	0.144718057691119	0.0628653374956763
-0.0362538697137817	0.000904819817524152	0.0203851545786626	-0.00181777647947412
-0.0878412932705293	-0.0758852833080427	0.00775142814826332	-0.0273690654233496
0.0347937521554334	0.00145418433989344	-0.0419299428334401	-0.0549858195423817
0.0306720268941371	0.023688582036091	0.105954907324875	0.00621714896540238
-0.0176336175398866	-0.0266193048201737	-0.0332153230596927	-0.0163093381323089
-0.104508491039842	-0.0835312498564145	-0.0525864556817382	-0.120375773913399
0.0191846895445827	-0.02040177179859	0.0344638888238476	0.00406898103264988
-0.00281778983269453	-0.0365247696220831	-0.0451901041294603	-0.0997870230840428
-0.0186790063079752	-0.0242704889840971	0.0166287955339384	-0.0892580418675001
-0.0355692216599311	-0.05316114842007	-0.115222835167447	-0.122648915762099
0.0855699117459877	0.0393334751361398	0.0571648539115115	0.0553832939945088
-0.0682573698152602	-0.0312890454676322	0.0324116731524856	-0.00561283852261542
-0.111992029022983	-0.0800592497436806	-0.173366425993138	-0.0985555551882419
0.100639115719061	0.0693252248524944	0.0392084974285768	0.069154083733231
0.128977736255402	0.0943713173870579	0.12100097162493	0.118825773104571
0.0287226870769057	0.0606913055511246	0.0552555131402976	0.118101410805305
-0.065478132283674	-0.00142451703706155	0.156220782935032	0.0234627230111671
0.0459186891509161	0.00743388092612302	0.0176064707970693	-0.0115412746378756
-0.0625241770040248	-0.0380441546949934	-0.074068731437699	-0.00861406495572923
-0.0292505561052338	-0.0496947129024592	-0.0756294786567164	-0.07952756820328
-0.0866939750282342	-0.072948959277156	-0.14263833122872	-0.102554619574472
-0.0164683314255086	0.072495569023944	0.00868445003020366	0.0585290835112085
0.188307599053179	0.125540628576849	0.129813148237806	0.134186704770122
-0.0964822167121607	-0.0109137012724261	-0.0309378295650142	0.00022744594736109
0.131356006875505	0.102015060491677	0.0362616284236509	0.134498087419114
-0.0692210515301051	-0.0400009293170029	-0.0619380194265273	-0.0636697832469756
0.0165911747466996	0.00819226011505466	0.00361848087759811	0.0397247315007781
-0.061455459547469	-0.0396413601202205	-0.135999589846775	0.00853821744397772
-0.0344702214123119	-0.0323757176826007	0.0493619558209702	-0.06490434262826
-0.0221592998211959	-0.0450681022357794	-0.148434504238508	-0.0622870987519637
-0.0712071230823112	-0.0645882310691362	-0.00414800723315171	-0.0495817531375629
0.0329723312332916	0.00834353154180002	0.128382594244508	0.0082300430786988
-0.087596623917178	-0.0178156578316894	-0.0977515180876013	-0.0234648891423
-0.214743509540342	-0.149256655551502	-0.0989353168576032	-0.181816863609424
-0.03765959900397	-0.0122746052733198	-0.158119113568179	-0.0771638927563277
-0.0367425329112527	-0.0460206636647895	0.0232144509096824	-0.0803070142081944
0.00404374549364305	0.0295403794812666	0.0658946995385814	0.0609222040929108
-0.0323850729533094	-0.0108970961271386	0.0206342177382294	-0.052783660610968
-0.0628698736754474	-0.0614943835049611	-0.0411862161603844	-0.0889112616439935
0.0115945238094712	-0.0649739403035568	-0.139612596264531	-0.0786690865277941
-0.13527107552197	-0.0878483439669086	0.0274781229430428	-0.075026565895964
-0.00146837403364618	0.0428886234482697	0.0275050195725776	0.0649709092795264
0.0217225201804537	0.0410391699032121	0.0493060741504766	0.0662153734622314
-0.102495640832454	-0.121489316184535	-0.0853059992333107	-0.0611803507436319
-0.0882719142933179	-0.0914961305917576	-0.129680150665527	-0.14338629374767
-0.0707730202056508	-0.069374832551639	-0.116567852810511	-0.0710315924139723
-0.120515931247378	-0.0749997151602609	-0.0475381915648309	-0.0933783782574967
0.0953997244351518	0.131653578681728	0.0302781154457005	0.147636850778062
0.105570328907212	0.0893643168433943	-0.00425476974584974	0.11833395988606
0.0690721496340688	0.0449293468032431	0.0397134809505453	0.0157731369481416
0.00400497930680379	-0.0202774895929283	0.0566213233838359	-0.00976700295804937
0.152835039664017	0.0945383878458574	-0.0222936500607873	0.130485909023514
-0.0447930178192094	-0.0362185173988937	-0.0153226946970775	-0.0538664564212474
-0.0417558494387665	-0.0755040661329432	-0.0692782174030943	-0.0426453213456705
-0.0660616057538641	-0.0383697135309436	-0.0190765933534167	0.0100982087337983
0.0766923957846708	0.0644275437752491	-0.0267769575144954	0.0974833251258741
0.0484212028057468	0.0340944055723992	-0.0178505563770485	0.0686732907703231
0.145749989361686	0.0922723703549476	0.0666301978334267	0.124057240853583
0.0889318919149327	0.0478276036570893	-0.0211996855989906	0.0444977094058411
-0.114444744358667	-0.0595894429238902	-0.0274721664874037	-0.104421479392723
0.0288862401173553	0.0047505821963843	0.0173253624993907	-0.0153567694093995
-0.0211810564321801	-0.00231729062419831	-0.0468102020613551	-0.0741088133371291
0.0809281672533204	0.03069524399457	-0.0601299322243057	0.0296689842970484
-0.0668880066799921	-0.0504818318235366	-0.031245280959856	-0.0398310963819009
-0.0398496124934979	-0.0534873448114285	-0.0723332400716088	-0.0845293752176099
-0.0574385362831576	-0.0197867616446673	-0.00835374175296667	-0.0362471695165212
0.0628945840442776	0.105962116165214	0.138393142455345	0.0944846172236887
0.0222161612476714	-0.0451131659357729	-0.0497747862446146	-0.157143893920196
-0.0476007248577193	-0.0374384569254025	0.0059228918566135	-0.0522476071845851
-0.0158052506471934	0.00150455799710559	-0.0473501308759905	-0.0196458721391741
-0.0237525915502611	-0.0366095714041216	-0.0230272760289993	0.017439385015826
0.0142495428711527	-0.0948971222279247	-0.000672186649892827	-0.140811212385253
0.166345142046904	0.162720070744425	0.270426258478483	0.143370577240585
0.0905030002717737	0.117137583739682	0.23019952974387	0.12084616209968
0.0276112714091742	0.00192197273630586	0.03994700159899	0.00977228018622528
-0.0814671992379779	-0.0434636361677027	-0.0675255697419192	-0.058664717385904
-0.157985305166839	-0.157636965642582	-0.0525373416664805	-0.198374945871794
-0.0578536273756981	-0.0043743217620242	0.0702269673831897	0.081912120213531
0.0259566741699557	0.00471123860218633	-0.0168549193376213	-0.0369920910659357
0.0614374014659313	0.0300497400382665	-0.00154626985457819	0.0282171662854954
0.109619621496935	0.0680409412153066	0.176852708234435	0.0989321500795783
0.00963797454490575	-0.00229636950531278	-0.0434994664028488	-0.0150867720263435
0.0108538257242007	0.0466475210011731	0.103281911212689	0.00194341920930729
-0.00536598116756737	0.0480358098548035	-0.00466759322377958	0.0234079308874532
0.0570721361269331	0.0171078054172467	0.0692719937386011	0.0321622186628263
0.0647087220289168	0.0215319031846106	0.0444055867480669	0.0299298663271305
0.0251338452088788	0.0507637914475125	-0.0464369172514462	0.0725160006190955
-0.0098818805296162	0.0177098584813574	-0.0188040975541136	0.0266925960542257
0.00555726144736501	-0.044687232820044	0.0229973258485974	-0.0753945106902291
0.000963276460450174	-0.00676422187532443	0.126368006479455	0.0110159889551656
0.0711567039756431	0.0843185479128715	-0.0102087855668498	0.0704684820717793
-0.0625058371296772	0.00944208242964021	-0.0629526282733998	0.0177643665065461
-0.065686921377234	0.0214757794373184	0.0837835973315636	-0.03685873644477
-0.0183872057559438	-0.0339213719003306	0.0104679283905473	-0.0153827474318632
-0.00135196580821643	-0.0670483740580162	-0.152663355626918	-0.136687880726053
-0.012916949579527	-0.0835619129985492	-0.127178444495118	-0.107185427670886
-0.047788454967952	-0.0801066225851659	0.000514817684843167	-0.104042678402081
0.0698016803303498	0.00715981093964849	-0.0914361592198902	0.0126203250256513
-0.0403862595070046	-0.0106501461099213	0.05817351197869	0.0189145963598368
0.0606795972071722	0.0598307257786605	0.000288440834200308	0.0210471554308444
0.0649559585934486	0.0685304996397676	0.165463325538582	0.148505960226836
0.0304956280723484	0.0371609002509742	0.0869651573287433	0.0365719417543366
0.273467077975622	0.106192897079736	0.0528507785815182	0.0980660920249161
0.0360390300002808	-0.0628355381435496	-0.0278441161248511	-0.0664129816494611
0.0187438445462127	-0.00929485413269	-0.115487847988109	-0.0027939625371785
-0.0307515992557415	0.0153837594305	0.0903684885506798	-0.00872747291143625
0.0289679704093803	-0.0127497257325146	0.110111279124629	0.0202944836542552
0.0404169660598599	0.00359121015515758	-0.00744939044088711	-0.0106838263487544
0.0395866638778652	0.0108701325596223	0.0496264839136248	0.0399229144557312
0.0441960237623962	0.0502567907168763	0.0923842111912055	0.119007566637013
-0.155528977837781	-0.0467635118720848	0.0658354918368539	-0.0139582328173062
-0.0910860687977926	-0.0180882742768135	-0.0496345073276387	-0.0491258517176291
-0.0975463551119819	-0.0785995672279295	-0.214043277734497	-0.073543217995584
-0.0122123100950962	-0.0324466590231962	-0.0613174981342874	-0.0804761499557901
0.00455823320241019	0.00674451402749477	-0.000715278989024015	-0.0021543648083837
0.050315940612777	0.0432816618049129	-0.071104008203879	0.0472623474297997
-0.0423659896125079	-0.0657144342466478	-0.0295286437152799	0.00589093909873941
0.0758621101677044	0.030581631173634	0.0862653906345946	0.0180673044311854
-0.0178862804876042	-0.00134550218298304	0.0640764246470262	0.0193219300031914
-0.0780641825049063	-0.0257687213588634	-0.0658470992581204	0.0104740304389663
0.00137495647156532	-0.00543935841951828	-0.146905088153636	0.0272411792976019
-0.146569426315736	-0.11938908549755	-0.0194762611574079	-0.0979409176501147
-0.0173554576844332	0.0286297593986312	0.124071485024059	0.0695981661177908
0.0492051951702212	-0.0251797500923894	-0.0102003087731926	-0.00248824873562512
-0.123833017563	-0.0158652833403334	0.000259698570780351	-0.0460095103071875
0.0477226569515598	0.0406967258891062	0.0185929799169415	0.059639423301435
-0.0499529400843752	-0.0429252122393737	-0.144656034860151	-0.0519424729261275
1.73130099637186e-05	-0.0724327752779583	-0.0210235052431855	-0.0754771840284926
0.0633610383354057	0.0417567114957195	0.0965351845566212	0.0732435157317802
-0.0201231792644158	-0.054489094224049	0.0346994967103681	-0.0413819427678352
0.0829569738744116	0.0611846556154221	0.152369566231039	0.107407449262573
0.145619613680372	0.136482430944711	0.0268912632809488	0.11348585322905
-0.0274344719348504	-0.00500540452932879	0.10034384916768	0.016806993126771
0.0731769451726182	0.0265380007223305	0.118651683689523	0.018945929003381
-0.105959320594558	-0.100795107781189	-0.0834690320214959	-0.0689003465352147
0.0578070904321208	0.0126794975165526	0.101242419475317	0.0248747091367385
0.0641987659919206	0.0340226912320517	0.109480933511324	0.00460542646251737
0.1351847437984	0.0845441111222747	-0.0909424303278587	0.102105446872983
-0.0543962758062403	-0.0345645621893781	-0.0403146426390866	-0.0410793120512272
-0.0941476045285903	-0.042986749587317	-0.222473468094069	-0.0486556274103739
0.0444688443309909	0.078449435960477	0.127429840687529	0.103762024144166
-0.109916464509235	-0.0452398807389006	0.0325145445775667	-0.0123439741625529
0.0628775445384467	0.0354143779669491	0.105879517284113	0.0970521851440866
-0.0601218465492645	-0.0430408103011289	0.0381379779459102	-0.0461963579697903
0.0655809344425926	0.10952170956754	0.0387118379670759	0.141656810924058
0.0671801271839691	0.0305829328839108	-0.00283136141961238	-0.0141679314395143
0.0485943894827688	0.0650526864491569	0.0185615755934851	0.082708120353946
-0.0576363846083906	-0.0761426643929542	0.0175341963841003	-0.0803859728933853
-0.103423935852615	-0.0416388874544895	-0.117814983650699	-0.0975481859334343
0.0452979271125028	0.000770415110587721	0.0370592543468887	0.0180557517450183
-0.108981133589089	-0.0939451964438486	0.00893340165253729	-0.101068491164707
-0.115711111376607	-0.0808954227409806	-0.0842293146269472	-0.0657830338478691
0.138793111093027	0.0989585047572412	-0.0242580301371615	0.100610503485465
0.0361219380026094	0.0431535256844942	0.12503085708298	0.0585049634747302
-0.0190028810451558	-0.0128298615124281	0.0998257404513842	0.0493785836082352
-0.0213348020101727	-0.0864333695157863	0.0219361383183793	-0.0711740992466614
-0.174791106537688	-0.0653391530281118	-0.0779528605945327	-0.0293066937397042
0.0505330167967061	-0.0122833337916084	-0.0179666228834591	-0.0701633460067829
-0.0422651310667904	-0.0785537596849589	-0.0926931532987595	-0.117650428706422
0.0951994867399989	0.0606628660557595	-0.0414933367506648	0.0611693820382097
0.097607107883496	0.0362035369758823	-0.0609923881584906	0.0456115646760862
-0.048200527196951	-0.041845284877965	0.00573072489223768	-0.0416495256608867
0.0525682645529982	0.0285476852617492	-0.00644059289387984	0.0488412561858719
0.0132894842282884	0.0750138754672562	0.0247841564599343	0.111677857167961
-0.00710089188299615	0.0271699660588939	0.173039333013389	0.0082838684109757
-0.0227763845766237	-0.00106936984458594	0.182373030051306	0.0225793641818785
-0.150323574528411	-0.0767490551196881	-0.0791097089482021	-0.115703864634192
0.0240179515191144	0.025746689644559	0.109527907892655	0.080905783667086
0.174731038689854	0.068194214328824	0.143357000124375	0.0576937922892315
0.0618094287246929	0.0467988148452759	0.00760578096495537	0.00842356869658467
0.0341158062752075	0.0364752979085526	-0.165523925934705	-0.0180253261211732
-0.0598066153299279	-0.0419963893651568	0.0309864912473338	-0.0430604995814927
-0.0608244274468548	-0.0741052330154882	-0.0171593146674155	-0.162464754277565
0.0626359671863988	0.0120569475441734	0.0100959738110592	0.0301318042265674
-0.0205095809453631	-0.00964459205616403	0.0886042416731415	0.00695050165482414
-0.0771982701518748	-0.0962393341265424	-0.0790241769937852	-0.0902996098782152
-0.0572056221103409	-0.0579527668737261	-0.0908212787467898	-0.0860255562211315
0.0642870648678297	0.0145100314487203	-0.0372910456094025	0.0266943168967869
-0.0254379419906507	-0.0435798823544523	-0.237525522296514	-0.0268438675652905
0.0185376041699888	-0.0253244250013965	-0.0947537399429282	-0.0343230961408018
-0.0221641487544131	-0.0415667213999728	-0.0603479873711764	0.000721233414177734
-0.00946171263290886	-0.00120667818216495	-0.0374125985610454	-0.0337268333508924
0.0435233934690766	0.0461374404973463	0.0149174666631224	0.0853931502509341
-0.0640908102463173	-0.0734803506782609	-0.104120771486835	-0.0373673740258242
0.0126927347906814	-0.0346712135042694	0.0253456880323212	-0.048509359871248
0.0244437879761143	0.0572861080674369	0.141973937467679	-0.00248262664743822
-0.0303692936316143	-0.00967909533675232	0.0394737657245229	0.0284771162235145
-0.0575698285428864	-0.0436199059189433	0.00744110179357644	-0.0680523070091441
-0.0208218002757369	-0.0347266772038831	-0.230685068284859	-0.0440906713852168
0.0783350102910298	0.0610549379383633	0.0160086612643989	0.0348126698297542
0.0449917663536761	0.0283335294016161	0.0209768374758584	0.0773363050319369
0.0336283196010813	-0.00240687665611864	-0.0544101064787875	0.0504440231852498
-0.080456478720653	-0.0413406762618397	0.0586496678315016	-0.0332315697220564
-0.0372252213121657	-0.030991076349065	0.137568507134385	-0.0305592155715547
0.0591407845608497	0.124676878883143	0.074248394421361	0.113814177394411
-0.0423804132580236	-0.0686697476604628	-0.207859344981681	-0.143936187137585
-0.0220176046123137	-0.00526541474873024	-0.0331061863754184	-0.0424483763043076
-0.0866022539431853	-0.038865007784451	0.0744158595903338	-0.0199592049686884
-0.0733544391306886	-0.0531410015876123	-0.186714728783435	-0.0397410397339479
0.0274618558966911	0.0569910078482032	0.0399387028002835	0.0163428318420216
0.0155434613168465	0.0274399082434182	0.103804651847483	0.0718559761908514
0.120381043528876	0.071858654608815	0.0443307744602798	0.0777329600884176
0.0212378430513367	0.0896794657751871	0.160499847709404	0.0905286260829329
0.0647026271174883	0.0187323659476299	-0.00423492279482507	0.0410474971004255
0.0779490587968309	0.082170482547022	0.0245633032751777	0.102198672988385
-0.0897663653792194	-0.0877422667594965	-0.0145271736562999	-0.133600303028592
0.0855090248771874	0.0369120364503132	-0.0192282647177294	0.0309460534231282
-0.0435824666080866	-0.0426344910575529	-0.0164307031661279	-0.114305432415796
0.0925723988042234	0.0533661934827697	0.0238224976855395	0.0319357463140267
-0.0200469307795066	-0.0143096070252195	-0.118156470565885	-0.0463265790984199
0.0060075931859275	-0.0548258065372506	-0.00114348256836476	-0.0379732667009884
0.0526682920516327	0.00206887438337101	-0.0921316296181651	0.0209885858176576
0.0433540495235989	0.0237815292892101	0.024310285749292	0.0526671873124237
0.192400152646374	0.0964134187517502	0.198816199118993	0.112601545055337
0.0269793086456885	0.0375260975134413	0.109106369128486	0.0307416356166023
-0.136109229689988	-0.068070706231915	0.0288875028710242	-0.0744463752251353
0.00100189583324343	0.0551479152908708	-0.099685610915699	0.06757999739863
-0.0679956400343529	-0.0490527940091795	-0.0903212252441509	-0.0470529895758132
0.0128633792660368	0.0182644150039119	-0.0605601469205835	0.0423163505590579
0.0457607085501638	-0.00513090288546106	-0.0812941023111114	-0.0267640469887345
-0.00854119144421201	0.00298659974679685	-0.0397300395510515	-0.00370112893452778
0.0220475373160758	-0.0242954441334828	-0.113611214854357	-0.167975276530878
0.00383109389119148	0.0172647113596025	0.0759483287125124	0.0414637728646048
-0.010164582883268	0.0423966947497644	0.0851327370881047	0.047150151472759
-0.019605992296946	0.00485663173721259	0.0429131293838836	0.0168284352932081
-0.104894310217	-0.0475918676478151	0.0490549644738819	-0.0318031408888576
0.0469301866420151	0.0520931114792425	0.123584277689535	0.0279288654521551
0.0351466358426371	0.0233654796859822	-0.0233902009476856	0.00992011516155586
0.0993527677283732	0.103917366820177	-0.029109393895721	0.105215252622713
-0.0657386936041094	-0.014593740446772	-0.0542655127804078	0.0217946784330369
0.0529772925427546	0.0410205680759703	0.0735562372142825	0.0134482094664374
-0.0548231360940831	-0.0340054468797953	0.0323737431052124	0.0285631293795142
-0.0847175576081533	-0.0679800480907069	-0.0623977995082972	-0.0898638106850833
0.0241856082711007	-0.0366552920081415	0.01005790401501	-0.020026225412625
0.0985834631799143	0.113340332730473	0.115120621511606	0.159348610056109
-0.0248506892004077	0.0303633841507289	-0.0257844914912256	0.099446463888825
0.0472174919912099	0.0234469119380333	0.078079095533371	0.0204935400585983
0.074611939307823	-0.000977062132039991	-0.00118770410369268	-0.0791623174823714
0.102790316896094	0.0464814751964461	-0.049422822258167	0.00784917171782652
-0.0650235128401348	-0.0409249426458058	-0.0419184384744555	-0.0416786663561704
-0.124395335530935	-0.0609619588123301	0.0849808740568481	-0.0171601340267747
-0.0552360581470345	-0.0205817203621241	-0.0730486406028557	-0.0336395595852671
-0.101669629362385	-0.129995053742932	-0.0506436875408762	-0.168765615170291
-0.0721253103022795	-0.036973494348781	-0.0619185896028161	-0.0378950592559054
0.00819314850670408	-0.0165517122610459	0.106244627445522	-0.031712224677955
-0.0250333173068485	-0.0718260134645873	-0.0321945157712937	-0.0767732995279036
0.102025110100687	0.0508509789573586	0.101896220892468	0.0262407567501462
0.0424212597938663	0.0432875687619978	0.0101632404999807	0.0611825836307515
0.0136951876352469	0.0397128095982034	-0.0352725593226589	0.0687312967074641
-0.0446958842154033	-0.00819175843708211	-0.0237247088891717	-0.038317129097289
-0.0609713275102137	-0.116738372654991	-0.0292207862743367	-0.11385658766992
0.0714359628855485	0.00132210747195093	-0.111804230601077	-0.0561130434736525
0.107717118729952	0.129800445016616	0.168784521053004	0.148786633319065
-0.0503692464767001	-0.0185443537630265	-0.0020457519751663	-0.0237880743418811
-0.0810169164200045	-0.107930545011371	-0.0612928977016408	-0.0839200588559625
-0.015279492815603	0.0706763603646567	0.0624929230505383	0.027859543707556
0.140684937953325	0.0580252741479963	0.0185182157064344	0.0758888472546108
-0.0715676398257395	-0.0229804874814441	0.199598403026626	-4.79564495519501e-05
0.0980878283814649	0.0525745015915028	0.238168438206286	0.0926163319220173
-0.0613354438828017	-0.0796498327481171	-0.0721617814136288	-0.0968586559871895
0.033967335406461	0.0556201565925785	-0.0209372183106333	0.0364449827664409
-0.0278395937254506	0.0190985890915622	0.0278472210237818	-0.0177000095528637
-0.00379720595040981	-0.00950039971162696	0.0561967221204587	-0.0208501877770749
0.0995535873711747	0.0357200512583798	-0.00324294447133574	0.0311583113226421
-0.0207610327360737	0.0144969531898174	-0.0337046265076463	-0.0218108207027841
0.0240929558454831	-0.0147220239507173	-0.0552381524039597	-0.0855921758570045
0.0056947712609668	0.0720899026778146	0.0657427977161015	0.0537886476891388
0.0319738739567963	0.0256099820023464	0.116368007835257	0.0500224585239958
-0.0520917499305998	-0.0263815746151809	-0.055753038990589	-0.00266471293683375
-0.0734387811213955	-0.00776846126853924	-0.0283576067988788	-7.220084475214e-05
0.0380480319404721	-0.069283241341268	-0.132236112352031	-0.111093826263773
0.109694832983142	0.0512267539467244	0.0412274055767552	0.0521382860017997
0.0110440024559534	0.017411039843796	0.0330274949596351	0.0912754964833188
-0.176375288560735	-0.13825631076114	-0.0851320407643146	-0.14216764234191
0.0241644454439219	-0.027287091545859	-0.0171507503897398	0.0104830707425652
-0.00624080890827424	-0.033400482054165	-0.0244492536388871	0.0141080450483052
0.0327490795554038	-0.0205369200674524	0.0168356292507176	0.00906708531988128
0.191858932882865	0.122802332414436	0.0142514998643229	0.11183253463439
0.000931859579762067	-0.0150994883547105	-0.00887588125906592	-0.038253963809375
-0.102269310996535	-0.0347092969302018	0.0631141075416247	0.00607827717878287
-0.0853528315358131	-0.0400497092977265	-0.00787936103029522	0.0263701717098669
-0.00444411330704259	-0.0515811582738926	0.0154319771705171	-0.0826599038760228
0.041463265023587	0.0265035451979433	-0.0154626890265085	0.00887309183689898
-0.0844001185722959	-0.0714503995646104	-0.119035152006666	-0.139280436684429
-0.0476011532227475	-0.0390828209905941	-0.0432985085614641	-0.00980366661654113
-0.069206825718983	0.00108627868509896	0.15786577607166	0.0189246109044012
-0.0306466246372842	0.0171148893873954	-0.012866812921468	0.000183016970789406
0.0268656509541455	-0.0126765987326303	0.00668081098188382	0.0279772919711534
0.0325181519130292	0.0490969557787008	0.0972845537582553	0.0667705952087849
-0.0755246951333348	-0.00818681766652441	-0.0388073185118921	0.0186297416515077
-0.0271576562659146	0.0208654876124536	-0.0223519278641877	-0.0173270309183545
0.0505606912877564	-0.0143743308673111	-0.0365297737037144	-0.00482330467221487
-0.0112929691808486	0.00683500804559135	0.0609190936043033	0.0902820681639977
0.000243985175830659	0.0128601053344846	-0.25195486897658	-0.0276570836225425
-0.100487937984376	-0.0675086541946775	-0.081454933020025	-0.072039496377982
0.00707810410268074	-0.027000575801627	0.0253531451973284	-0.0354367377364415
0.0647812312983907	0.0194961093216287	0.0665454647289398	0.0128305834415969
0.131430915323929	-0.0245184688647435	-0.0472545788886299	-0.0439206210672607
-0.00774419524276336	0.0191456347184392	-0.0610695436102286	-0.00562289804019338
-0.0159265519279317	-0.0587685156226246	-0.148492186258466	-0.0651428239329951
-0.0669651426620091	-0.045831148681732	-0.0820653727665857	-0.0926792321675383
-0.0312082059847594	-0.0730877435655421	-0.0846251392445773	-0.163594654367553
0.0129664035532272	-0.00296534889146032	0.0625040898926835	0.02543947934267
0.00682181019461791	0.0402537157713194	0.0152473630537268	0.0473094056286907
0.065171765922627	-0.0398685431321451	0.0411084026266546	0.0208031911884932
-0.0420451680341878	-0.0163138817579131	0.0261198131909517	-0.0208186798545297
-0.00599238596041758	-0.00505801429763298	-0.0716874266646757	0.0391101806238428
-0.0829986541015567	-0.0605864968943606	0.0698655119878387	0.0216913879139763
-0.0392150185323406	-0.0102286922627343	0.0742385718165161	0.0489756483198922
-0.148563907362574	-0.057351163850034	-0.0199105486945718	-0.000864409539715259
-0.0373752103012721	0.00721367581615586	0.120294849031034	0.0505590849991413
-0.00872228933095781	-0.0412338468405198	-0.0563610198551829	-0.0527801190644003
-0.0236798205587526	0.00768233913571897	-0.120507186452054	0.0597624411279552
0.0710439346561397	0.0331727761722692	-0.0731843387416128	0.00707838590996346
0.0532939990156568	0.0293623914413411	0.0335105434486518	0.0102706478404321
0.0575537788148034	0.0221658923814138	0.045417734619233	0.0082761360959379
-0.134886060013427	-0.130866385843843	-0.136780628031686	-0.130935965181026
0.00181889070354908	0.0357236822826337	0.085647847770539	0.0442141911633117
-0.0985532619391492	-0.0372832497391732	-0.187980370628647	-0.115132110541734
0.00227828710036484	-0.0296182188700485	-0.0814606751624538	-0.0614877837044775
0.0317665733153639	0.0198234117590896	0.0321556025424414	0.00966538964584052
0.134107257506985	0.108141574942985	-0.0401661488030168	0.14266611978439
0.0171618973236056	0.0203907063535287	0.0742931384549124	-0.00172166828608405
-0.0866816533460172	-0.023923198328106	0.0967962104083104	0.00112967963951828
0.00506466693870646	0.0278739916712488	-0.0259554575014897	0.0328921845154735
0.0620032470383071	0.0923205233576428	0.0651817436107278	0.086814167063978
0.0178012387570636	0.0413251948578491	0.0149971192127596	0.060203570885387
0.0816139000554791	0.0308888034322228	-0.0237225209187874	-0.0294405210036454
0.0123805709379805	-0.0307478746303873	-0.0198424802639897	-0.0355881535408972
0.051330410293446	0.0324875922837459	0.114409504744731	-0.0191828704190275
0.022947307504263	0.0445154918901483	0.053422658249167	0.0644979200227216
-0.00121648913009809	-0.00891085280538445	-0.0839986155233951	0.00230521930972702
-0.119578238321647	-0.0113048415380787	-0.0746436022731563	-0.00580044756101296
-0.0267181245907461	-0.0265137418932606	0.00446897289168206	-0.0529973163271699
0.0958453823458434	0.0796191443304195	0.0313108381145963	0.112262974236362
0.110993984747086	0.123395526784611	0.160051609277914	0.158539691978973
-0.161855445266692	-0.120626466251364	-0.0984406811339252	-0.0886530206804678
-0.0135208218361656	0.0248380306707788	-0.0459661973692476	0.011950154217125
0.0179088871283222	0.0638620378728468	0.123773063352918	0.083244541015902
0.0540333979065909	0.0910644134235299	8.39299878814066e-05	0.076948485033409
0.030733188412587	0.0682654682722341	0.125687121719493	0.102625222571173
-0.0497326096586024	0.0566729582851658	0.0411507135734046	0.0493869477313573
0.00814646074609109	0.0520684074456861	0.0542562090104353	-0.0253072522293324
0.0511092162765827	0.0379885849911218	0.0553621442802201	0.0725052338171854
-0.0903900736519866	-0.0820247882710645	0.0865364654175452	-0.0495161314605392
-0.0688308291240958	-0.027302708538379	-0.0683585375903179	-0.0288483356442657
0.019325353764491	-0.0180270648142083	-0.0825772152095264	-0.0572652416152552
-0.0545656663297908	-0.00956626553846664	-0.168618530308005	-0.0125616697729977
0.113502293702167	0.0359967499546495	0.0835570397381325	0.0647132652210182
-0.0841371090156348	-0.0969353142745503	-0.0511713769927477	-0.0816720183145648
0.0183638389469298	0.0071232364943765	0.129581900180556	0.0449489300521998
-0.0468830086025659	-0.0583212240405934	0.00810097200071141	-0.104515469153309
0.0554293513203375	0.0167107717267884	0.00537505883157642	0.066917453175767
0.0258502016935475	0.00976743941690203	-0.0524437610860594	-0.00505866424120184
0.0281984586210992	0.00374122849935122	0.0984383340210796	-0.0344195965146847
-0.0503337078353521	-0.0230923725809446	-0.0476185186161911	-0.0635812557526527
0.0743275861485439	-0.00306419099037231	0.048105139241343	0.004086051463343
0.016582624345556	-0.0517869137047047	-0.037030231631064	-0.140824648779977
-0.0756835133498738	-0.0246991241876393	-0.104084694650266	-0.0313783272659923
0.0589444032121026	-0.00938896425684856	0.00158909638951566	-0.00204818109402694
0.00887271902806312	-0.0392544331993078	-0.0943665510341288	-0.0767261040655779
0.120376875443811	0.0915775043073488	-0.0179784350848877	0.126879383811248
-0.0383055546638237	0.0195276361775774	-2.15755402412774e-05	-0.0367652971880336
0.0707110335862442	0.024510776460482	0.0849893005734919	0.0908145648824809
-0.10142401259027	-0.0804180812596404	-0.0297370534489088	-0.086267473083993
-0.0397767703117988	-0.0406752430774867	0.00114737718865338	0.0308222868929457
-0.0143534453368998	0.00177018145368864	-0.102734455069415	0.0174121217779863
0.103905467214036	0.0341268076682139	0.014269564601168	0.0671161687153878
-0.0149275165360016	-0.0174755576808967	-0.123262264273253	-0.0349771056854346
0.0639465478223285	0.0114782882786681	0.0250655590123451	0.00275276957248289
0.12685081272274	0.0978102319685187	0.189661592643796	0.0727296301517349
0.0797284548396316	0.0828860021431562	0.0616136666269567	0.118969653131631
-0.0964066885041338	-0.0518105424435016	0.0396801489484807	-0.0191792763709863
-0.0584360733125869	0.00294946274850084	0.0264537252475598	0.0192914823043954
-0.029122298812594	0.0110908263890923	0.0807316338767397	0.0119529180318408
-0.0239139410889784	0.00402432939888656	0.000771935280444256	0.0190525911743012
-0.104615047658321	-0.0885499102816364	0.0184103866040814	-0.112723903450312
0.0875210566045215	0.0772806345156524	0.0227998522756283	0.0587842977834589
-0.0652960248238968	-0.0532946121518428	-0.19596383272424	-0.0669113628715241
0.0807022391939728	0.0851387810764981	0.093628711904315	0.126768544174191
0.0706577076767669	0.116328812460525	0.0110309299839967	0.0791859618407507
0.154557592525718	0.0783045409950947	0.0127908071586811	0.102374310293079
0.00838257348554199	0.0280739828527904	0.0210119189666522	0.000656176952773247
-0.134712448519779	-0.0616893948197057	-0.0435282460468715	-0.0738631675077448
0.0640651343522639	0.0496274865453182	0.227837275301102	0.106658626265657
-0.110633089063613	-0.106964090553479	-0.0398942296645172	-0.137879534259604
-0.0702800177361898	-0.0397351049335847	-0.00434383241791295	-0.00300155066299391
-0.0398540723239246	0.0664070932625295	0.0965259393291935	0.0992208861289251
-0.00449518758930687	0.0161322157155689	-0.103148856090888	0.0741921688093407
-0.0345931214955258	-0.0503671108030827	-0.07558146778352	-0.0654297321791895
0.0224557567718997	-0.0163014821443808	-0.00632197505190372	-0.0416930124886145
-0.130526056777606	-0.0628470096623849	-0.143585524825219	-0.0821062282105946
0.074600755145071	0.0509054759269162	0.0179972888213163	0.0801635994288492
-0.0237195895066067	-0.0510110360279624	0.0304819577851406	-0.00621003426801448
0.103463442173226	0.0799466780368305	-0.00500542979319028	0.134531665579763
-0.041432258858881	-0.0822190123455624	-0.0389265732591446	-0.115505591332245
0.00858156746934786	0.0313618455572281	0.00610516388833363	0.101635796281877
0.0387788437770703	0.00417026288142718	0.058131300476579	0.0097046143341784
0.047209283182696	0.0586580113552746	0.00476369267059524	0.0410212596979531
0.0128472899790476	-0.0787203240622937	-0.126776849700455	-0.141706410480062
0.10214556490879	0.0247478951460325	0.0515410747183954	0.0387973744705356
0.0581453162764658	0.0768829783308823	-0.0787949986307	0.121457640388847
-0.0453356155796247	-0.0365663403282686	-0.0198826347066573	-0.0363307948598332
0.00255684207040819	-0.0466780243819481	-0.0485359140442137	0.0259791700465308
-0.00572256332466548	-0.00875206477485427	0.0173212920262412	-0.0352303426486914
-0.0434996200926447	-0.012073724688669	-0.117915612803861	-0.0409191833684893
0.0406375554236136	0.000626281354118095	0.0574718532806027	0.0210884293103738
-0.0142962194432488	-0.0532383440908889	-0.0230232012965805	-0.0541018037125825
-0.0527858989465385	-0.0934894043736207	-0.0272579791384149	-0.165877455531429
-0.0586221604592405	-0.0218231536987746	0.00399810222724843	0.0081510506279603
0.0896394187614766	0.0627308967779595	0.0458169983612844	0.0706032506814804
-0.0142261320505007	0.0270339033513205	0.0277371462505461	0.049749505605734
0.0544691856985737	0.0402529799782771	-0.0116736289690553	0.0195157297487805
-0.0280862067578473	0.0313656607794133	-0.0242614653223251	0.0113932746128853
-0.070120865875988	-0.0626166202735431	-0.0626444653815921	-0.057445272908849
-0.0395369192833437	-0.052179017177297	0.0129368647878341	-0.0557027288103358
-0.00088570588686354	0.0102058363309432	-0.00252303290616302	0.00772670189684841
0.0167256231272115	0.00757896401237781	0.0425662488891223	0.0562063203283275
-0.00574582202965102	0.0397066254497825	0.21409661689552	0.0882612745862312
-0.0502574661650561	0.00862157043709303	0.00114195062181118	0.0192400979672181
0.0675774682319583	0.00140518614595318	-0.0291512992204854	-0.0121425901907343
0.000851540660659236	-0.0306752822301324	0.0782283299058525	-0.0391716212318107
0.0495653375394799	0.0331038804145252	-0.0582034454503536	-0.00146617861021988
-0.0250793623219323	-0.0177551986792445	0.0212272390144167	-0.0323859436289118
0.0298490677025986	-0.00437496501816339	-0.0220278676321767	0.0181175653569604
0.105641382800673	0.0540240183595489	0.151677302485708	0.0395558829239294
6.39311733058165e-05	0.0202649858594775	0.0596775095146283	0.0293102987001506
-0.0228772229660329	-0.0926165035492864	-0.191077587990805	-0.142409592998655
0.010671100337974	0.0203479685574317	-0.19027993004453	-0.0195288924750555
-0.124072181897862	-0.0320015331027823	0.0623109482868037	0.0194867413872231
-0.091497585382321	-0.08036025668171	0.0412360174855267	-0.0372160908916527
0.0245272836943157	-0.0291479097950796	0.0463360551175481	-0.0516000134039795
-0.0480720355152773	-0.0324081302354068	0.0243541730377223	0.0243628263616565
0.0990308821053553	0.081060936142117	0.0840837036524234	0.0829374896097141
0.139886124591521	0.0580909628144985	0.0750029498727602	0.0223642381167775
0.0450783378385911	0.0381942408011319	0.0645786363065317	0.068875641462766
0.0486411333110833	0.0220485960353892	0.0261346530548247	0.0161067053749193
-0.00592787386003695	0.0281864323683126	-0.0832003913283317	0.0433754239171729
0.18386328963279	0.132304406952581	-0.0222049268386374	0.158303755926423
0.0160890776125432	0.0637692866083322	0.148672894367835	0.0977326795771979
-0.00011524420936417	-0.0122385072735924	0.0294296114998569	-0.00974085159200626
-0.0342251072566817	-0.0259624848172874	-0.0489486593883534	-0.0455479271817516
0.0803104283849884	0.0417679603493105	0.0297623505512029	0.0314216288274329
0.0126186010998598	-0.00403806938715064	0.123611500318671	0.0099303938530781
-0.0258067463854136	-0.0747606350013116	0.095325866645397	-0.0276363162925587
-0.0277645611034496	0.0443232192173074	0.164180686910951	0.041065668233879
0.079585262409896	0.0483790222071588	-0.00525392148644367	-0.00648670748282365
-0.0304249334794953	-0.0541403331661898	-0.0396515746900766	-0.0287140199370944
-0.0573411028624095	-0.0406747197489901	-0.0848469697088764	-0.0969287568154051
0.0175117139839103	0.0326463342199494	-0.0689383005804545	0.0104641023155162
-0.0779835418290655	-0.033043564556885	-0.0570969175978624	-0.0786437791363682
0.0586342336477817	0.0454146852523348	-0.077894097301806	0.0198904204280783
-0.0564873432630964	-0.0411150925899026	-0.314863590474798	-0.115478150084148
0.0634446587529282	0.0220946197935008	0.088884888795721	0.0184781656805862
0.0410834240238823	0.0204716564548408	0.0584776073186139	0.0807940180045501
0.0248971509555746	-0.0272161319963018	-0.00543924480341117	-0.029510924200708
0.109292978227019	0.0642752652854611	0.0262463496966123	0.107498110883302
-0.0255928655783521	-0.000210008184622031	-0.122252489185499	-0.0471506489451121
0.0444113872927362	0.0698002289222267	0.0501997950533708	0.0853114761289909
-0.0122525606429984	-0.0432697562456113	0.0633744230369219	0.0333539934142263
-0.112082884653104	-0.0898364656424907	-0.0402426408401554	-0.127417547474159
0.0451343485851105	0.0100882281692257	0.0624927573588176	-0.0545345558351581
0.0275277537758986	0.0378712293258303	-0.017083251286381	0.00760787712283169
0.0189808426432474	0.0136477975148167	0.0485549967860655	0.109243932848166
0.0360043522043019	0.0192729252516239	-0.0269590658839996	0.0241832347672218
-0.0152275760012096	0.0361042565250079	0.00541527936003063	0.04457518690474
-0.0392126430547759	-0.0707996316022379	-0.0601864264483558	-0.0314291026374233
0.0612299660318091	0.02743833846797	0.0369968217226172	0.051039996543759
0.0386634681050815	0.0787257648118074	0.0198373085169611	0.0824410145789383
-0.0289397997045389	-0.008187736282863	0.0835195082573027	-0.0188466357858856
0.0236880687387984	0.0866978586297888	0.145314618440659	0.048333643861486
0.0379754581251005	0.00246137313877465	0.00772418149501737	-0.0282476047010254
0.0479812496502781	0.0379410459826464	0.0640777307580889	0.0273344791046454
0.110866061099691	0.0420672889122877	-0.0330838243641037	0.00273193427185771
-0.0209152224586443	-0.00578229514018538	-0.0559628489986493	0.0233066635173271
0.0345693684546072	0.0552290287711891	0.077858245728999	0.0348992056995516
0.0953781199827432	0.0449409674264684	0.0302683593746064	0.128839562864823
-0.00827839342836876	-0.00150353069902523	0.0751466977049415	-0.0371079499441435
0.0804522129735074	0.0170692095015855	-0.0751426909400854	0.000440104204339673
-0.0712428874506102	-0.0551136846637176	-0.03648782084436	-0.16301433381271
-0.115833254204737	-0.0971273860109719	-0.101187646644963	-0.108806027633578
0.0319630092771738	0.0518814397044642	0.0666751168620867	0.0945233688769552
-0.0130658548767018	-0.0230883554291304	0.0911360489776453	-0.067120617819343
-0.00987240647111232	-0.0412042599960508	-0.0265658896142413	0.00535813160592958
-0.00111991902991516	-0.025004234323712	-0.0752642073134321	-0.0474853988815147
0.0178230693046921	0.000330579220734428	-0.115733697387673	0.0632045301860746
-0.0877158202134538	-0.0772444708193314	0.0201259721841216	-0.13665813709308
0.0238296717437002	-0.0314790639261944	-0.0391042789196467	-0.0606891593339433
-0.241356096617616	-0.224939364914783	-0.207944761445735	-0.275605506060141
-0.0180913335376782	-0.00367264811975583	0.180570299406426	0.0816948328457745
-0.00996094597628905	-0.0225852790276266	-0.0711225503394505	-0.0586795089527697
0.0109706381118689	0.049528639019291	0.0246787766255008	0.0327251287906255
-0.104255510581046	-0.0689666909268564	-0.00750386521985308	-0.0468934563215772
-0.0295710441854076	-0.0283117951229117	0.0767929223482986	-0.0292265705799067
-0.0266090333079362	-0.00368678334864021	0.135304387155655	-0.00091462620342883
0.0956670207866255	0.0483797066065613	0.069719142241818	0.0427913853189996
-0.0247904276823354	-0.0834102639821141	-0.0778192925202869	-0.0973006067375039
0.0242015692523055	0.0283168029852393	-0.0524822967572067	-0.0202888225326248
0.0445969842315818	0.0257338028971359	0.0282159487194714	0.0383232280670652
-0.0462905292947461	-0.0141227810260566	0.0659952320767043	-0.00784084604832334
0.0326502223794372	0.0434471350188893	0.142816810150056	0.0767196964423054
-0.0275901375470152	0.0209412160318409	0.0514878737869798	0.00776529036930351
-0.0263694016423843	-0.0159945927221135	0.0388907290974659	0.0187996771233638
0.0296836070860939	0.00570255488573709	-0.0477315610598551	-0.0538684751136707
0.133918037268808	0.100703706995658	0.0914924999714131	0.110936817509745
-0.0200650845559512	-0.00755360251452095	0.00112019342979602	0.0171494016567099
-0.0255312940892175	0.0250893127799764	0.117658713926516	0.034382890122225
-0.0372250357528622	-0.0495314096652623	-0.0492848857053182	-0.0386848660173457
-0.072094980097602	-0.0993912631892657	-0.0518682173720909	-0.101125865395157
-0.0172455305354589	0.0205226067527894	-0.00563339007120498	-0.00801868441813921
0.0468428982786659	0.0331953581398896	0.0474656435071418	0.0945707322010429
0.0679942339622948	0.0534100272030035	0.0195878843438749	0.0936215238419136
0.0893533850296173	0.0587638144895427	-0.0242638417561745	0.055483439661157
-0.0487607911668761	-0.0156519760414383	0.0355845284238633	-0.0197171409317805
0.00282145610464268	0.0166195251113568	-0.0946472962325059	0.0122808166240367
0.144110608933053	0.13160266179974	0.191970979473136	0.173095443848008
-0.0165701489754868	0.0674841094159134	0.0190432725896501	0.00231385968928877
-0.0653002053405486	-0.027712800187436	0.00887961858747053	-0.0654869174678284
-0.0926109993223668	-0.042794220217084	0.0145374693641371	-0.0407400097619273
-0.0874549270950532	-0.0251936551508008	-0.0966530681357512	-0.0490430711284881
-0.00815200025313546	0.0932369798514828	0.0819135590382674	0.159901625967772
0.0293009790307571	0.0273766325580956	-0.125119600992219	-0.0171007087031731
0.0591210825891232	-0.048875580481773	-0.0253386520551156	0.0305784168556195
0.00704076320105431	-0.0100529102160373	0.00502429722872228	-0.0347086802959875
-0.0936354925234398	-0.0675818886530393	0.0501324357908585	-0.0428567993466035
-0.049414458390443	-0.0665020843073235	-0.00636197190924517	-0.172145926301435
0.00735282673028716	0.0421728891068992	-0.00484875930544278	0.0376398281792213
-0.0261479566943729	-0.0178231451255316	-0.0352078365137286	-0.00223431845033478
0.00281632557518598	0.0579353958851819	0.132868911798343	0.132482297958668
-0.114317554012472	-0.132290530411618	-0.179681899441785	-0.128492472392371
0.0735999147435542	0.105318837503268	0.134493945779038	0.0196715925482863
-0.0791679212578118	-0.0619603568882368	-0.0458470019636932	-0.0447335287072397
-0.056972826935663	-0.0171577317041338	-0.00523887143802061	-0.0193594380015261
-0.0581595332237831	-0.0946446527535898	-0.042808573630219	-0.066006793409189
0.00496183265610223	-0.0496034615720954	-0.113228309914759	-0.0827848226682363
-0.125741887426655	-0.0618705792058243	-0.095305279135312	-0.0962891296137436
0.0945259825519079	0.0674624052205799	-0.104506150055571	0.0503507777727676
-0.00284807653989757	0.0265111717738024	-0.056131245917311	0.0422538700605818
-0.0850391936052531	-0.0824061871864555	-0.0526984649243447	-0.0176112888707629
0.0262991186119039	0.00185538823605581	-0.0193245544646834	-0.0581895572659102
-0.0296872398123573	0.0255231308003737	0.0260172553797618	0.0040464351276807
0.0138379882689534	-0.0220552296572554	0.111846041611479	-0.0168239245617439
0.030811056889383	0.0777337133027571	0.0566739666432902	0.073428578532841
0.0772329173034802	0.0662400459631144	0.0635002153314379	0.0491470177335417
0.0944122997200896	0.0857565465176348	-0.0857289981405354	0.0367992238560859
-0.00667636030311736	0.0145892643251426	-0.0289663565820628	-0.0232558079258976
0.0211729940031014	0.0452920763915338	0.00448864913928149	0.0446523993322157
-0.0652505059493515	-0.0537071216132984	-0.172346298142107	-0.113724397417685
0.0083966926723716	0.00124047479330109	-0.0393321696843746	0.00830426676417697
-0.0910526062304248	-0.0766650112012453	-0.142365237085248	-0.129136199302683
0.0718525577373834	0.0452411155483389	0.0612106636976833	0.0794070039826739
0.118007043441312	0.0697772109103987	0.0787354621068967	0.078361572561272
0.148999614303434	0.0347878748393436	0.0330490107042191	0.0417871516096676
0.0518434752716968	-0.0352306094763699	0.0451752487870871	-0.0225350272270383
0.0616734990433111	0.0411530317852047	0.0131161985108796	0.0227862526290048
-0.0477588706853912	-0.0613421227012413	-0.193675848378774	-0.134445577502452
0.0395279888427201	-0.0146371292959961	-0.0690195719765197	-0.000361053216020082
0.0455658560675832	-0.0368229622290948	-0.00238010619994759	0.00630344115332061
0.0358491782357396	0.0540871544281584	0.13049798811028	0.0829591185579752
0.0155090820628099	0.00353041006869178	-0.069135360341387	-0.0149757801148064
0.0417884348002525	-0.00472298990431357	-0.0121420631980987	-0.0526467952033575
-0.0578454752069211	0.000391316697294472	0.0151859946055379	0.0165150695714825
-0.107463709765207	-0.0507002261430343	-0.0597774975212246	-0.0671293830164555
-0.011283915843182	-0.0117580354724718	0.105443734066754	0.0236153826664022
0.0630293429977946	0.075970304347138	0.200784642058774	0.166557570717116
-0.0563428675308577	-0.020262629585732	-0.0722428192137307	-0.0486412609948661
-0.0860016809578195	-0.0506166132311202	-0.0614866711695148	-0.0876916687994162
0.0184483690422037	0.019070574126495	-0.0759797184708554	-0.0328050391685271
-0.163001824990323	-0.0536942420245251	-0.0141286525423085	-0.0114666300590075
0.0423095029221701	0.0669692054997484	0.014777762550445	0.104350759165041
-0.052836745468548	-0.0194708594993106	0.111092305655183	-0.0369538348787776
0.00926186860033974	0.00327927161748668	0.0291571176183613	-0.00245474752659428
-0.0357198047304953	-0.0427781468298257	-0.0156577056731014	-0.068638415163002
0.0650408936478491	-0.0165729459659296	-0.0109599914535132	-0.0321100249117291
0.00211752143849538	-0.00531334285997042	-0.0294944682777951	0.00162326881785687
-0.0361758468515331	0.0129065549640964	0.0520400845644498	0.0125146867049508
0.0158086109613378	0.0101646969107349	0.0968454895210972	-0.0329487961417523
-0.133683601524513	-0.113124037185421	-0.0558650020162537	-0.0953644966976686
0.0664774412146536	0.0107521273052416	-0.0341527243483891	0.0350691668237386
0.0732575200176553	0.00781516014469314	-0.00642819521000146	0.0150022340393377
-0.0050467750842713	0.00102096625381373	0.0297669401755561	0.00593025502567847
-0.0732305295884087	-0.0178818930626508	0.0835371019528056	0.0452422071321474
0.0890376720608165	0.0581134296838648	-0.0083090580621731	0.0884099864053168
0.0487733442134334	-0.0180856583114588	-0.0550037531525413	0.0267713291556019
0.0835955723321628	0.0833600918235299	0.0645577356304997	0.0758585952119821
0.0121303820909075	-0.00202279398083505	0.0546565099314395	0.0162481091156623
-0.0254272428796121	0.00893862532468543	-0.0556126806333409	-0.0433553012155154
0.130867164677331	0.105094365798053	0.0554708648171258	0.135330597988349
0.00178739748529174	0.0143668744188909	-0.0964407939642443	-0.0266926316370088
0.0437942439621197	-0.039629648366067	-0.160428452079829	-0.00269738495410378
-0.153353377811665	-0.0716358766959675	0.0114575540584257	-0.0229576365815745
-0.0390024837398975	0.0273194825288675	-0.042907795498291	0.00998252623854432
-0.057932256425338	-0.0294065895931901	0.0207588635851323	-0.103577314101968
0.0124537336165619	-0.0368024765882896	0.0655047342191055	-0.0421373963793102
0.0405409876133624	0.0100643494443201	-0.0114551689496715	0.0497254480864458
-0.0302902535439239	-0.0175625137107005	0.0723952996670388	-0.00461595920908521
0.0721110193925113	0.0627999436263617	0.0534691554583147	0.0579270988716196
-0.115942436754142	-0.0377944625584213	0.0529667702068108	-0.025946263956078
-0.0622087220858091	-0.0578473256160132	0.0197963135110017	-0.0516087353567217
-0.00989819381344295	0.0113605640353816	0.0627300982370385	0.0525223407384856
-0.0623427744136876	-0.0668324042516552	-0.0531873963401755	-0.00472428940104503
-0.0454974626907114	0.0506298243856928	0.0700181107789325	0.0807718145087384
-0.0755860284814363	-0.00479801463270215	-0.0632780216123246	0.0315403191600146
-0.0171908470206803	-0.00622099962699548	0.0237400764562705	-0.0540251037339106
-0.0507063081095488	-0.0913748328614468	-0.121706317647451	-0.124557645017538
0.0549405662860877	-0.0391310100688267	-0.0807877155280391	-0.08356968560557
0.00968384400794926	-0.0401298990059415	-0.0519598915467119	-0.0088379707500246
-0.0608555649875961	0.00776102030973176	0.118098719429168	0.0020564895364387
0.0062551797720214	-0.036955471501421	-0.102367001908281	-0.122892868816395
0.0147284184896226	0.0224716954925363	-0.133606394773772	-0.016689570371329
0.0079165434050049	0.00879419664122615	-0.0362573906635361	-0.00925961957396072
-0.0196398505620811	0.0474101124381192	0.117719355421373	0.041198430473373
-0.0554678629777172	-0.0675939236793081	-0.0237007351266113	-0.0235021035128748
-0.0434181621345961	-0.0858434487845416	-0.0528308386109989	-0.0915826580614834
-0.00448995625304374	-0.0216610829124678	0.0204821152502408	-0.0493369434761493
-0.0358906666720217	-0.0444368317848918	-0.0611735173803261	-0.0408981357596569
-0.0253861898454798	-0.0169454180438073	-0.117016460386052	-0.0363174151764072
0.024674813750485	0.0168761648441873	-0.000973436958489257	0.0178959851005334
0.0395420028135568	0.0309457071467701	0.106165589253849	0.073363288055691
-0.0245804019084618	-0.0610850823100417	-0.119538096621536	-0.102658382923763
-0.0328057785544738	-0.111766038710655	-0.0217350693690087	-0.0705869919819479
0.0590462191950845	0.0091688292396595	-0.0113850818426577	0.0424461839412391
-0.129656386090634	-0.058267342803997	-0.164516771377159	-0.0450344632622678
0.0352207999285953	0.0276385740436186	0.00116577990213549	0.00639231012115824
-0.0788816029566859	-0.037256395742849	-0.0960061833415072	0.0170989847524046
-0.00597920094183346	-0.0680711172207621	-0.127873033592139	-0.124479161179803
0.0152931706457042	0.0389612468272581	0.12547149715225	0.0461966216769666
-0.00153779079162186	-0.0701139085707548	-0.0523107986547563	-0.0735454824701899
0.0620462745337587	0.0234444010105736	0.168438781106356	0.0193958716208745
-0.0242339939142912	-0.000426256258590199	0.20931050827106	-0.00472178479245977
0.0454730999111129	0.0633285551389866	0.164105680506611	0.123330897900313
-0.0111272779771844	-0.0814934567380004	-0.0562711946006754	-0.109195717458409
0.0903983589934742	0.00906886711181946	0.0994445447047365	-0.0668206135839591
-0.0494196696057615	-0.0119073351619968	0.00750613479018503	0.00489771236764551
0.0973420280418075	0.0256458391320273	-0.0563419282503533	0.0468485045058429
0.00547253814214088	-0.0188326596995709	0.028901805772341	0.0248098618741573
-0.0281389897387483	0.0256238226777879	0.0304697648571551	0.0531056142154363
0.0269845819194906	0.00939273057372291	0.0506463843472822	0.0218601358115192
0.0152310588098891	0.0369553734785577	-0.133537988942638	-0.0242695779742934
-0.0452669229950374	-0.0507434235052239	0.0951785007725688	-0.0164910191286781
-0.0092374150176017	-0.00798482104041648	0.0220519152222912	0.029425340106761
-0.0725548537312836	-0.0145371873583114	0.0505018667157287	-0.0809165237042553
-0.0244653012914344	-0.0535712074114881	-0.0769887329178436	-0.0359962204967677
-0.0462251374554665	-0.0181138892305853	-0.0408622341918961	-0.106403511876586
0.0371889728615943	0.040257453324504	0.0233371643345893	0.0509390670621198
0.0378047378699969	0.00224068112011199	0.0330767936363769	-0.0457576717098703
-0.00996846500406184	0.00967088078979553	-0.00395457681371759	0.0394649815918995
0.00419278556613418	-0.0584803449592389	-0.138163374007367	-0.0611608625880884
-0.0155861429721559	-0.0409231080260057	-0.0190584117185283	-0.0223872681368847
-0.0936627928705457	-0.045965340245176	-0.147042535112311	-0.0444908983174282
0.0232198664876177	0.027607559228439	-0.0723919682305916	0.00893197426608669
0.0154320693135754	0.00419185064634879	-0.0163267691233814	-0.028948409034796
0.037201577034957	0.028672768812991	0.00117093152786647	0.00278271272322933
-0.0110862949601468	-0.035798729808137	-0.0788643251655221	-0.0926884638185287
0.0614201799620388	0.0293385660829455	-0.0348268510631553	0.0662941774235953
-0.0204192669137116	0.0407415061290237	0.120495331085295	0.013012725724508
0.0679673436963693	0.0587397070025425	0.0703359127943448	0.108677461993674
-0.0788630020808055	-0.0235341065272379	-0.0536485769351133	-0.0279086161590946
0.0481065113140054	0.0434741717353163	0.017742559673611	0.0130104544887051
-0.0740790655815687	-0.0342382352980737	-0.119886784435287	0.000754339141406283
0.0118816353536311	0.00970918706946823	-0.0815152866379717	0.0154719429786141
0.0732814446779911	0.0696436902126911	0.0765228748291552	0.086476782038472
-0.00459180573481072	-0.0204625720248672	-0.100162071534325	-0.0594493206292722
0.00772674921003709	0.00733642102180803	-0.0703315072484481	0.0314378109909092
-0.0469935414053814	-0.066678297011664	-0.124490908717978	-0.116920885818867
-0.0413812475047537	-0.00904232833092295	0.0269783739252464	-0.0498551964665996
-0.030037576517488	-0.0371729303076458	-0.0893711220681579	-0.107087057752396
-0.0600212765639041	-0.0975704441100603	-0.0965720488622966	-0.0830822277507552
0.100606349005279	0.0495340301787284	0.0751408697034348	0.0813658507429325
0.0268657788271718	0.0747915297628233	0.000769889472529518	0.100404177122353
-0.0208894589829873	0.0373318822682608	0.00959341439449396	0.0348690121025337
0.0672358047963196	0.0226931757794572	-0.06954556522737	-0.0132927497158809
-0.133251538481374	-0.0769457042181032	-0.121244805995583	-0.0795141298856594
-0.0434401278813544	-0.0402153043311851	-0.0207953648650136	-0.132298603477373
0.0764889075480147	0.0632508138313201	0.146405677381892	0.0721222813571141
0.0838732548898151	0.0393592421159673	-0.0128331569212528	0.108242742968234
0.114319587921123	0.11652406535061	0.0284151319196796	0.0812026812144436
-0.00858666178197009	0.0151242152601815	0.00714843052467425	0.0267413023313505
0.0249942169601881	0.0427524140182005	0.0817318449649251	-0.0138322068009096
0.030213593850409	-0.0123381370288903	-0.134448082028468	-0.0197531985356022
-0.00506631138129668	-0.031411343441308	-0.0470073444938524	-0.0229234991413946
0.0332348301580437	0.0510112371052255	0.129664956031222	0.0286664149328126
-0.0632965969177281	-0.0239660108692867	-0.0560451959362045	-0.0857710587898868
0.0363920715477291	0.0328497056615603	0.102583133339263	0.0611127039878155
-0.00740620846427935	-0.0380738326376414	-0.11895914329938	-0.0331538433309995
-0.0670174138800626	-0.0317106833419262	0.110282770751225	-0.00934054423693389
0.0896048800715057	0.0818362614521206	0.0831329046336286	0.0956339243155543
-0.0452920819861581	-0.0113448257333939	0.0172963984660022	-0.00727449322618597
-0.0420329035935993	-0.0337845009575646	-0.0466477959149811	-0.0129551661213127
0.00652845861532737	0.004253033870427	-0.195763571177274	-0.035693943386315
0.195639824045278	0.122596126908771	0.00958401683476306	0.0865933557724279
-0.0967607207638963	-0.0147311833052145	0.0782529213344006	0.0124025863822689
-0.0368305737973668	-0.0522647674758006	-0.0819886451073608	-0.0719522343699485
-0.0323635577297941	-0.0490485101827942	-0.0859477347409717	-0.064450482675194
0.0200638131650929	0.00589616072335377	-0.0484663883566887	-3.28299030012855e-05
-0.110337472993447	-0.0518867542025868	-0.109870359886604	-0.0784715679448177
0.00502006199621727	-0.00988774310065302	-0.0428553922395303	0.0120153826673061
0.0551854806809948	0.040492538088405	0.0675321683400262	0.0428122596365931
0.0906315445086894	0.0234474789538609	0.0566275266176849	0.0265533747556126
-0.0851344920874174	-0.0205482114236832	-0.0648057014622956	0.0270690858241135
-0.0456068440813418	0.00625179065506474	0.0698315895776768	0.0125913085788099
0.0199519768461806	0.00558599088472293	-0.0376540519174446	0.000326970285998127
-0.0601510346410177	-0.0152776211293536	-0.10371574654156	0.0268156583770398
0.117516214453705	0.0855515728402274	0.032702639422378	0.0671416140228988
-0.01610625596042	0.0218442505333011	0.0829722309307655	0.0414139519669577
-0.105483737218641	-0.0626883360191701	-0.0768994579639441	-0.152022039838351
0.0615935206163259	0.0607916248326548	0.110488174646347	0.127170221987398
0.0271565375469316	0.0140304550861024	0.109508793620504	0.0366029515176485
0.056609288892143	0.158833864576265	0.066307660594441	0.112602863684616
-0.0515306544109446	-0.0120093964119908	0.00610066345523847	-0.0298016130264708
0.0968933664630916	0.0131040924436679	0.00726390276047921	-0.00870257283053904
0.137961415578469	0.0750005003425385	0.0403443273825625	0.100908789921807
-0.0994266033893086	-0.0967481695035182	-0.030305754997872	-0.0766665613497802
-0.106502712028212	-0.0222952902010894	-0.0473223715929645	0.00454163469746928
0.00481722196753098	0.0284625471927913	0.0280538267310837	0.0526215107398966
0.00824962036830999	0.0282153396293259	0.079306943415067	0.0376345427935089
0.0851747087662034	0.00720210203441548	-0.0745317180657227	0.0140230458040848
0.0492213300460876	0.0309028421798732	0.0420945138863435	0.0256784566065099
0.158648730176371	0.131634974303782	0.0459060277907243	0.13672475783882
-0.029850503237835	-0.00444826739767723	-0.0654484998417762	-0.0466019270265869
0.00648573781740137	-0.0382617180087533	-0.00498500695006136	-0.0304186772071116
0.0810802941772298	0.00397197982111572	0.0685149601148164	9.59984549672899e-05
-0.0944160203815087	-0.0261290308152468	0.0165718343868239	0.0211172364359357
0.115382162458862	0.104600607635275	0.0928264179629992	0.173351543066064
-0.0399485279757923	0.00429074196932517	0.0501919463208345	0.0108874918585589
0.0390050628268517	0.0205741056608201	0.075467399643832	0.0726011292630818
0.050599568177211	0.000763494812808694	0.0267672718858068	0.078921368156052
0.000551567689610787	-0.00546143700176855	-0.0344454143776999	-0.0402164612726476
0.0137876926280898	-0.0977816870759817	-0.0895962684360123	-0.132818651421512
0.0526928225118336	0.038037906905802	0.0894051422351506	0.0580146884301397
0.0556189653282549	0.043843932541141	-0.02624431719605	0.0278436338088377
-0.00992476159146851	-0.0547574125538635	0.0527414209384774	-0.0587442340504208
-0.0315647118246352	0.00444661582125663	0.0385596176907707	-0.00155909429240292
-0.140562397412832	-0.116918518165971	-0.0810389608428232	-0.100156347474862
-0.0256955951793864	0.0432841884415428	0.0155594492568587	0.0416009266574869
-0.0764302750663191	0.0220907761097602	0.0222597094622006	-0.0202490784791041
-0.0815396579366881	-0.041518346057563	0.0665990904894693	0.00284165773039206
0.059936429237976	0.0638888852037758	0.039867916853751	0.0746018671146674
-0.0258108080879908	-0.038009612095504	0.05901849121611	-0.00483545578749489
0.0693680628214239	0.048816614894111	0.137780314466683	0.0491194892066958
-0.0276586865978061	-0.0408507192817809	-0.0578683494926271	-0.0443914027862307
0.0350187332130416	0.0143477395126278	-0.0558422894587133	0.00578787219351908
0.019200146569574	-0.00587139904554074	0.0199793717242715	0.00887475188995875
-0.00631611318218875	-0.0570777406185756	-0.0429105712817265	-0.0237052023244463
0.0820571421819226	0.0859724287865061	0.122610574293682	0.0481950614108053
-0.0922938565792053	-0.113461200671648	-0.0595520321638934	-0.136839600270715
-0.0507853915499533	-0.100580649248348	-0.167194923996159	-0.0808482728022524
-0.00495504996372431	0.0101071041415213	-0.0839944685337655	-0.0351946810845856
0.0279933743549207	-0.00993479588240755	0.0026420037931519	-0.0356444929278641
-0.0326377573579516	0.0596464351846752	0.107062303864181	0.0588641092683417
0.0573698373996701	0.00767671852848782	-0.0208987233811393	0.0897193433797091
0.116158953179739	0.0415955989745828	0.0958005936747364	0.0833996300691314
0.021206196775982	-0.0372616754160068	0.00122959607204611	-0.0179939925122527
0.0911401291360683	0.0598806573562717	-0.0473202946223737	0.0301321276170188
-0.0502989436015194	0.0231703877146268	0.146512995747729	0.0281000514755435
0.00774611818390359	0.0206737911699154	0.00432011403490831	-0.0130831903516435
0.0259674757507129	0.00835304765070204	0.0846162090043302	0.0586936958806744
0.0870957987692433	0.0242080624787729	0.018096289835825	-0.00368855372673884
-0.0347034761248157	0.0204594691754933	0.038439818834813	0.0116687650699774
-0.0611589853898368	-0.0607125612953252	-0.0771750396173049	-0.078623652766999
-0.0167193458166275	0.0366618237466078	0.133002317098594	0.00239524626431211
0.0186810771132938	-0.0101120592215985	0.0599393003710331	-0.00421755065238678
0.216534710032991	0.159810141627174	0.125859485636127	0.129844153479425
-0.15420705494815	-0.0915603948225503	0.0154903358102721	-0.0274091874766604
4.50396192337963e-05	-0.000727700409672127	-0.0633329194967622	0.0184462809180568
-0.0352375219708205	-0.0279113199461428	0.0336202540412477	-0.0726962058351352
0.0379286026136091	-0.00536991040411715	-0.0835042475659168	-0.0117972310749357
-0.00697004782030349	0.0166841146389037	-0.0199234786076946	0.065000160683588
-0.0568484388943307	-0.0203973347483486	0.0279364723914704	0.0122257345409346
-0.0417454125945947	-0.0639414049679731	-0.0321618145343611	-0.0336000434324963
-0.00814448013636887	0.0178523628258293	-0.080270854619159	-0.00815233982378718
-0.00784924651345674	0.0341887729971666	-0.0318859217954243	0.0333878006477438
-0.022106966415815	-0.0550184312163044	-0.165414018858422	-0.082443507169624
0.0309037706097797	-0.0171377176800612	-0.0247689076150988	-0.000634665527869017
-0.00614345562203878	-0.0551676151036245	-0.0388597491034265	-0.0780091411572208
0.0325787627973152	0.0451958523959957	-0.00807534258673035	0.0613860002715628
-0.0311752122582564	0.0099866629651972	-0.0706133169976481	-0.0374564194662707
-0.0236166401774308	0.00304183591008855	-0.032597007283675	0.00858336946868212
0.012572950396039	0.0204780735173895	0.0842068846495185	0.0202649827595979
-0.00159787450994462	-0.00417053958622685	-0.118463950312075	-0.00102187712651927
0.0636181657270795	0.0497013650620775	-0.137665244551942	0.0748773138480802
-0.100242188312154	-0.054394117511734	0.0243270151546639	-0.0626196076724029
0.00768637736217032	-0.0196755332192508	-0.0417395101863875	-0.0260280941000127
0.053493896490164	-0.0139525338288684	0.0742654412105659	0.0226920608557751
-0.02097249657616	0.0309042032702045	-0.0282843915011359	-0.0216236730983772
-0.0489799737807437	-0.0121291772392081	0.061723334206059	0.00627149889938404
-0.110366309671617	-0.071899888775638	0.0203374078390385	-0.0924234667386351
0.00592927801707264	-0.0106832442683233	0.0235257448640988	-0.0351140192631716
0.103245544367436	-0.0233300364724493	-0.0617971919425774	-0.101703694209782
0.011572949388949	-0.0382871762744094	-0.0412582768717932	-0.0634021504374877
-0.0957076798226725	-0.0910708979860633	-0.00374958346431735	-0.0420951558789895
-0.0820055189169179	-0.0597538511401831	0.0166692677963827	-0.0180965752821115
0.00717306837227057	0.0256245070561664	0.0222195561495058	0.0613641935057766
0.0155375417230522	0.0430631306811714	0.203303116360659	0.0504452883866134
0.0429416865462806	0.0476231968156223	0.0161993414987414	0.00766267919042225
0.0246409515708625	-0.025451660138806	-0.0545261938298892	-0.0572459219730237
0.011340820499223	0.0342640256787904	-0.0924997057931371	-0.0206214068205595
-0.0123643557299272	0.062954872819221	0.0745461204010912	0.0536030726946798
0.0187351570074272	-0.0372279249682286	-0.0184785449556086	-0.0750848842445077
-0.0698771560799	0.0171935018690358	-0.00572640285237089	0.0150925884690474
-0.075567033795856	-0.035795499762706	-0.0511401427819409	-0.0508536986665732
-0.0736379894085543	-0.0950777548541252	-0.113328593955441	-0.10426201995338
0.0300060153776926	0.0104667210014177	0.102003285315639	0.0298926389502249
-0.0511941778563859	0.0136304572456866	-0.11122879824453	0.00139807279774329
-0.0858386507893551	-0.0673941423523663	-0.0210924063595941	-0.0590617263511619
-0.0437536008116499	-0.112202042671021	-0.167907299910261	-0.162603413987933
-0.0897183444834296	-0.0409840228270445	-0.127743179369493	-0.00471045326086044
0.0263387679354837	0.052867490370284	0.107384766236555	-0.0402091072003381
0.11645468398323	0.0970797771483271	0.102970213401935	0.123747817392539
-0.0748155290635324	-0.109809268180914	-0.104287871000957	-0.0758266495024646
-0.0312138185752129	0.0676630879364082	-0.0161959458223437	0.0957005493086417
-0.0202491571802683	0.015983568572919	-0.0266198548777621	0.0255076921810244
0.00396160506241767	0.0512213698035095	0.0330143453086218	0.115532049015163
-0.080624333084275	-0.0306991310824442	-0.129419342033205	-0.0438631769152085
0.0759728726546307	0.0964799258950678	0.125422609066158	0.0931155783015576
-0.0735456380545022	-0.0764581020205395	-0.087331560288335	-0.0650745903537632
0.0202745762581315	0.0128987234919675	0.0795262225302742	0.0547290375577046
0.00890530159486695	-0.0277534646548401	-0.0323161995203762	0.0573918217514807
0.0395923880089379	0.0198547410207055	0.0384942075766508	0.0670150228055773
-0.113561737922833	-0.0851146695251014	0.0239086453928501	-0.103442746957582
-0.0805758480642601	-0.100308097988989	-0.0390457772950824	-0.124557360458881
-0.0928405000950609	-0.0214322086156302	0.0743534191464671	-0.0108335319597751
-0.0636794840679799	-0.015917775306092	0.0901980914961312	-0.0412991019599427
0.0526356509526513	0.0275295931992654	0.0674684841270727	0.0183721231612841
-0.033578115216751	-0.0232502053860663	-0.0709176407535898	-0.0155751328409664
0.179985896107239	0.0605841326006221	0.0341669136546067	0.0351705227080715
0.0774135502828962	0.0496016909950067	0.174828809235003	0.0627658701796909
-0.104162524288851	-0.000399592090583536	0.114961964652946	0.00394034571692866
0.0726548968591899	0.103685485569351	0.0219882956705476	0.108630596496762
0.000411576016446803	0.0499525234241137	-0.0157898680247741	0.136294383408179
0.0245670614212903	0.00537007324240791	0.0272951578302731	0.0825346322587662
0.0659328892349376	0.0446355816251544	-0.0401561117246793	0.00694495159985104
-0.0280964379721258	-0.00126371040591208	-0.0093754419021708	0.0248861853866971
-0.0177689495352881	0.0164414137884089	0.143748443761048	0.00366064087850281
-0.026160969804043	-0.00866321987037322	0.133941545323911	0.0108776983594336
0.114164366391047	0.101531601030691	0.0823506266381559	0.117588769840146
-0.0725239466724799	-0.0635557567216272	-0.132550936111639	-0.0762362607287451
0.00909213451840377	-0.00647899618716013	0.052304395800605	-0.00440472085944718
-0.0974461124390424	-0.0440865201910033	-0.165198717363466	-0.107871091031129
0.00302229973404927	0.00547977730095365	-0.00215657252375527	-0.0224308707233223
0.0183628353972598	-0.0101637501993537	-0.0794649489674029	-0.00687584202389516
-0.0736928986485056	0.0267119887934327	0.0250918976982365	0.0295659247022583
0.0455046894965636	-0.0119851313343063	-0.0740354876423182	0.0047481152384688
-0.00765139296847122	-0.0027519286327104	-0.0141265700797458	-0.00894569399106085
-0.0203440222299877	-0.00737829922462641	0.00547279348443895	-0.00222076486188488
-0.0784051836087809	-0.048225371217643	-0.0283188284996541	-0.105854920917664
-0.0340564036363892	-0.025264222011215	-0.0565576312566703	-0.014255289555025
0.00798955276803136	0.0224172979676421	-0.0308801750875194	0.0582693404873863
-0.0426168912963057	-0.00316113506489107	0.0752562846452526	-0.00809747525945201
0.068039718896092	0.0325485211422713	-0.0680508073568094	-0.00539493028848426
0.00265214922921211	-0.0439753385267211	-0.247171894751928	-0.0862178537070391
-0.0242091765857732	-0.00966015470579574	-0.0675717765034675	-0.0846177344805099
0.0493014109109573	0.0486851342952742	0.0118898542463541	0.026462854377872
0.0579829501478016	0.0423278818414216	0.0423387475797823	0.0146587638176375
0.0154747824220722	-0.0396172882807342	0.00138792155503116	0.00748212851641876
0.161823334360209	0.126241733105179	0.0936429004639681	0.0653127732816729
0.0353808141354485	0.0477862118924527	-0.124819889552655	0.0550452059756945
0.117693213073747	0.121999228897315	0.197643923864908	0.130219881809399
-0.0423069346751224	-0.012176736898462	-0.0109218830409069	0.0417766626914678
0.10425473418669	0.0667794803704465	0.100431718915906	0.0700217599536311
0.105363136422177	0.0722488022224654	0.123002287884056	0.0852866631144089
-0.0651973910887648	-0.0261753940907212	0.0127431743432234	-0.0425897791972394
-0.0779953073283101	-0.0531581622592509	0.131619831508698	-0.0103670771025802
0.000832896307045401	0.00673878160159399	0.0531767162523249	0.0366623872126558
-0.0197105287506495	0.01226073343138	-0.130688336113542	-0.0530526335271942
-0.0224554758166555	-0.0571043352586908	-0.137686003908994	-0.0486880839381906
-0.0734988647036192	-0.0329739250267009	-0.0147045071258113	-0.0466976070463607
-0.102779155948036	-0.0537263560735357	0.0255031342491809	-0.0459024681262863
0.0570151391628519	0.0994630028276934	0.139341268840128	0.111170624604764
0.0666324081561207	0.0600341537493714	0.0459658684464481	0.0709979634624195
0.0461020591399766	0.00599648171390097	0.0993540621157641	-0.0057355053184248
-0.0606030312384842	-0.044706016643762	0.0736098339386979	0.0473027721552639
0.0182105855734915	0.0517903272643856	-0.0111197070104955	0.0190269908101826
-0.0171828979412801	-0.00497616367070967	-0.00865646076372621	-0.00501397118787333
-0.0816996061579423	-0.0726545269196779	-0.0352399787728483	-0.0452615157504994
-0.0903664920039687	-0.0447822144003382	-0.0380620233225741	-0.0209732084239421
-0.00608351251262098	-0.0337693646564793	-0.106137189016388	-0.0357904959955781
0.0882722788774992	0.0206306660876507	0.0520767071210455	0.0560733051178606
-0.100639257879914	-0.113771447372029	-0.107549430916359	-0.187824754759812
0.0121852790822809	0.0462520058691624	0.0833718878991567	0.058029624116453
0.0188605294301897	0.0297737631962161	0.0533958035463216	0.0589787770268541
-0.0101479626660347	0.0184074640188847	0.0662053736487182	-0.0420019471896924
0.0965526423807246	0.0620192467557958	0.108803659603698	0.0674333091435314
-0.028724337328708	-0.0118537186692106	-0.0360362685188341	-0.0336073668279769
-0.0684746735561299	-0.0350011824694589	-0.0869421883996984	-0.0485488883577683
0	0	0	0
-0.000599490706744079	-0.00126181151097779	-0.00123205450020568	-0.00180221553865633
0.0672160812337177	0.0528081778735488	0.0817169747556859	0.0670130248511989
0.00212555912089448	0.00166994121163721	0.00258411763726449	0.00211913791427255
0.00150374933092558	0.00118141761148838	0.00182816141403501	0.00149920658023633
