# Supplementary material for: Making apples from oranges: Comparing noncollapsible effect estimators and their standard errors after adjustment for different covariate sets
Source: Biom J. 2020 Dec 14;63(3):528–57. doi: 10.1002/bimj.201900297 (PMC7986756; doi:10.1002/bimj.201900297)
Supplement: Supplementary file 1 — Supporting Information [file BIMJ-63-528-s001.zip › results/HR_Nsim_1000_2m_1000_Coefficient_1_0.csv]

Unadjusted	IPTW	Adjusted marginal	Conditional
1.02688816689431	1.02797701900813	0.993404141024171	1.02690943515267
1.07431395997341	1.07357832549333	1.16521567910648	1.0749967834198
0.840539616181018	0.838800285538378	0.978417840667859	0.839891273073584
1.012278422094	1.00852290834122	0.929135343147258	1.009180682686
0.949667048374133	0.955675907189583	0.832424674417832	0.956417074144791
0.873570353999501	0.87533590538587	0.879465767818585	0.874363004186555
0.995107875034904	1.01365612212485	1.09247472430741	1.02396398362947
1.05270204774131	1.05195115949319	1.01481270968667	1.05536003803942
1.00787334259695	1.00791911870375	1.02171440419026	1.00620541998853
0.916357416973016	0.918901319454499	0.902456976734012	0.916554374301568
0.983025291875383	0.981771266858399	1.04134968395344	0.983005276281838
0.863807053674844	0.862757731404778	0.957101637663178	0.864059085185307
1.01670180424613	1.01326278428723	0.962478069157243	1.02071252131081
1.01103795985714	1.00890490382729	1.04443770084059	1.00926370762374
1.00196681164632	1.00222476268108	1.02305447128825	1.00795038494492
1.03806170823646	1.03956087622726	1.10057206497066	1.03958016780051
0.953977145451696	0.952036072906377	0.944134728712449	0.953918897480357
0.926489879773951	0.926291415079	0.981957118068835	0.92622826327631
1.00719002263714	1.01343704929341	0.953196626908059	1.01071300202717
0.978847164066831	0.977880290882993	0.873944143744161	0.978862032206185
1.05709241395068	1.05823230324755	1.01920588114122	1.06640919636504
0.923601426730854	0.922603219608345	0.88234757111137	0.923978513243282
0.998279586146799	0.996065301321662	1.01546396472102	0.997534118981839
0.933230429816073	0.934798782659547	0.951965398341316	0.936848256896337
1.06090814944649	1.05968687826403	1.08720452867271	1.06045246838806
0.966148472874496	0.966474386905723	0.915998826188982	0.967540982420884
1.04818305049662	1.04918579415002	1.10564060677428	1.05234486131373
1.04738010445659	1.04762305246237	1.00996068255066	1.04981646284373
0.990446125405706	0.990734449087811	1.02588145810952	0.990790097305413
1.03452736060651	1.0346855693004	0.999774255365528	1.03464528190469
0.906721856691399	0.906451053463782	1.01475325303783	0.907408649520757
1.02561738538896	1.02554248199353	1.01681763455094	1.0256443503445
1.00441572836105	1.00455167790075	0.997637354820857	1.00400705027537
1.03178117192548	1.03083388919447	1.11669307786353	1.03228555679341
0.903701354369606	0.904650889900225	0.935920666717134	0.908901150630949
0.98249799894054	0.98076586132433	0.955474436436406	0.983538495233719
0.961942616659672	0.96536975481395	1.13148990888554	0.964051925462926
0.885647773620429	0.885988552615529	0.878953735910335	0.884121610545298
1.15399238278582	1.14782822797824	1.11424963478439	1.15269177187806
0.970513140876982	0.971814385460426	0.909296625516246	0.971200683860503
0.971430794336612	0.976269294504792	1.00556413266595	0.975141091213766
0.96547160394707	0.958442653403794	0.925916166148872	0.959301114966727
1.04028265878431	1.04094585142956	1.04261602734685	1.04020478270967
1.04796185096061	1.04961138040973	1.08149638904637	1.04730435395582
0.885268317489653	0.884832354236115	0.967372538381662	0.891228337609974
0.983678972753397	0.984470370923073	0.981926732140335	0.986156016209541
0.996776478149773	0.996550434646773	0.951135133608949	0.996992491838146
0.975596555876917	0.972864294520334	1.14610955038199	0.973710919853339
0.915911774866146	0.91511614269654	1.02650830068736	0.915310924966807
1.04058385379135	1.04046956809614	0.917363345146462	1.04131946687946
0.981424812546251	0.980791776327538	0.863941693029067	0.983520984115512
1.01972044287558	1.02034559305804	0.957870813881913	1.0196698404464
0.96763421924322	0.967211912472274	1.05076583471857	0.96765806735063
1.07957804268525	1.08256396377735	1.05929070368667	1.08964042529636
0.826623546599595	0.829345166527133	0.879057629169204	0.832106710159108
1.08319212341784	1.07958870990127	1.10000490566338	1.08170543217042
1.01963700631059	1.01917187183832	0.965095849073539	1.02061321025732
0.923569272156489	0.922780299390805	0.791912350553793	0.922936546214902
0.983332396053541	0.982410938819162	1.02450010424832	0.982629589091728
0.973860890186994	0.974793013316343	1.02971797628801	0.974089951009855
1.06618193804781	1.06622219555548	1.07336249064653	1.0684013714584
1.02206381323041	1.02220280623397	1.07736344084366	1.02240980243999
0.974828509458731	0.973718879180506	0.984722472062797	0.972400347274582
1.00411106760042	1.00546198133884	0.970549944843108	1.00458248054051
0.926480949198367	0.926567272097781	0.854800137460959	0.926997314870086
1.04012962330568	1.03936834340034	1.17201035660816	1.03943451920068
1.00697361731308	1.00727406318452	1.04853052425129	1.00780542474013
0.953229449052873	0.951498399397521	0.955162870573138	0.952493109253823
0.995956780252618	0.99598702215632	1.08195954732936	0.995779767381965
1.02054353627084	1.02069599624354	0.970314632397473	1.02028173427819
0.856124306131239	0.845973547023803	0.856992050301492	0.846754614299517
1.00294245731806	1.0041271250569	0.980976932855508	1.00970298684233
1.03445006718727	1.03728975706621	0.981986832269032	1.03876230535444
0.915563105088661	0.914019017259194	0.909409656659028	0.924702223585593
0.969167790622296	0.969175610194245	0.865325530914863	0.969277828131489
1.13093077519613	1.13246947281328	1.06933722890019	1.13317016006967
0.997019784479538	0.99314217206053	1.04792379558227	0.994006387319624
0.975209224977777	0.967942426270304	1.02691851945494	0.97954507194846
0.997599519315199	0.99635517976481	1.0630355697214	0.997210424287508
1.00315989972101	1.00424625018802	1.06869972330555	1.00452614367989
1.0621359090728	1.06219285266903	1.20751946532455	1.0637056337456
0.966176671302776	0.966141839877609	0.957684396943076	0.96711414246636
0.915925620162274	0.915610831109067	0.838203701557189	0.916122803391852
1.03740627683183	1.03968598305584	1.12773873199225	1.04012187583064
0.962244966199728	0.95878196219388	0.925687601814784	0.960915143954199
0.88511764969173	0.885435737000032	0.92349071448868	0.88504045420199
0.929779581837693	0.929808291013196	0.866108578499368	0.930106334128666
0.990115383541367	0.986408567160377	0.839038503893591	0.989897950032749
0.992031388954071	0.989856569919926	0.850551398215281	0.990149433933298
1.01744528220784	1.01732428627095	0.973184528347622	1.01731855919987
0.981328932719516	0.980492527094134	0.968336674795759	0.981006520259452
1.00246665413229	1.00122626816639	0.944710189289858	1.00318127483802
0.958933042293539	0.958332645134419	1.02078242245442	0.958231460195778
0.863881612170818	0.864613075229499	0.97562441777088	0.863931181679084
1.0088903212254	1.00973762912839	1.08177511988116	1.00933306187403
0.884085816646488	0.885652704773805	0.82638798831652	0.891475121652901
0.991781305059184	0.993354832141728	1.06836808476893	0.99290812490341
1.01424094251912	1.01403553506808	1.02890212778156	1.01339588023301
0.933165624202866	0.931887993653037	0.984613546466883	0.934070090596036
0.937266196033705	0.940287386671688	0.936324375215252	0.939431243298688
1.05741870176136	1.05383637072783	1.0420074300626	1.05658808013091
1.02186148606096	1.02180021939561	0.990556439766694	1.03443476912063
1.01325618111189	1.01532453529173	1.01794892834087	1.01779898972387
1.08816845281555	1.08944428371142	1.09442256891608	1.08826573640202
1.08087073561286	1.08216217603222	1.13986579404654	1.08210200062086
0.95991310704846	0.96013754083274	0.88521992260262	0.962628248533941
1.04966406552779	1.04336049295844	1.1488670520124	1.04818144208892
0.951880346466307	0.956024951468979	0.931093566828517	0.954587142585862
0.953042918971804	0.954812436504214	0.964625416407383	0.962694833060565
1.07035358729576	1.06768320354475	0.877752280365835	1.06873834789565
0.982039426991516	0.983440329088842	0.98792677168534	0.982889500135013
1.0442811307821	1.04372883835916	1.01129001440494	1.04337611340774
0.943581625522241	0.948391579732284	0.879944054080724	0.949320234221849
0.886942237813835	0.883859308494459	1.05115076548169	0.883210859881542
1.0711189076133	1.06983334339776	1.16656634341834	1.07472265985592
1.0041183871364	1.00684830222391	1.00065611302425	1.01096119194746
1.01870475943511	1.0185490261554	0.976018276397481	1.01997364826255
0.99408715949085	0.991619197760665	0.976500108789847	0.990267789522213
0.941586021030856	0.941748649854953	0.989699221912613	0.943368648388403
1.03671032639805	1.03613935665428	0.976682463771689	1.03756961488737
0.928075650207173	0.92908129579805	1.03752372143009	0.927958598056812
0.960307224836457	0.959925679262635	0.824242902658199	0.960152050607514
0.939509994258536	0.940207554963272	0.97504681159945	0.939002444388034
0.944550214349232	0.944762159111593	0.956503153679557	0.948228461166205
0.910955058219678	0.911184344814371	0.897949812537146	0.910019744877288
1.04473157262488	1.04515538956956	1.02876403368445	1.04395033380424
0.963266538496872	0.962023681758329	1.03617019172083	0.961652829113491
0.911328318901653	0.908429221529818	0.891447454811594	0.909846997275688
1.0325478766594	1.03182851878503	1.07639338775747	1.03172627789057
1.10801472393438	1.10723732891884	1.15915598149101	1.10788942906917
1.04787131790501	1.04934523798718	0.986281422888525	1.05461531692888
1.067412037033	1.06606322204461	1.1390756695322	1.067140928222
1.01187869372569	1.01182987079698	1.01659545632299	1.01322761302891
1.07608431775517	1.07777766831457	1.07411473309845	1.08110150209881
0.927937298322894	0.928950789997562	1.0086205820752	0.928152914323968
0.939240243483254	0.938623058906484	0.877893532194639	0.938787771173263
1.05234462054176	1.04971628079206	1.14741896008471	1.05059684737006
1.1896439732037	1.18730655326461	1.05046013243531	1.18654545899179
1.12271900724951	1.1263641765314	1.14463337802289	1.12998039869123
1.11104721304914	1.11045196945119	1.14589703481411	1.11250394958151
1.03378676983718	1.03404480202954	1.00498657189747	1.03687166258805
1.0372826815269	1.03658593262534	0.967517275788717	1.03850047596672
1.08079032824882	1.07955064558914	1.08421207613558	1.08044480867038
0.920998141113767	0.920915053719201	1.02193063443213	0.921414012164166
0.934693632184078	0.933689473245804	0.857004089482947	0.933545914158251
0.993337487772065	0.993429695510548	1.14424516336552	0.994659516168738
1.0281260578945	1.02633495318159	1.05511571509325	1.02733680974551
0.973430188342874	0.977151771978996	0.886826629613912	0.974163903703791
0.842934642347287	0.847527478149965	0.884596711894641	0.850878383857573
0.882162474369394	0.881067938557103	0.899583678877207	0.88299346169901
0.961924957423157	0.962375689623312	0.953872053402071	0.96251562125082
1.06408698621973	1.06339129583772	1.07924486821394	1.06424717828246
0.900588602208341	0.900304155609603	0.901254278087719	0.900440045648815
0.906694140887495	0.906653495617387	0.920637161310155	0.908080561518187
0.893296203647513	0.898092398406198	0.748255594087959	0.896667236936446
0.917006368536535	0.919746605386846	1.0523018294603	0.920623522384402
1.06103866142717	1.06259058459062	1.16900066691854	1.0641902081236
1.08882816559732	1.08787641990899	1.06044238226116	1.0895394027277
0.975068521556479	0.975177587436654	0.950138804998633	0.976488052801569
0.873482536149721	0.87363227073756	0.819768552547916	0.872807352101813
0.910207085397375	0.910248820377126	0.842202362995411	0.910630064939089
0.973994365668254	0.977533844524217	1.03929984291944	0.980915352704317
1.11740714663124	1.11979144246781	1.11172701653549	1.12273971263177
1.11481979628846	1.11578605183289	1.11902009528497	1.11721437313374
1.05592906085382	1.05646590266621	1.12920087397792	1.05764713567654
0.991148332622351	0.990722517149899	0.960032141315848	0.991082500318065
1.11898256175018	1.12289217589459	1.14923981940589	1.12093948595765
0.959052396390939	0.960241294464221	1.06193732886256	0.971146063593455
0.947284391892104	0.945738107942777	0.969646071013274	0.94928590092453
1.0297974333499	1.02947746153845	0.989790469426468	1.03074383623155
1.07901485721308	1.07882536034783	1.00481962911381	1.07927069092593
1.06758431504796	1.06844896962628	1.06643212310449	1.06691838303974
1.05568868955079	1.05725058788381	1.03009122781121	1.05573499595361
1.027685541035	1.02994997996258	1.03583072894753	1.02951319168516
0.866118382192768	0.863566956455226	0.876046297500839	0.865663284923975
0.987972971018848	0.990299294903968	1.07013069063911	0.990435572861524
0.955074451029782	0.956143700527711	0.924875327448217	0.954673936997649
1.01545215195012	1.01568308187974	0.967182959104697	1.01539976833061
0.971895537654432	0.970968794093772	0.964477687561228	0.971610106047878
0.951871369689825	0.951532169299491	0.864499372064538	0.951755767040487
0.938757898393142	0.938742658621446	0.957149539593675	0.938366469852957
1.03411230906207	1.03176232502938	1.02411320044335	1.03505654236133
0.846612367451621	0.842292289801898	0.954015412864573	0.840900915344356
0.94285684509126	0.942471070269662	1.04768606654813	0.942676025285984
0.976839691396178	0.976753571302799	0.964723548515424	0.977196866364954
1.00945694241275	1.00837959519286	0.933109143585632	1.02047848105995
0.872057736032273	0.873762527795807	1.08532173052319	0.874743482525331
1.11580121225762	1.11579487050493	1.10767748073555	1.12157512554341
1.06781574431423	1.06638275110247	0.990988005709983	1.06690814646676
0.991993664555459	0.991815732008943	1.07056772159457	0.993152278663558
0.958614723360337	0.959957314667294	0.890051782312318	0.961808570300865
0.779808712529488	0.779799116332963	0.793961340579301	0.779911280539925
1.01720260918247	1.02058106430949	0.990154689500805	1.02893706994936
1.03095930799989	1.02988731950472	1.08604174097414	1.0294576857927
1.06667050856356	1.06623441732799	1.14173018215713	1.06709803893152
1.115847742562	1.11412683107492	1.26929920954566	1.11491680539087
1.00806039325742	1.00771338963345	0.967231344925673	1.00756252453794
0.993715710195594	0.991294595701867	1.07991332138209	0.994078799005149
0.949740462259765	0.948283281395697	0.927860907664827	0.947096738194209
1.03514782249771	1.03708104057656	1.10143587255563	1.03443215441754
0.978388013986524	0.972334584359263	1.02658989453453	0.978901144075852
1.03192757510402	1.03250450489624	1.13558604639159	1.03124430708839
1.04627475238903	1.04645953283047	1.06738238688226	1.04576857128914
0.972368314522866	0.974612752361227	0.974442379356617	0.975466196882072
1.07580351680051	1.07596373368459	1.05980588557585	1.07560544407516
1.120557294865	1.12114197175548	1.04970877620736	1.11834390900142
1.04058574917514	1.03749317975811	0.949920277361057	1.03975790678086
1.0532367761491	1.0482567010634	1.15257229937704	1.05512704564341
1.00231839122753	1.00209785678204	1.0615243569669	1.00260925676276
0.883395408440214	0.890628217075121	0.949595002725346	0.914180774879384
0.94458354549338	0.947317113945889	0.974309730765178	0.9463926980628
0.962654334484261	0.965857527081393	1.0475488551139	0.964447553351706
1.02877115251977	1.02341518452328	1.13717642552074	1.02497532568762
0.98205480114083	0.983048357943312	0.966661349020625	0.987088964332838
0.946733458119758	0.946718867948281	1.09088346280681	0.946530819664244
1.15494087621645	1.15469088246572	1.0641985149742	1.15380084479174
1.07139800298161	1.0710754586448	1.06419446356476	1.07150449407447
1.08224293574787	1.07472957787735	1.09416031435208	1.07194130100398
0.968408696567406	0.967363391099607	0.981312883673195	0.966022632430968
0.94734457794243	0.948562881756621	0.750198837403215	0.947957873864545
1.04603015996047	1.04487787820698	1.16556006039986	1.04633575718425
1.00998414546179	1.00929347814972	1.01764879658426	1.01005751877285
0.976358961265085	0.977908291662555	0.931030988652391	0.976338778158407
1.00907546181191	1.00782255728698	1.01929147105842	1.00885611671109
1.11011073144366	1.11043986666299	1.03144743602048	1.11757576020595
0.981112157404323	0.978969152873122	0.893518508639142	0.983281206417649
0.933183608134529	0.932740831276219	0.935021018142377	0.932987007728155
0.893332689760807	0.893302605960223	0.73928562158985	0.893989857537559
0.993339018150923	0.992930571489024	0.946385279523649	0.994355314538537
1.03081431895434	1.0310276974598	1.10315127517979	1.0317804137539
1.03757025370495	1.03782703576647	1.01787160191738	1.0377043608253
0.918689451852671	0.920362013133825	0.909340739593209	0.916821256284969
0.940632751365638	0.942283455181125	0.826684161521695	0.945132507208589
0.983777548081653	0.983327093798678	1.0930140494729	0.982946794645705
0.988516608416131	0.983408605907541	0.997090029219017	0.978035152929644
1.01784191676624	1.01794261173592	0.831731730472182	1.01800995865992
0.936706126636565	0.937891741131349	0.937361539726289	0.93974988236523
1.04922354475824	1.047898495287	1.09454977328728	1.04867264389314
0.958987197004069	0.953721411539308	1.00600628006081	0.959050068836432
1.00091151614596	1.00108198411786	0.907315557677003	0.998631769431053
1.03122206659594	1.03154522031347	0.974045192880161	1.03205551065891
0.948106181199778	0.947683050624333	0.778170828882362	0.950434827130541
0.9715003510267	0.968601731089418	0.990886085296872	0.968568673111831
1.07755231207876	1.07889512863508	1.0644023008029	1.0786314752947
0.885281267033371	0.883944857215646	0.834423339853898	0.888132647698801
1.07382031953792	1.07314575023769	1.01373816306817	1.07382107076217
1.09748717420492	1.09796654658328	1.10285184822584	1.10034641338938
1.05416435600973	1.05559638722059	1.05792412635374	1.06146882640761
0.940145854855565	0.940256348387651	0.880200719193966	0.939146350910656
0.90205819188809	0.902457041720179	0.851081155658374	0.911646595775856
1.0882966226974	1.08877951491552	1.12985197281431	1.08763933795766
0.975215550198413	0.975345651442784	1.06246430214561	0.975967046053785
1.10966168438999	1.11242754226611	1.11444018096153	1.11302235903197
0.980632250274861	0.98126314211139	1.00134862845043	0.980485869615544
0.914056725008978	0.913356174953704	0.787849726512433	0.913397881115359
1.12785749090464	1.1286480661894	1.08948391605115	1.12765885553459
0.964223315207978	0.961168689881558	1.02196309200177	0.960539731311987
1.06161746012591	1.05977768819037	1.07611205631842	1.06500353053849
0.960710100257797	0.961092006047676	0.977040501246826	0.961958681200307
1.08490995204952	1.08686979656833	1.11953657924745	1.08824698264863
0.985303835381046	0.986513428495084	1.01350788649253	0.98782836251896
1.07922431291685	1.07835665308703	1.10436954494369	1.08412491054135
0.970615760961883	0.969993804270936	0.85061200073551	0.969607799940357
0.953013104809767	0.953906566236046	0.831838817394103	0.951994014347704
1.04521256007806	1.04503221050229	0.971757668995424	1.04456120946399
0.905897135858293	0.906275415511422	0.831360966823634	0.906689635612698
0.981917161379598	0.979820111096492	0.962370114130049	0.983882167197481
1.06286055883138	1.06217389666302	1.02079688633779	1.06286502611536
1.04579314283881	1.0452525791201	1.14461146024666	1.04746481504716
0.952412799042865	0.952485812600007	0.959170078624904	0.953720353025193
0.898042868889294	0.896824078460274	0.940331444701041	0.898292965473628
0.982577558152519	0.980840509983064	0.811772351813544	0.97642766773181
0.970796913266354	0.965670392707863	0.951282517851432	0.96559132572914
0.879698688339814	0.881038216884084	0.872421710549283	0.88198861443753
0.966607243616122	0.964699563004744	0.983153693140621	0.967235123978238
1.03627702719177	1.03849365624688	0.99961551545035	1.03818803874698
0.949100994623359	0.949461297698825	0.850354865576717	0.948605485133273
1.0581896975171	1.05814192361188	1.03577033349312	1.05725405171722
1.06100262143396	1.0619410370391	1.18451720688074	1.06117639908171
1.03687552497411	1.0411428982246	1.07435624751627	1.04832911123995
1.00251668672362	1.00164031183149	1.19315885748471	1.00083726146833
0.93237202671415	0.929326435672522	0.905298968581525	0.931394062702797
1.08950878512773	1.08951316196192	1.11807095290105	1.09009249230485
0.956295456217318	0.943180455619442	1.084104267938	0.951186182780186
1.01893231561637	1.01774707045247	1.15864938042653	1.01507714038947
1.00299728420619	1.00296081717226	1.08884192289175	1.00324393316658
0.9956422625659	0.996276314425745	0.974659003291226	0.99881868060015
0.898768466881949	0.898253096135123	0.864911594020842	0.893630158576376
0.99251912738747	0.993553613313106	1.00380544029101	0.993574288182774
0.987344887468471	0.986546651985944	1.01754379666322	0.991365043845479
0.874304628774502	0.873613949882933	0.923097272872202	0.874852869179764
0.941519535546741	0.941552151504423	0.954271123403354	0.941727341263397
1.02985747138059	1.03360503269019	0.905374074563984	1.04559231086967
0.895321973396422	0.895407933616738	0.794808738975157	0.895239707012019
0.974890696215097	0.972819110156888	0.861598030017314	0.972769873973691
1.00437152502072	1.0033424930943	1.06045952532222	1.00818756536498
0.95724880908134	0.957596533033828	0.985952280607589	0.959114155637596
1.11121791814787	1.11142539916575	0.989631255173519	1.11491928876657
0.985238268863525	0.985428207103415	0.952024343320092	0.985108095093162
0.957090676789072	0.958320907941597	1.10349206895963	0.958628922220953
0.97432125405292	0.973105073148	1.06360352432667	0.976653354053847
1.04962416251168	1.04879766890351	1.08119551290277	1.04804715832851
0.934799355423969	0.934525854048798	0.95462048626518	0.935799698917221
0.931066934971121	0.930500874028897	0.719756646431881	0.931264085352637
1.01115759480044	1.01155410935779	1.02062260023034	1.01433358172837
1.09540917427168	1.09714241343192	1.06744069173402	1.09670105289368
1.04851721575391	1.04918727111775	1.08853840877817	1.04858288887336
0.94228458905302	0.941271240808062	0.895674377674386	0.937717319514422
1.01604497654763	1.01557670628084	1.09005190217554	1.01703625389334
1.09917296521628	1.10339732093777	1.13692894118821	1.1028505694083
0.915687565983246	0.915766760127524	0.807989841575423	0.913691275796352
0.958883566504707	0.958601385022771	0.907692589641865	0.959755293099621
0.969184531955654	0.967618850065318	1.05310456925499	0.968457545918875
0.913847945446613	0.913992092856884	0.877062389009021	0.916892628977786
0.988248976447944	0.988756827005285	0.996153423444207	0.988137671463104
1.05872498937992	1.05720705900141	0.972939933115726	1.06109319608873
1.09672486563954	1.09511960836228	0.961320775970483	1.09546523525624
1.0892075002102	1.09408497161286	1.1095369721921	1.09593404288603
1.03983223080265	1.04131737206248	1.15738419428662	1.04008172286093
1.1011071798953	1.1011179047995	1.04294954680141	1.10129519405499
0.840403123027629	0.840563455019181	0.860884143496781	0.840004666037621
1.12620517015118	1.12672704417491	1.09808319278651	1.12489067085622
0.814947086296209	0.815012225219168	0.836727527403019	0.817328014318703
1.10067361686457	1.10139696774719	1.15061081931777	1.10281430708201
0.924169125296039	0.924179522798003	0.874035177237492	0.924103119659306
0.928244093480312	0.928004068213738	0.963684062846503	0.928231427625324
0.989852620091748	0.98743797602538	1.03501995731076	0.989875710963
1.02363171966351	1.02490884988842	1.04991176080459	1.02768264096406
1.11463364249042	1.11848849189961	1.16724734899015	1.12202930236334
0.965606668662507	0.965896287351818	0.868398536244831	0.965482074317605
0.94914891887636	0.948481461355963	0.987077532060956	0.948061570727683
1.12180524739806	1.12325463246566	1.08842547319153	1.12353656024013
0.958903010582908	0.958514691416259	0.854853191819765	0.958788448358162
1.03463899330614	1.03448991503275	0.959967083462043	1.03517500615364
0.984040133242447	0.983097207103775	1.07978790025398	0.980834726785881
1.01744071545312	1.01633250218696	0.940168063807125	1.02312178913913
0.875864201123817	0.875649482700447	0.869112661272325	0.874204939665771
1.04622168008286	1.04654976477461	1.15907273093923	1.05087108004405
0.973476450841073	0.975608487143968	1.01268142194852	0.972744000670657
0.954357940224444	0.954297408329525	0.977985372496448	0.952139326594605
1.04550552997913	1.04437914921389	1.18546719893974	1.04657380659616
1.02202135156552	1.02226627127841	1.12050120131893	1.01815435550798
1.00397436353581	1.00369547527762	1.00616854553839	1.00403158252776
1.10011593865202	1.10024778220916	1.03753106409521	1.1008822539672
1.03789359058277	1.0401008162216	0.98712479246292	1.04317368189785
0.985435586079481	0.984745551801802	1.01022693281446	0.984302266731171
1.00228806212123	1.00252655932455	0.992608940787445	1.003428338188
0.905397786229254	0.90429133351597	1.00554100019691	0.903244584143536
0.975971404248337	0.97524963063231	1.07847190996618	0.975772767639661
1.1837080920524	1.18468253853673	1.26840215666935	1.18724130459325
1.04667455959382	1.04692362042746	0.957455764106042	1.04930454442729
0.989388410116507	0.989317466511233	1.01754000222511	0.989068564475371
0.897154047876437	0.89224766610237	0.947515155603662	0.891062507511049
0.920995890454181	0.917061940736226	0.931959848637492	0.91865940782342
0.922367063272594	0.922775092148743	0.922638100950194	0.922532971774063
0.952920618715024	0.94471678584298	0.91372132562986	0.943844047046461
1.00587237432914	1.00706014535571	0.890943344227786	1.01156844287169
0.851303426296448	0.852726777284359	0.815305785283733	0.853273023487043
0.938636926717628	0.939436840327784	1.00631967774008	0.942185428538404
0.941107498663934	0.943411176462618	0.974190340971689	0.942169125735792
1.0186078226649	1.02279431060976	0.968632840598996	1.02085616572729
0.934597668276915	0.934367243167296	0.913466771186411	0.933820605429502
1.0230076446957	1.02302042713115	1.01868093024837	1.02344132931156
1.0762975112434	1.07488100623611	1.1159785944193	1.07584078373856
0.955141345683033	0.951929709353039	0.844805267791069	0.954277835502514
0.874410885146085	0.873433432909439	0.983062189102832	0.874248529054495
0.87904653496374	0.87869336592243	0.826492309560251	0.88180145304689
1.179001580092	1.17702254330733	1.18507754346301	1.18486414350774
0.917851363404822	0.916662332709125	0.89523252224072	0.916154275939372
0.907064834499754	0.907337928448147	0.799994474284799	0.907593106419559
0.996238669671597	0.994692606427972	0.977217013259492	0.993234080120188
1.09951475588632	1.09718840350263	1.09635433400007	1.09876943959141
0.982258947041629	0.982009026390021	1.02842222075634	0.982800279673219
1.11954608052179	1.12303309052101	1.20514734172549	1.12119599129356
0.946416952201955	0.946453898735025	0.993323622545824	0.946728474880551
1.02632245521381	1.02642703333524	1.09082258373935	1.02738136791119
1.01158627842484	1.01523775292589	0.963739713507186	1.01179766408064
0.97844688203257	0.978435242447764	1.07940349942894	0.977706692163172
1.00484780088721	1.00557881182972	0.947412404569636	1.00677118578078
0.99084599536517	0.990929203314965	0.922431038221194	0.991049224915611
0.992103033254078	0.992437838956484	0.896804690769536	0.992282581675033
1.07796894718382	1.08063446166241	1.12485374458482	1.08189157992903
1.07696499516215	1.07722585202698	1.18612433572624	1.07668917445139
0.90621547547679	0.904867272232188	0.835959286024143	0.903884372205214
0.950168461850043	0.951591519040464	0.945324154186223	0.9559359182623
0.909682395286174	0.911769613817977	0.814927518310778	0.911212923639913
1.00665914066884	1.0126712250036	1.06582203794843	1.01715578968812
1.04241311444869	1.04330439612219	0.978431414371769	1.05805931758998
0.872750445014234	0.86942260455235	0.883857819565797	0.869257357279382
1.01091476452101	1.00841150392503	1.08507904920071	1.01226083781732
1.0517431377994	1.05256015416071	0.933016180583754	1.05160208720733
1.00845870323181	1.00556397859087	1.00600184607398	1.00817585012637
1.13177151075347	1.12949415130904	1.06941056047903	1.12905103349604
1.00756555395125	1.00837609775949	1.00274813536105	1.00780372536715
0.992574042643932	0.995874780868878	0.971295105916176	1.00079943731841
1.01961899204625	1.0227185020414	0.972646094011276	1.02588216778147
0.925521840544812	0.92413855988471	0.948792129690459	0.92543101869298
0.964551659379273	0.963292285756535	0.947898542443272	0.969821387469517
0.919865169256185	0.920073440616698	0.857008675063066	0.919763540685035
0.966079447728585	0.965718913868717	0.988217794798101	0.965437214588254
1.0547124514853	1.04950853103241	1.05725472771627	1.05123019783034
1.00593871889881	1.00291615661464	1.00672246203244	1.00731193334646
1.13075866018964	1.13186222409738	1.1849106646877	1.13121910293296
1.02161025104389	1.02206714069281	1.09670381670685	1.02179301694592
1.00466643671428	1.00661755721835	1.00860479097278	1.00486999354151
1.00446315489961	1.00672908171387	1.08826854905357	1.005018475773
1.01234299058912	1.01315032470566	1.08799125175045	1.01528165841993
1.04508651565676	1.04448283915322	0.902801911822463	1.04159738259566
1.0154071957033	1.01588235128646	0.909778361154495	1.0150569725269
0.906868757936509	0.903344139295023	0.781837370010914	0.904355690800504
0.946700358471796	0.948115819304195	0.835872064751503	0.950436484288318
1.00690057096789	1.00278695954683	0.905600349898133	1.0041490159412
0.918414491235178	0.917729484341481	0.988362653073283	0.921431595303809
1.02098431351713	1.02116246261021	0.954111935494198	1.02151120576643
0.931105598468157	0.932562567550707	0.806908891276328	0.932472601469158
0.954864800746508	0.954671068109965	0.883718373164089	0.954939330653859
0.817643131952312	0.815694590700078	0.766235779747233	0.816115782587197
1.05422548709928	1.05388860317319	1.04811023158829	1.05416027184113
1.07672791559032	1.07437883797315	1.06636885775454	1.07630200395056
0.997113892661067	0.996016941582148	1.05612820777642	0.998734906524231
0.955779959566264	0.954185256021143	0.994227442439764	0.952997803606175
1.08764350958096	1.0876766210492	1.14899485587826	1.08995315842365
1.03290393109786	1.03303114941993	1.11481625115615	1.03319550413006
1.0347947586901	1.0340573499253	1.09454528920777	1.03294181884366
1.01424845791904	1.01232956422947	1.00573631606747	1.01234872920682
1.10554257939931	1.10586984149834	1.1471885564432	1.10947890785322
0.961197949556312	0.961461122577905	0.968713678417589	0.961096142774216
1.0364761942777	1.03618881196347	1.00072928193553	1.03765239382035
0.96636888762399	0.962136569873235	1.01184836829278	0.960510892423675
1.08585991901455	1.08578044376296	1.16729833917753	1.08520924374096
1.04529371656513	1.04499764479655	1.13482990107253	1.04493379212378
0.843769317667922	0.843666741868751	0.819518793739354	0.843794652585811
1.04028987700406	1.03940645283901	1.12306613452839	1.03832053783161
0.936752274375511	0.939048484913425	0.732509989721897	0.936465021591442
1.00863478600772	1.00897787623907	0.860312476583744	1.00844219856461
1.02372943582257	1.02446207502436	1.06737278426315	1.02286799419809
1.18417614957267	1.18444084499975	1.21777103895662	1.18474130258265
0.969457334528329	0.969160092109567	1.02989405589354	0.96862543996936
0.938415202276865	0.938209485905926	1.04334134843666	0.939654544696379
1.01349309319038	1.01294302029752	0.994935462475472	1.01343974070065
1.02724023427724	1.0270048118552	1.04357168562156	1.02651293709796
1.03969743530295	1.04043746299195	1.05555636927683	1.04022379123844
0.931760266859986	0.931338559391273	0.936339242359245	0.930967976298649
1.0023870522137	1.00698276848887	1.03962204102471	1.00954784394036
1.02231022960961	1.02120910231933	1.2602211991354	1.01852939966075
1.0752862082893	1.07575657342647	1.05034792820402	1.07726580418053
1.02205161129122	1.02185576870797	0.962403770117742	1.02317988509559
0.975944571597235	0.966817782868421	0.929652887977729	0.968533974130273
1.00159433298445	1.00158970401154	1.14164571990261	1.00123865982135
1.10446860432532	1.1057374864261	1.03598556718843	1.10649363929984
1.18891204804252	1.18882510632157	1.28057851863081	1.18802471501776
0.874205895008431	0.876080966812336	0.818337095141492	0.8802954517833
0.988914212689502	0.990763440326096	0.876374116991959	0.98964950827559
1.07139006751387	1.07379764274074	1.11686858275458	1.0743170632721
1.05313565936075	1.05582543891043	1.13230744310058	1.05459077813373
1.08366160527644	1.08460646654204	1.18405036122343	1.08670087472293
1.03402858345474	1.02891533437237	1.11126881212604	1.02776089273886
1.03382095775657	1.03453598381757	1.12795992970129	1.03519952465713
1.02851788105946	1.02966660240623	1.00062881732423	1.02688757423358
0.989268013022708	0.988317497413495	1.02689051435726	0.990634335582045
0.95643156004056	0.95783259497152	0.942444291307005	0.95902503773959
0.952816028184298	0.948992407481545	0.796680077613638	0.949406088443727
1.02252441905969	1.02020820813181	0.953984312375551	1.02178843261996
1.00307098907389	1.00313534995801	1.03120433604072	1.00317968516039
0.91115027921125	0.910331270557465	0.7315077463499	0.915537186597789
1.05167348852076	1.05188672599778	1.00339968156085	1.05329395149376
0.955185778508667	0.955008440733589	1.02821291228368	0.955227847466913
1.08649226052874	1.08754787317966	1.11268808223961	1.08664902592453
0.998276089002004	0.998730836313852	0.986168240125703	0.998834132287473
0.990230451945288	0.990372117570299	0.911641855787628	0.991466029973592
0.916232231947367	0.915765946187902	0.8300729934803	0.916159927474677
1.00492319374174	0.999787861518369	0.967997814656096	1.00404309083977
0.917370440665606	0.920207325816161	0.996552037371938	0.925250924927552
0.936193070609004	0.935521541251092	0.939408817846344	0.935508513670914
0.990280444137559	0.985927710049492	1.11312397143111	0.986259119341211
0.912056275396983	0.91060476689005	0.722938611486559	0.91109474315988
1.12390325431565	1.12143330439488	1.01073123567743	1.12197370982357
0.917237385200757	0.918625518111226	0.969469838992257	0.917994444403588
1.05747107518843	1.05776613936718	1.08891988808018	1.05770326661655
0.97314552639786	0.972850363919712	0.974548362734803	0.972538555454696
1.05656910755157	1.05650847180266	1.0688834008801	1.06209853854598
0.994919228241002	0.995429216272209	1.00862541990903	0.997144537651373
1.04170999976798	1.04301051535509	1.02800823100211	1.04165009010567
0.970513778615015	0.970516437989791	1.0377459910618	0.970966883788021
0.982408104512322	0.98049852871052	0.960083288687781	0.982304572062466
1.09264246609269	1.09319370560606	1.10040518640045	1.0938925941053
1.05743394437046	1.05742973838623	0.978120251456379	1.05769343931229
0.915254863554054	0.915140730647705	0.904888164790835	0.917221855942919
1.15127381533838	1.14929304192539	1.27310047008121	1.15084951573982
1.06579967841958	1.06612160231006	1.14423834836474	1.06574705940476
0.985686540857148	0.987239277301647	0.98845187454418	0.990457649108017
0.879510586149873	0.879709607589379	0.994673585304892	0.880080747460755
1.07048984144417	1.07032075261306	1.18835443128291	1.0703986052458
0.962138165282116	0.961262835525988	0.86495081520309	0.963940069962206
1.11258618522462	1.11266040851634	1.00112366221238	1.11269391135937
1.02594188497116	1.03375265181145	1.06168034255089	1.0346403539422
1.0009511635153	1.00819776741888	1.03340961218288	1.01532904765999
0.958052921298581	0.958637522963567	0.987860471378772	0.958490728728844
0.952364500431452	0.948840598839238	0.834495764429234	0.949420888675677
1.06664213116532	1.066063632466	1.16296076950032	1.06875234297659
0.919851931051169	0.919602809397398	0.885906152515635	0.919957385689782
1.01579502430347	1.01640084285226	0.980773124941898	1.01828868587796
1.09438684759851	1.08951630680832	0.911837820188581	1.08872124519587
1.05818607138331	1.05701463172491	0.951776324408152	1.05595150770779
0.905984487653804	0.904995292540375	1.01752957661626	0.906773301256782
0.948319046023616	0.949152260228273	0.880096820462166	0.949287521470897
0.983963949293295	0.984686731710361	0.980251125079791	0.984733479396778
1.04085594259023	1.03900673281009	1.15219908967426	1.04193795548971
1.00301610282675	1.00426692505023	0.928674919617556	1.00130778627493
1.13282526852294	1.13081029069725	1.01690282337994	1.13164789512489
0.87532412436346	0.87625374077242	0.844507133355455	0.876680892492445
1.09858874456388	1.09713799310662	1.04027706564364	1.09410615911185
0.94202190709451	0.942119512240724	0.944035357742797	0.942048329070619
1.02202174177732	1.02120211165212	1.09574574263618	1.03222328043564
0.933317529205022	0.928966914774874	0.959877927108586	0.926946223926285
0.990613183248721	0.988827498487639	0.878525967889858	0.990824686374892
1.15519377768619	1.15382388338154	1.0536517650742	1.15822693382193
0.981089541578562	0.980445775563291	0.94091382245879	0.985249499522698
0.994337418842557	0.995884255959863	0.995551617567931	0.993821211154666
1.01440159658186	1.01437346577796	1.00536646020458	1.01317837642367
1.0051229430251	1.003998844807	0.866874523742888	1.00674407701937
0.992766733947303	0.991165079841465	1.07912281867644	0.994146929066674
0.960334010188505	0.962741496279201	0.953025601629364	0.960835863310499
0.830832977817934	0.830282535171616	0.918469584114506	0.830955615921499
1.01587832876584	1.01970020188239	1.04279632978331	1.0213561474596
1.06559003626109	1.0674544307165	1.05271817049101	1.06728697263691
0.970811972507884	0.973087569363556	0.928765557340636	0.976530545880182
1.00519870325648	1.00651129367363	0.919205904977705	1.00813168605664
1.05728936913067	1.05705925716457	1.06434245676416	1.05738745581676
0.930111952680083	0.930137574567034	0.961539674545038	0.930042092833544
0.978257442939179	0.978449749875763	0.925955428199942	0.97826784496898
1.01746475730706	1.01685492481456	1.14870492314221	1.01789679984592
1.04017963544438	1.0405733437141	1.0413011809574	1.03694917888525
1.05734271368256	1.06047935133179	1.1144776105636	1.06787389736151
1.068702849121	1.06955991807512	0.999421625800978	1.07245780535023
0.935316359752588	0.931034595238445	1.06887882815202	0.9339587424441
0.890380841351693	0.891762996509204	0.924151015562764	0.892509745647815
1.00839841355007	1.00744684426686	1.02562058427197	1.00394507440606
0.91374694787806	0.913260923320781	0.913206246275556	0.913525885896216
1.12564539422171	1.12800038846794	1.15125586710362	1.13857720463475
1.00189404015167	1.00013767932468	1.0273402192128	1.00181967534205
1.01984876592829	1.02034158512494	1.02354611381096	1.01983246367836
0.91740536653486	0.912902067181877	0.896359566310811	0.910684492100792
1.0094363233056	1.00931581727777	0.915567751417295	1.01109037981872
0.957648921241248	0.968202677730745	1.00560642821873	0.975174916931509
1.00892046591368	1.00898892533241	1.01085476312798	1.01355360612819
0.971040577653595	0.967465236303222	1.0067042821132	0.967165513642642
0.995279239702975	0.995463406041316	0.926531249426207	0.996933256135931
1.03753955096369	1.03847820781798	1.02052385302779	1.04062383749322
1.04728398413399	1.04022143365584	1.04307059397898	1.04192035980368
1.08185156481571	1.08240606776225	1.00079557344703	1.08091275242028
0.992043725182963	0.991931462344122	0.942754469063641	0.992741009207385
0.999298561259342	0.999003780507769	0.952285791850674	1.00064638433836
1.09183251129606	1.09321665209132	1.01687436667391	1.0944450722444
1.0981886265889	1.10018732894383	1.13796378371693	1.09935853139802
0.94396322402131	0.944062307684279	1.1258401051526	0.943770897598739
1.00064098902148	1.00085358531054	1.0086262889815	1.00221761883298
1.02565594608337	1.02490817682274	0.917399407059292	1.02566781639955
1.00989334755439	1.00893086671401	1.12539822395731	1.01105015614869
0.908887168777887	0.911907715654764	0.947151092800646	0.908090036900341
1.03181887444235	1.02474555770197	1.11063698829859	1.02691052777824
0.95568245154235	0.953170768264705	0.847445360320301	0.956068102732818
0.98515249956975	0.984552247546132	0.96627151477151	0.985323623734005
0.933515335503024	0.932645455304955	0.985492085721642	0.934524426611275
0.983297358612829	0.982930195629853	0.873558132687726	0.984385856399552
0.973130898338325	0.973448571930386	0.987185019209658	0.973359578476987
1.04209192421173	1.04130189128614	1.05968957782435	1.0416462747715
0.836094109717998	0.837553789191605	0.697338427641299	0.842009349206987
1.01261163329469	1.01160932342467	1.06483115406244	1.01223165465287
1.05312738454505	1.05542783215249	1.00653721824034	1.05432896422152
0.90693091373595	0.906165325464893	0.809133679154275	0.907030551621068
1.07291907541225	1.07218320714584	1.13149057160045	1.07104861750778
0.988662827643246	0.988644763407654	0.918873630138919	0.98841443184125
0.996543238025636	0.99701566001204	0.978299687318901	0.997173356278408
0.968794261239237	0.96812794105608	0.938333149018637	0.969357543903085
0.936710799158892	0.938298286559449	0.906801195689668	0.936922725236125
0.935583571691391	0.93380034481327	1.02084416443215	0.931963550026521
1.00762570690525	1.00730572968803	0.985695207693818	1.00755278674941
1.09637244358725	1.09610033068627	1.15908550702742	1.10130802541416
0.998135102280463	0.998492912519916	0.887333408464343	0.998131647366264
1.06471560816186	1.06694057609277	1.07447173739929	1.06681151880103
0.968513383716833	0.970093764362863	0.864727685191576	0.966938994781826
1.04655332930558	1.04684602842895	1.1389684412879	1.04726903593808
1.04872710224738	1.04922366211313	1.07803556375599	1.05011849791547
0.986048368555122	0.986425863508745	0.99372767628777	0.987169066299847
1.00372951914257	1.00702286204115	0.990456402615532	1.00392139998778
0.955265124734244	0.956235543298227	1.00164457542879	0.959021500573663
1.03936178558154	1.0400140937306	1.04074266905486	1.04352449229293
0.967864466966045	0.962038325603154	1.00319776959584	0.960229755817992
1.05681645982038	1.05665754155644	0.994833659752124	1.05696057390088
1.03413593003437	1.03432354388792	0.956854956459419	1.03416833022392
1.08814207597346	1.09035225783492	1.09537262984139	1.08715691502756
0.94664803930504	0.94700607581853	0.942022399952334	0.946671302273137
1.07571876237184	1.08102642041143	1.0796300241266	1.08762682652047
0.87187939700524	0.872604134292438	0.943504262632554	0.870594244324806
0.895167447453437	0.893901776153832	0.940759189251857	0.894042699281044
1.15081280042921	1.15063854338538	1.1818228136498	1.15012690392786
0.923591206403078	0.922958984357046	0.942485765418097	0.924379998864118
1.02122440320094	1.02156138667901	0.949680901770242	1.02151320878825
0.927876137686883	0.927906292589665	0.886702556150406	0.928128226416712
1.04178784966886	1.0397721615965	1.08277116929952	1.05031650958077
0.864011532285214	0.863144320817743	1.00221288813748	0.867103021145611
0.956986792747699	0.959578740928372	1.00262032466767	0.960105906736772
0.736782130092529	0.736244338253713	0.759120334082683	0.736720360063421
1.08570045213095	1.08516170268303	1.25789224609985	1.08377017630471
0.919167477282782	0.919229219332944	0.855934176676297	0.919455275851166
1.02497277406726	1.02594207542843	0.953002143739846	1.02505860803069
0.98694129498888	0.984575615784469	0.921855467363581	0.985808521773976
1.03684678044819	1.03687363472791	1.12030145321489	1.03686234892175
1.04839167420402	1.04794249032456	1.13145941643504	1.04779759133978
0.980766585849346	0.982674020109276	0.930424567334395	0.982571607232851
0.880684697273323	0.883809103816944	0.879422184909972	0.882175941038541
0.956046461253892	0.955933281201312	0.904707216588024	0.957018575713573
1.02421744305859	1.02385496881209	1.20395582575795	1.02423768437746
0.968960571500686	0.968560046762734	0.990442275174466	0.968840536394353
1.09948065575036	1.09859621460066	1.10661334484676	1.10142227231932
0.988525115882856	0.990944770226553	0.930595422006565	0.988787113126818
1.01323780460732	1.01340899862772	1.03813890372547	1.01450067536408
0.914043983135927	0.915058806469149	0.967848133788874	0.918489650214629
1.06912768829429	1.06702666273462	1.17985065583001	1.06894818239025
1.02773572401799	1.02760600369121	0.956840960257119	1.02819967925913
0.968346205637689	0.96507497745953	1.03802344580012	0.965271426847145
1.03164190307857	1.03217773095814	0.909076028834312	1.03249887797972
0.890522315381783	0.889540332106408	0.89840584818895	0.889850621370927
0.993791861926341	0.994410397153423	0.942213515731177	0.99381671408047
1.06206518502016	1.06164018037207	1.06339148213399	1.06207198804699
1.06463596417195	1.06582230308048	1.02758327013587	1.06481280503102
1.07276743126545	1.07050413780431	1.1146005772687	1.07270970129092
1.01216883920527	1.01399691384113	0.977898041072064	1.01277741438106
0.9867964900659	0.986814108807687	0.978496111484252	0.986757749263478
1.21354035471356	1.21361118402844	1.23532192754173	1.21398086793566
1.02568594539679	1.02833909222391	1.01142275850534	1.0255533278666
0.973587039898536	0.976832991465177	0.991013142352692	0.977173792579952
0.95591358002712	0.954632355225635	0.949251605976114	0.954609055958629
1.00285064138189	1.00275433449196	0.890637336325932	1.00260289820923
1.10593181123052	1.11283263362052	1.01451302608398	1.11585179987357
1.03125992795576	1.03116916402565	0.945343309537291	1.02918931250435
0.983579507020914	0.987779408305325	0.972180737683071	0.983707414174658
1.02020688949407	1.0220472461418	1.1259739585833	1.02359065479598
0.966630616839133	0.965242838473329	1.05522149576296	0.967851568221031
0.828940467668198	0.828473712744095	0.859200970826791	0.827220644365248
0.985436422019581	0.987103506481009	0.997030100767059	0.985867590483989
0.937849711837853	0.937751974239675	0.886934312859611	0.937646068399983
1.10540535628117	1.10695404596815	1.1225709303585	1.11020948991598
0.856160759141688	0.856109493523639	0.717202032076336	0.857081868158278
0.978825205027867	0.978313152884817	0.980007861156055	0.979722525044721
0.951741176223275	0.950177587717237	0.764198750707021	0.955637801239164
0.913205455675658	0.915682438446435	0.955427038546267	0.918252907010854
0.930964849379524	0.933164213407526	0.992231662332026	0.930199533110236
0.919444143347717	0.917049842973688	0.901738536544285	0.915579069310454
0.977854505198138	0.980861128514983	0.915760454668081	0.980401836204542
1.03189084088026	1.03202620079917	1.06261038995863	1.03179709399909
1.03750977299672	1.0365143362609	0.910255086740847	1.03824742331323
1.00724220826571	1.00697198726258	1.01929150578173	1.00676365285739
1.0085066375867	1.00913902450839	1.1497846221004	1.01138349882779
1.05505792800895	1.05428762042649	1.03091952643602	1.05481545680544
0.973750323905373	0.978366401265564	0.877158983282208	0.980271813250024
1.02802552281934	1.0289584940192	1.1427747692734	1.02806211532713
1.0462104769804	1.04605677029679	1.13828110028325	1.04627544763998
1.04820476312053	1.04846330101331	0.979805092527724	1.0572795887001
1.00207228696509	1.00157592435366	1.00804093154757	1.00187494768324
1.02713566998633	1.02729593493213	1.00887943871927	1.02733860901001
0.916337542167089	0.91651714249558	0.934455321890947	0.915920921596725
1.05739264750733	1.05692537763701	1.07398338346406	1.0568466690042
0.884118758659394	0.882768752721105	0.906033899292597	0.885886924653755
1.05846993163664	1.05732827962454	1.11131953696263	1.06015229086491
1.01898467409697	1.01931384676797	0.981608515344651	1.01900124123513
1.06784999339248	1.06365332700361	1.10885318480813	1.06678010092964
0.92987720002656	0.928597323675466	1.05301437208482	0.929613517507761
1.06991216194546	1.06963159126101	1.12066306371473	1.06977309270435
0.880625475871655	0.880948055423538	0.779463071879631	0.880991772070327
1.00179614412798	0.997930106437091	0.985040027226019	1.00066465530103
0.950996985447566	0.950498726993959	0.857014310850068	0.951295409461241
1.09852160863309	1.09482757881485	1.08135965141511	1.10064721408902
1.05301245768435	1.05349921857754	0.950450061144607	1.05846281429629
1.01864130872322	1.01001900935105	1.1195276652954	1.01223531805071
1.05978990101381	1.06288584590268	1.02851390428637	1.06982344457053
0.922388270447034	0.920493421728752	0.952483095523582	0.918756158194642
1.04202750195437	1.04202190806383	1.09055783802314	1.04292822922574
1.22043244291316	1.22000148103986	1.17235380118093	1.22010606770969
0.919693277968969	0.919356036133511	1.0194216964236	0.919770346863976
0.883493289477208	0.883005159160634	0.850437781876947	0.883669785872426
0.95883464657037	0.958846436276103	0.967304123016987	0.958308750093985
1.00363248558432	1.00050591084616	1.04820491768736	1.00082187266387
1.1678151824493	1.1671103109133	1.13196788734356	1.17069982104608
0.91808736594892	0.919319958120038	1.03221586217939	0.918468179348996
1.01723728927114	1.01687191220789	0.99565396109868	1.01609950029022
0.968658268615359	0.968718055270007	0.893000028781078	0.96858509754761
1.04849074451173	1.0499752788118	0.986952353431754	1.05301898358586
0.997798657628111	0.998253429176338	1.0020262834488	0.99962109871833
0.981871110849973	0.982184149177629	1.06431314181146	0.982569778531291
0.898075182503567	0.897743266469843	0.896426809959557	0.899311711381765
0.868907052572724	0.869593754563448	0.93370109148291	0.870000505553644
1.01162683324787	1.01098992826436	0.924778439667636	1.01136351599477
1.03106044261655	1.02961301362394	1.11488466468517	1.02952896255531
1.01759899779306	1.01721964862383	1.06151397772807	1.01762709778946
0.98795633984506	0.99095765360417	0.919284664418578	1.00067472911061
1.06566636137746	1.06406060658452	1.08193884418838	1.06524726331158
0.994643739578819	0.999048602455805	0.964551403254675	0.996879470576512
1.06152510196039	1.0615344466883	0.897557451475791	1.06351616598643
0.980732714814101	0.981165066788128	1.05603426496994	0.979009656506152
0.964085034001424	0.963204227170448	0.958669662580302	0.96410313759471
1.13305161993308	1.13108048571081	1.07647301411341	1.12891417665928
1.01916821243697	1.01862704029608	1.02934360505858	1.02106804248383
1.05717825309895	1.05531089774921	1.07092524770178	1.05612319850341
1.01929823995433	1.01390015734813	1.06935691806554	1.01197195913006
0.994468486753448	1.00191275896746	1.06099510244269	1.0097584110145
0.912860259932387	0.91335013012798	1.1287074077619	0.912715768865336
0.962952310269512	0.961600504740556	0.922698236930175	0.963251514331261
1.04169377023655	1.04163379183454	1.05591999679884	1.04184056082047
0.952278283832078	0.953070202112765	0.921410540451672	0.954343077911813
1.03866175807919	1.03825667356295	1.07581962887171	1.03821723592393
1.00143688222398	0.999341762561044	0.990583049780796	0.997441618499284
0.999957125187125	0.999713042010558	1.00566742900028	0.99934089593438
1.00049755509701	1.00064420067012	1.06847987559408	1.00089692411966
1.04515581572105	1.04525330770443	0.909169632214691	1.04515424915688
1.07326296527554	1.07706534721877	1.11174082181838	1.07555534080561
1.07028048588637	1.07036688598387	0.948557916286116	1.07106603156286
0.971736777979142	0.971865746791828	1.04021718437287	0.971449675637623
0.857081473624875	0.858479759191479	0.792921405936947	0.861787413968647
0.956913417350622	0.952730284488433	1.04840303271889	0.951928307589077
1.004522926691	1.00788044924012	1.03145836090192	1.00566778120346
1.00664878567302	1.01301814732975	1.07973452570838	1.01601229372183
0.923477849635295	0.919294445798058	0.736088021974581	0.917780202586984
0.998553286469614	0.998681622722157	0.948960639658849	0.997762237638375
1.03574344986055	1.03577264144509	1.08038930689948	1.03598166315419
1.04744152276241	1.04616988918115	1.00888045582624	1.0464856349584
1.00940737615999	1.01064888158919	0.961315867461354	1.00639425465769
0.947361843348134	0.945420698183025	1.03744116946067	0.946101296840931
0.934420947234605	0.935233643437124	1.0365738098159	0.938085453524239
0.936536743493556	0.936634331273758	0.971937069099541	0.936389239364511
0.986479962062127	0.986539726669107	0.898782933716611	0.986982760643077
1.12065783842488	1.12096182872725	1.13297765825492	1.12443725910646
1.02381239020521	1.02358033081119	1.10826712397147	1.02372098459959
0.925683323066694	0.923667746498596	0.915294357985638	0.924639207269411
0.950590108604019	0.952382071319632	0.890337757211158	0.950987043734322
1.02562588873269	1.02531028013108	0.988502936818914	1.02545847079448
0.935440855432796	0.931627016906704	0.87761533251738	0.931444718751758
1.02273293778575	1.02314726502708	0.990100206751818	1.02600535309929
1.04854716449921	1.04929902147679	1.00229547739864	1.04947110556588
0.897989810080775	0.897983800417017	0.975750281256447	0.898870732231217
1.0301109814552	1.03062919591052	0.95924225445816	1.03005494534794
0.966649046237964	0.968363022547231	0.934957500617316	0.967058269368394
0.974252673095522	0.969874519928214	0.913089052507153	0.977238448504393
1.04792191483429	1.04853398804554	1.0938897748665	1.0497026770479
1.07119494859019	1.07145770705765	1.08007165541456	1.06968836287279
0.953339020687182	0.955899289809867	1.0175604585884	0.954818126930448
1.031686571131	1.02954245634422	1.23049677886201	1.03123692765238
1.03967921174007	1.03656194072876	0.950710714111668	1.03965148253394
1.0696083485468	1.06643843190336	1.07767609963854	1.06658837889865
1.0832884997993	1.08495294269021	1.03393262158935	1.08456615263396
1.03407673196008	1.03603546060038	1.07667417807208	1.03500445171686
1.06805559933916	1.07045997723053	0.999753456483069	1.07827171864237
0.999154112732507	1.00067614719309	0.919337336226634	0.998562424967518
0.957534998210994	0.957736067012789	1.12281502609109	0.956426085639516
1.10271659135263	1.1027468469388	1.13581554919685	1.10296626721446
0.947856647945491	0.95184651647796	0.953296815098382	0.951301928875903
0.998393848776428	0.999154029374435	1.10811454028554	0.998117248517081
0.887140009297066	0.886714984599014	1.00929326138616	0.88849508430147
1.0448773341779	1.04463699261605	1.05136993938899	1.04468227075692
1.01844779433951	1.01879393661317	0.986840490242182	1.01958988660537
0.966704418040807	0.966146224992893	0.983031644416351	0.965953438669771
0.941186457022475	0.93718730353725	0.811494194632167	0.938329811195762
1.00453310588304	1.00545657579051	1.00571904587306	1.00456053643766
0.972251649205299	0.973560076993441	0.953027080071614	0.976844586441878
1.05764060158186	1.05747663115075	1.0288857441839	1.05808906045531
0.984941328413669	0.984778849541487	1.00299779337714	0.984108859031454
0.990343925311947	0.990387807880501	1.03573638959501	0.992409802712148
0.938731078557101	0.938333899622669	0.88169639062617	0.93766188254348
0.993663036120254	0.993108488168192	1.00071408167441	0.993372586833968
0.981831888913599	0.987504296102313	0.864715647914737	0.989172964777347
1.14527229627026	1.14540022677708	1.27897079257531	1.14500327554825
0.92445356748276	0.925726380790247	0.828688975750978	0.925897037839535
1.02900486869576	1.02885567736119	0.876616322595354	1.0307413327071
1.06058623710007	1.05906871396379	1.04432292397621	1.05892905590314
0.95802610199482	0.95814185816904	0.862439383450026	0.959436002964977
1.11063543980781	1.11062047146524	1.25639261383132	1.11068487946624
0.869457221514155	0.869001125639717	0.847287873262749	0.870098448144114
1.01220848684792	1.01221622379987	0.962307658338724	1.01331273385422
0.934918500378708	0.933754859711696	0.936106826696765	0.933045589769358
1.00776178528634	1.00567505674342	1.01472649269316	1.00773295158323
0.872744554240348	0.873046469677472	0.789690854878282	0.875875174204939
0.918949140911593	0.916877334246104	0.833902573348818	0.9211986824693
1.07676249002591	1.07925725982773	1.01657706870007	1.07775449786532
1.05045379242662	1.05177272351594	0.934312518045074	1.04914434908134
1.0629509035645	1.06627515288233	1.12287868313995	1.06718772367253
1.03097946840481	1.03305607259223	1.03173351280052	1.04198888759821
0.881185779587064	0.882956281111768	0.860295601613566	0.88123019300167
0.86888165210425	0.86906355660953	0.849240092667822	0.86929704535102
1.08949239802924	1.08946182899157	1.06977606070003	1.08967043200946
1.1578722839152	1.1560498360681	1.07522639211481	1.15576514938089
1.04973739635049	1.04988075243403	1.00911539923998	1.04864353301499
0.980848765013739	0.981151535877305	1.04488551838029	0.983489733431807
0.999982252518736	1.00066324575399	0.999978021099563	1.00055511801992
0.956724154720983	0.956393098552538	0.889662839116811	0.95724218460088
1.02529109994381	1.02406526958609	1.00625287459306	1.02751106595042
1.02861053858034	1.02796219829472	1.1835891947041	1.02914396078744
0.906892585035699	0.905696098565248	0.824451489329348	0.905701335367189
1.08738143873628	1.08731571108431	1.17138009148344	1.08688747394668
0.989318754167631	0.991201332075431	0.874768532642004	0.991162006827425
1.01141495362216	1.01145002761537	1.04908940404828	1.01284680546693
1.07025461117627	1.06989396080545	1.06467767229456	1.07038350155473
1.01552451997259	1.01303526948638	1.08190357465235	1.01667585531245
1.00607787891659	1.00570929291168	0.982815940918547	1.00642856013401
0.965639900726798	0.965729981004516	0.973655785852309	0.969076545661713
1.13113880904957	1.13149766913005	1.18604109191262	1.13130390610956
1.01311504818725	1.01649229670209	0.999395443503657	1.01681915299936
0.919793110442941	0.919716483708722	0.801638081979752	0.919526959950153
0.883243643451122	0.883913770917399	0.731968279363602	0.881729120870976
1.03200242618803	1.03268401318951	1.02875196537938	1.03432382650703
0.88584488289748	0.890161919352737	0.840323783399006	0.889115884242469
0.952845912303402	0.952167624364162	0.7986159691705	0.953454837253608
1.05666286361694	1.05624717355876	1.03763540938984	1.05644634183877
0.958037002452222	0.954419552002765	0.987521490890436	0.959207316730966
0.988059670352649	0.984898187323689	0.900011802321715	0.98552782495534
0.964758683651177	0.965551862843785	0.988520788082505	0.96474545297179
0.963466872553537	0.963123565694641	0.999569864485569	0.963729504724156
0.943323600333704	0.941465287685943	0.90799957949044	0.93806780312026
1.0268967552641	1.0282934114114	1.07464397104717	1.03604164434056
0.966747546604552	0.967616782680964	0.919812367143465	0.968652893481944
0.855987532617813	0.856681400816638	0.857699830154912	0.856319306014513
1.10286408412051	1.10285284522807	1.08321604847909	1.1032638170974
1.03205918449737	1.03222247088324	1.00047311173478	1.03262196557863
1.1294607082678	1.13065980607406	1.12933850573724	1.13005885518834
0.989951750215661	0.990488691948342	0.918782475845262	0.990114118501773
0.929554686767203	0.925792344764804	0.947775426193302	0.927792613511313
1.09899945616201	1.09904556484725	1.12851929238064	1.09931344296835
0.925084635690789	0.925025879947929	0.886631598499997	0.925008365548834
1.03296671242761	1.03404490079781	1.05032240914266	1.03257928467514
1.08262861101707	1.08121568795501	1.04290781035345	1.0842357231386
1.01471505617324	1.01485443345069	1.02991919735342	1.01506752984059
1.03818400865425	1.03137178216533	0.948377991398664	1.03603859741922
1.04501160292379	1.04539836767737	1.01137279105876	1.04674773870594
1.13630306459832	1.13691313253682	1.15323049246462	1.13925622201973
0.940639446624207	0.940668296957063	0.906405507239234	0.940112199510528
0.955580442081321	0.957442771551259	0.934539542507269	0.956237324153675
1.03807231104986	1.03893900052092	1.04024940665629	1.03864001982928
1.06425770601149	1.05908977410817	1.09042941043683	1.05887242115806
1.18966786172436	1.19022277105687	1.1248977263933	1.18950739141371
1.07265862723578	1.07231637864227	1.27054004760475	1.07403664888375
1.07450269541385	1.07469653468195	1.20446738480689	1.07434444598538
1.08922284882403	1.08987529908516	1.16384894097348	1.08956622432387
0.939704891354347	0.939710196363845	0.789619312178542	0.94063018957144
0.918312693918094	0.920218970696616	0.875299571052404	0.921122426519309
1.06941555728269	1.07007264395071	1.14965451735737	1.06909923454618
1.03203588244779	1.03247070887634	0.992145503418239	1.03679857591871
0.913238501795282	0.911683715082017	0.901203556494776	0.913433027153049
0.988298662443546	0.988338408504852	1.04644588423089	0.988262525828515
0.821458913494849	0.82221654601086	0.855577901601138	0.826091993039045
1.03207115062448	1.0323328067444	1.04065088833097	1.03218518194794
0.942451381004241	0.949038954919927	0.982460586796237	0.94867623961247
0.989090122384356	0.988284375734999	1.038683494676	0.986966696934419
1.02817835668076	1.02786240465395	1.02015073168901	1.02802903688167
1.00021513716953	0.999786141141012	1.00743920707735	1.00023304570972
1.06442606397171	1.06438171546531	1.0873857309968	1.06383037416222
1.00977997503915	1.01063869188421	0.967090538974263	1.01141448853718
1.02544265169489	1.02418410231479	1.0724087705094	1.02356646407327
0.993093446552581	0.994207214334264	0.952446872319778	0.9932495225773
0.98863994269911	0.98725863783916	0.93655146965361	0.987815035050986
1.04895523510982	1.0489154607154	1.09223991462633	1.05031236817659
0.922539856044383	0.922252285162382	0.89608880330904	0.923395412103241
0.970342743325449	0.968912552721841	1.00140344217533	0.969629460261518
1.01090036592279	1.01020787956296	1.01774848069383	1.01108147756557
0.949752998982348	0.949966743227119	0.984131431580289	0.950174055308249
1.10957636896739	1.10646240252449	1.19232303514282	1.10716893726261
1.13356480263403	1.13770501509661	1.07217595498011	1.13279706688945
1.04338222980461	1.03632432944006	0.937642630691546	1.04152057528543
0.952680374321584	0.948700392668069	0.87245761933861	0.952269764698198
1.04307771666447	1.04617821707284	1.04583712144612	1.04901553211224
0.952496974785268	0.947940810793506	0.882022776088261	0.950182406243742
1.01073344810822	1.00917830315607	1.09287912754749	1.01541019872639
1.08818023659534	1.08808447010978	1.08952832426579	1.08857301057572
1.03939136552135	1.03529758644217	1.02996546766439	1.03748508183801
1.06742754318358	1.06573009759512	1.00635272534144	1.06720434021429
0.899894096449782	0.899885899436137	0.878440326321893	0.901238754454427
0.995412116539871	0.992974467054084	0.963784652360086	0.995266002226753
1.02921693805259	1.02874793550149	1.15212615503101	1.02937101256435
1.11821997200089	1.11787345493743	1.08539412935932	1.11808629297039
1.03132283339565	1.03089345449827	0.986604664416446	1.0287991997069
1.03337613073301	1.03337678611855	0.879650508359565	1.03228743778261
0.91346946188397	0.913748125429641	0.972898659405559	0.914708504338328
1.0312923658739	1.03185484689341	0.999715750737562	1.03231632559257
1.01615868465923	1.01680685866459	0.958309128567293	1.01724467821276
1.04483292014072	1.04347995347961	1.00963705929407	1.04262704418783
1.04668737331533	1.04621240316379	1.05784588128414	1.04768452030296
1.02130305066262	1.02195603911293	1.02755252905523	1.02032938407071
1.10598383899103	1.10451041138549	1.05238434659801	1.10419872896147
0.948248181590824	0.947039888443228	0.844401595465923	0.945631577051703
1.02578385946259	1.02663982973909	1.00368033474953	1.02607706842098
0.882778938758448	0.878484493236378	0.907296581562324	0.884473001565249
1.0233427342431	1.02371486159915	0.979270398022594	1.023280556726
0.982742994575665	0.980487389317556	1.02890553392279	0.982593563376769
0.957829180732431	0.959968976621908	0.910146874378131	0.961024503655598
1.04842875040251	1.04884770544301	1.108782995374	1.0474912983516
0.96776121589471	0.967730962283984	0.922100221209468	0.967410108655089
1.09723952041346	1.09688994584721	1.00996669985258	1.09691046472402
0.953170902199481	0.951346592253887	0.901707360445153	0.952440929556713
0.944863232378772	0.94579486239746	0.975731604272814	0.946001429358204
1.03317621235181	1.03330143173967	1.1036530556491	1.03294840832679
0.989820275511894	0.99032322349477	0.936681599390673	0.989746539159497
1.01211608018767	1.01459356115294	1.0637163165016	1.01499509395773
0.906244589076681	0.904047748084641	0.947284234563415	0.906132383467701
0.943720808090415	0.943921120221912	1.00778739534127	0.944651100824225
0.974205195398527	0.975612453503076	0.987596763711919	0.976604765690326
0.971240526707953	0.971819302578214	0.914595567771126	0.972152448691644
0.958119552538104	0.95801152177866	0.92591538516083	0.957797720911158
1.01783095824383	1.0160472760753	1.05918795135586	1.01264612933199
1.0199126461499	1.01894594401379	0.946681659452547	1.01704279605342
1.02319043760179	1.02296665228381	1.04707358319427	1.02279277261745
1.03181279646577	1.03163654911477	1.03388007907024	1.03267223919525
0.99350482495418	0.997421517177811	1.04389707695244	0.997630575378323
0.992827963839536	0.992509169015305	0.867518576426664	0.994553770335814
1.031698097745	1.0260172644132	0.992506073538471	1.02670057768729
1.00734797414078	1.00265143193017	1.02788057923404	1.00256498316275
1.00491083347206	1.00451214074935	1.06567284783909	1.00409410789203
0.945929639129474	0.945745833031169	0.966183302525301	0.946775094658371
0.926272377181646	0.926624491330964	0.874178980351413	0.928344796062059
0.988708394042937	0.990034414936535	1.05974425969276	0.989455584542461
0.998830222537394	0.997231899982779	0.913166041877086	0.99671543732031
0.985076890609434	0.984086896669972	0.923158223981638	0.982918649196035
0.847995100441719	0.844484850933962	0.985064811661281	0.847330222943323
0.960823977787666	0.958733071176652	0.896723275774946	0.95850773052235
0.937981947508671	0.937142196035108	0.984664927729204	0.939452332884883
1.08754598575962	1.08535332418071	1.00733530252836	1.08840322317896
0.91615504673259	0.914402907856412	0.838763968389055	0.919801607935862
1.05004731780766	1.05543796981214	0.935560626840656	1.05871057553431
0.984372598064016	0.985865372318292	1.0352324581643	0.98454164598595
1.06212514868251	1.06331458970597	1.04897862865495	1.06368698424894
1.00773490927588	1.00674042317901	0.894021038444392	1.00748185214154
0.999212443885657	0.998351179703392	1.0911500949984	1.00291330800436
0.89285365896172	0.892843596572685	1.01541392588058	0.893107392711151
1.06364430097663	1.06332038979919	1.09317783590256	1.06448065725477
1.09181024265562	1.09394986713716	1.03600466810266	1.09097904651621
1.05305641916261	1.05218454641738	1.10525845996338	1.05993075825978
0.941931665249372	0.94146854668335	1.01719016422069	0.941896501760161
0.903228036910359	0.902490541502762	0.94009286014326	0.903753830226724
0.982399623557361	0.978306333334121	1.16204465574941	0.976831345111599
0.97497624287127	0.976984540850616	1.09345098565982	0.977385539567695
1.02916739724977	1.03233702982909	1.03481807053811	1.03405184425254
0.987662258950026	0.987868443519551	1.03132172005283	0.987901424477027
1.06785142974268	1.08392380809211	1.13274350345998	1.09330655001249
1.11884240853952	1.11904990511049	1.22434289478676	1.12054334771371
0.991671562242952	0.993856073330915	1.09313058498393	0.992529801994873
1.09387292462781	1.09124670500446	1.15513470275701	1.10015719638002
1.13736649515778	1.13725159163566	1.09186412225895	1.1378741268577
1.06846255428303	1.06734206933055	1.14609813130893	1.07214080220921
1.03248946602855	1.03112955738137	0.967841741588782	1.03077986324124
1.01741456982095	1.01769356245354	1.06988966404716	1.0184131671641
1.06312476893665	1.06414607131475	1.18071314577078	1.06386474411985
1.05786439103363	1.05669145715711	1.11982341734469	1.05860021198213
1.06724029969269	1.06770136271996	1.04006632515061	1.06735496938604
0.931872196125226	0.9309947023761	0.887984611780097	0.932262962427733
1.0084655554289	1.00818304879041	1.09945998642765	1.00862731213879
0.994465195090018	0.990328062691824	1.00190650214543	0.999232831075298
0.972229129631747	0.972215938530805	0.987263330092121	0.97213823273015
0.955550567427026	0.957401717921738	1.0402824480213	0.954725255175815
0.970268358792789	0.969197546347609	0.986423581838952	0.971377603004477
1.04259373710186	1.04735085759474	1.02173407003315	1.04571737207891
0.957911175541626	0.957938014243382	0.869136937181266	0.957818028951266
1.07886940921461	1.07831009235882	1.06476034892826	1.08055567819716
0.893544039000936	0.894912299436815	0.821510058168739	0.892674529353224
0.966938936491587	0.966923163040577	0.907636597346392	0.966988243393222
1.10227146596788	1.10350524294373	1.10547382232959	1.1070394939207
1.00517645890548	1.00703707028103	1.01654021676071	1.00738380070455
0.958639810700992	0.956518398537184	0.960717083646845	0.956597596879346
0.917589310185457	0.913790495440547	0.827021598946057	0.917249371091972
0.977537493431258	0.977804825180056	1.03450443043968	0.976871777212959
1.00540891796064	1.00537773985123	0.906066878627292	1.00559104385142
1.02530454685659	1.02581509997713	0.944906439164964	1.02589910512985
0.965956675923814	0.966064274397656	0.906779211471871	0.965964152527854
1.05907816079991	1.05633043222763	1.05156830193809	1.05411613000451
1.05860529477493	1.05823955424197	0.952845692258793	1.05846405500854
1.11197672478142	1.11195309850751	1.18160754252391	1.11220697271001
0.990544014912336	0.991040017375998	0.928974296632088	0.991600210394946
1.04679875597246	1.04542862719105	1.00042905867101	1.04555970836085
1.06652609032338	1.06623618431216	1.08156206867018	1.06646291511631
0.9481313692631	0.946904055026937	0.975167333315278	0.944660572006502
0.988919965027445	0.988753421915445	1.08634510091948	0.986685584257146
1.07769867106958	1.07779986900928	1.06500956700268	1.07843428395681
0.97317157918255	0.972537115812402	0.844802380014216	0.97329127782354
0.907376134684588	0.909078891474404	0.829438683405674	0.907303433321126
0.874491581995625	0.87576496591352	0.780001095701852	0.874115784750269
0.942664954033776	0.9447094632723	0.951151127660974	0.943545814488516
1.10528261110236	1.10469810778502	1.13273627764974	1.10434420004798
1.09394045035888	1.09371835459705	1.0688911299935	1.09342352779415
1.01470630342615	1.01588559076916	1.05880392863849	1.01945534220681
1.08232836853071	1.08211835844806	1.24087152621685	1.08252354700752
0.956680139840181	0.958344664540253	0.899529558609487	0.956531062547646
1.02172031667438	1.02195230045617	1.1459357206503	1.0217246951439
1.04828062680287	1.04778752610499	0.949386525794327	1.04729609739004
0.871779235649316	0.872309764982061	0.807895607906896	0.872283843392251
0.962193200723035	0.959447936884587	0.93169890707648	0.962927102823665
1.05080660897712	1.05437721763454	1.07053969618439	1.05404549545091
0.897338738272115	0.897341134571308	0.859987438767809	0.896634665434584
1.02231169099785	1.02145497755904	1.05796797079929	1.02149361548613
1.05897352131591	1.05923021859988	1.03368644579755	1.0599971606086
0.984891306711696	0.985489680835492	1.0827861326433	0.986313423335266
1.06985814697747	1.07163271414034	1.14034876624205	1.07122337733301
0.964306602503228	0.962671054224657	0.943014431748217	0.964237374212018
0.990018966539148	0.988365017809283	0.90281849128112	0.989800971115944
0	0	0	0
0.998820117611021	0.998740920768103	0.998128719582261	0.999670309273303
0.0678281717023966	0.0679520693082656	0.100416168177506	0.068102963563385
0.00214491512104554	0.00214883310735742	0.00317543805347439	0.00215360480267753
0.00151744293840533	0.00152021475935218	0.00224649731045744	0.0015235905457862
