# Supplementary material for: Making apples from oranges: Comparing noncollapsible effect estimators and their standard errors after adjustment for different covariate sets
Source: Biom J. 2020 Dec 14;63(3):528–57. doi: 10.1002/bimj.201900297 (PMC7986756; doi:10.1002/bimj.201900297)
Supplement: Supplementary file 1 — Supporting Information [file BIMJ-63-528-s001.zip › results/HR_Nsim_1000_2m_1000_Coefficient_1_1.csv]

Unadjusted	IPTW	Adjusted marginal	Conditional
0.703842698522978	0.684349867864611	0.62418501656757	1.02065051023778
0.690484541935431	0.645185792651285	0.73299791066184	1.06891386913328
0.595114183299433	0.549810875955609	0.535047716580373	0.860962610392082
0.676044103930916	0.615830452518188	0.653122311570217	0.991057989768216
0.565144353833211	0.635428543735051	0.654446073780352	0.989030743856287
0.599306181783777	0.55511921374864	0.616526346901631	0.865430615992655
0.577506811698488	0.671448481562598	0.620065405017435	1.03866343814088
0.743530492475077	0.754989990479791	0.65720077302539	1.05458530673744
0.631094388919128	0.637610702121722	0.695604699835168	1.03404427596693
0.634571525255134	0.58210130481577	0.619367878386277	0.906338471478505
0.731939582378962	0.665126479269575	0.69755867260813	1.00456427298742
0.556557885224525	0.59139920442664	0.649393761198911	0.850494102807115
0.670245756556061	0.629988135192036	0.551612999982451	1.02640814088665
0.750945536711054	0.705729934782329	0.724026760607639	0.997356704517855
0.61387889942228	0.620087958106363	0.706751628430869	1.01175731316183
0.677446710440519	0.710728932519698	0.643406243893411	1.08181997946121
0.655822887020016	0.622653795013155	0.645187846043967	0.96903672307372
0.653000819208865	0.63852519962905	0.666020240137145	0.959723897179581
0.594668336442811	0.670781745094494	0.69996211349526	0.980979455245096
0.611094727671827	0.682252517949811	0.567872088894898	0.988610645208044
0.648635749602015	0.671857509887193	0.65388554678124	1.11726953123796
0.649558140015391	0.672333843101312	0.559745481773019	0.903841232135003
0.660909983633148	0.688354864061139	0.666480590046176	0.984743385005452
0.667535053619895	0.631402629285237	0.652248941033083	0.916233771959039
0.677395825358171	0.723377272529073	0.698397750983615	1.08458575235245
0.7029614368859	0.690035461868417	0.673177935936994	0.986172624039777
0.720666167876426	0.707529411984603	0.662690426890237	1.01052856048926
0.752596383980128	0.735348056295822	0.650330166262415	1.03851079389669
0.661881942501377	0.683247231739789	0.627660965687034	0.996232716582077
0.680619031422478	0.663146099149431	0.72070074740616	1.06851080255126
0.609155266580684	0.618404485281039	0.637343507851637	0.909203507118058
0.71307055652153	0.688231096086212	0.714986691107974	1.0365449795553
0.608053202956092	0.619889791026449	0.710933360472955	0.973330886975533
0.670256409459454	0.650517130045615	0.757017158428371	1.03386836004453
0.70557505979587	0.680586999638376	0.723546405304754	0.92731970932389
0.605718053725549	0.630002423534591	0.647158441117792	0.969721625908666
0.676885040240846	0.612344458431488	0.716403784008768	0.949164099650158
0.601899205094454	0.607996570974004	0.591520074210743	0.8754004374945
0.698922760896603	0.774314286700424	0.779706249357396	1.14598993112982
0.639904080306323	0.622821627573449	0.586176978277313	0.972051527190686
0.696483397582557	0.623864581679592	0.554401849883628	0.971384547718811
0.679087048786546	0.601044351894958	0.637410292561956	0.951787190653612
0.670282448192449	0.638599826739188	0.73180693618829	1.05362127218461
0.69495467744851	0.659736177651163	0.637565741457173	1.09563214106283
0.635561991497817	0.640480195782205	0.648421004018808	0.880130043839606
0.751278164982608	0.709766644621538	0.562453164388874	0.951849933061498
0.660700180268765	0.671814117572829	0.660171503205245	1.0353125675357
0.743547337293446	0.684810636514361	0.777495870561485	0.954048596972818
0.726733479448949	0.667950527343037	0.636945526889996	0.930292684300073
0.692788945928886	0.694926296369828	0.675430104872073	1.02915156381771
0.675348206873105	0.687723277250428	0.643659249594513	0.950475800844942
0.782333592564555	0.658230629539151	0.680965357970598	1.01768249216516
0.633432083134897	0.65039322896833	0.664596384169598	0.961708900771633
0.657992752472108	0.686047504802069	0.760771704375373	1.12296674153174
0.524166718531038	0.557703330293041	0.625343783563967	0.865643044342568
0.64320549061771	0.684946409985196	0.693897517635837	1.05122968143567
0.647889438849452	0.653536033088313	0.664268315186403	1.00085750749462
0.593360892597275	0.649526864492563	0.621500488502628	0.9382174944945
0.682280801783151	0.661945795453517	0.627420706832708	0.973441412994724
0.674005282139729	0.621757338289042	0.585642040396517	0.957711149001021
0.696869715786241	0.695746303148758	0.686027864941064	1.0587770770561
0.663375116135573	0.668770283131993	0.697183302399582	1.01653030805389
0.589521618400419	0.605351314520257	0.717840073675307	0.954033053321301
0.697805361884488	0.660939648816191	0.587747013752893	1.02000642077983
0.610181857387624	0.626666529402031	0.709685370142584	0.946427333176891
0.78150916005542	0.718632460560021	0.685407433098911	1.04979578945468
0.609916513341786	0.616064765089988	0.704117464581616	1.01100602225214
0.659106882912399	0.634034349480489	0.679971430346278	0.95761623228199
0.66730487302159	0.652057339923817	0.835070041771174	0.969871163321266
0.668373191953885	0.725553174435986	0.680383393836049	1.02030452906742
0.657291676879268	0.5739912881106	0.582392109003239	0.83263359228184
0.671225753647635	0.652114864962599	0.589186135554039	0.98696646832382
0.606877126677619	0.679694658728374	0.610095826908268	1.03869689164674
0.764227923126407	0.683431590659402	0.67074640621696	0.962434365069616
0.63910182107219	0.64376687560233	0.648310770963257	0.974359742013719
0.788113460882042	0.740128855036847	0.724598805327866	1.1382368552225
0.555663618034969	0.640575373508574	0.613764987430893	0.987711477511185
0.626538088298496	0.692685704524403	0.70378332848908	0.968873075801554
0.695752942766023	0.666970888807636	0.691580713888682	1.00404075150692
0.588448690410013	0.623933438574445	0.682637865134089	0.983703539242092
0.698490381247746	0.654378908726385	0.669599510378608	1.02267901628584
0.661153145681294	0.662360512091789	0.63040097034708	0.923995543384887
0.602971585685597	0.623802904254484	0.606038465154938	0.940228351812637
0.63588259335456	0.669535274423162	0.706956805796596	1.02952312741235
0.56338192213263	0.62616706419833	0.647033920925533	0.942210288368446
0.487386885671796	0.551991812473926	0.632553854394018	0.88440414808429
0.688437706980232	0.681303439346454	0.566068688755828	0.945266891974756
0.724275778462407	0.638362495017496	0.48359694700298	0.983152984233862
0.549345501307644	0.582371932159814	0.630393547740393	1.00060880450522
0.648020244858757	0.676343404872848	0.607798798212137	1.00995129834815
0.716159896324778	0.685791854626624	0.624681764271557	0.970826458291785
0.603821025120178	0.629812920634895	0.543807771756412	0.974225037835211
0.6211319551352	0.658743291945285	0.671486912168969	0.949836794949462
0.540584751356138	0.598015447747882	0.597749431047898	0.886002065375348
0.71912286041086	0.670120920864128	0.692748912003008	1.00362931337199
0.656248531620214	0.632800742839507	0.644894028761122	0.881122094723913
0.63047781549149	0.660338583321909	0.735575401772426	0.948743366746487
0.643423064837976	0.661125994674409	0.533288157687012	1.02266196411184
0.619967312000151	0.580403116366934	0.525451839696655	0.925736486689275
0.588626909348729	0.649848243782629	0.631145208093619	0.949207523214292
0.710430182197075	0.641741691174918	0.691666159361837	1.08027462681112
0.602534116689471	0.60205946798557	0.609786094094891	1.03149666129672
0.756576021649121	0.721368862522633	0.726083329761084	0.990431362101582
0.736288829332015	0.756431649515402	0.869388139570458	1.11294667328627
0.678603632650026	0.654267658823299	0.757183498080948	1.05146035180307
0.657260635877695	0.6683266788445	0.555853061056834	0.98297187223284
0.665015843918031	0.717450369732369	0.73074289838473	1.06953282404029
0.577222237443541	0.621781938861671	0.647186776575506	0.915021441097821
0.801865236641159	0.704684214588305	0.602219916575424	0.978546808411927
0.73997330140999	0.69329915222746	0.617344467581303	1.06202367542242
0.561207382299819	0.589170957749363	0.58990849301332	0.93405572747438
0.693994288695206	0.682733936013082	0.715942618808347	1.030572621889
0.720169749245088	0.676858926648675	0.556346540284863	0.927702689409966
0.519309969881491	0.554318226646342	0.731573698729054	0.86929330477504
0.596475864966808	0.658403753300937	0.729555717768351	1.03936326049254
0.615274718357533	0.651699072886293	0.727429355828193	0.988869965445772
0.570058718515631	0.581428744387892	0.458136675063537	0.996972260873112
0.694695096426264	0.661904277256683	0.590654817646341	0.970753826708836
0.679980209388308	0.673275640176745	0.727974950843741	0.949190993000935
0.650739972965548	0.641994523893212	0.643886535976487	1.00729160454982
0.618198011802134	0.638838387930409	0.706346910439796	0.924378064843226
0.633904295509128	0.594248832591405	0.69967100810561	0.968363741726077
0.68586006091603	0.652166943608657	0.581702812260195	0.949979898760148
0.68978894119196	0.684148855177895	0.682719534625395	0.953922307803257
0.629842626293338	0.612809842647232	0.559538476454342	0.885778755255352
0.707418280668767	0.662312083614867	0.671454152562088	1.02913638925372
0.5867269648061	0.622033961194008	0.665362583139938	0.944465388549025
0.558780574359296	0.589789566344937	0.551398949973747	0.904539612551341
0.72932452298551	0.698755569719981	0.766279124569882	1.02871861274518
0.775068382712524	0.740500207271083	0.826065539558709	1.12777625020435
0.667863485451178	0.698951629912175	0.68673176452317	1.08954274453487
0.644255069186935	0.705662815210537	0.74374278375072	1.07918513266952
0.710389868307631	0.672406728612343	0.730564187856766	0.99227951452734
0.617006286070088	0.640114572212512	0.684293309849535	1.07305344037978
0.628757790803782	0.608709284574079	0.655430793239761	0.911671758279472
0.585926186188296	0.599381870537401	0.54811880474776	0.913978629479618
0.64999607834588	0.737172720600363	0.764092068459511	1.05633486072898
0.83868950754008	0.77609052376111	0.74845405499345	1.14129181037309
0.632439905996226	0.715922822346319	0.689722758715789	1.12072839654419
0.789730084682052	0.760793968139523	0.858747295152099	1.13568273544013
0.57042099794153	0.5990816135895	0.71258212210707	0.986953689473409
0.66172029289207	0.653586031657937	0.741771754983041	1.02866672789074
0.651953769139582	0.672854646098635	0.608166428771651	1.06241301760174
0.656416150232321	0.658422431201016	0.761956975452998	0.934843861668136
0.605419825442144	0.582846624541857	0.591619195274203	0.895139315130331
0.612227917687361	0.618669265500894	0.73951283890075	0.979134809121981
0.686221810167235	0.661387472775294	0.676736470410171	1.02326070222883
0.602276120026472	0.670146827307524	0.5810222651455	0.998279279653484
0.423111490802775	0.486877062085085	0.500981690166914	0.830022948648589
0.588980521380887	0.614424256022031	0.560531740563094	0.865997661047057
0.676668932758783	0.667810005052903	0.524505141746001	0.950671787677954
0.656385685478721	0.681324107036022	0.714088739038937	1.06397473675047
0.614249387479215	0.635794076967839	0.601325856785211	0.903621811361385
0.589386260807511	0.59076328501023	0.610253045331495	0.882262478810886
0.702991580996604	0.628868398363807	0.588051074146142	0.904020404895449
0.550834415683176	0.595641410757388	0.655538843587258	0.930522580518079
0.658096343134663	0.700949033443922	0.721593266633526	1.07348780410504
0.711957386759865	0.730666815867723	0.688780754763378	1.06649071390572
0.628486837962278	0.610169737992781	0.607170104634612	1.01172243421184
0.574454719189997	0.571319059571767	0.576392921286335	0.858730869361524
0.5942924826808	0.595653429176552	0.60760832618972	0.932295876873487
0.535220024393199	0.580318629158967	0.591939629781299	0.985240399893548
0.727562287449705	0.762873029426209	0.739406559078543	1.10845087084063
0.7994146195759	0.784200909651481	0.760711236395793	1.12056853252596
0.730617004139161	0.706208355576216	0.717688281409267	1.02408667906756
0.646841137674031	0.622778219395955	0.638855592880282	0.957776123075984
0.818364654645165	0.761383359849971	0.742384008462212	1.13369426626842
0.598606857310345	0.607067252087659	0.660450083117654	0.984664670274333
0.614786344176555	0.582360556417628	0.647151381724647	0.932358283377082
0.634321942397577	0.660370994908831	0.562196849786048	1.0281613290103
0.732644742309366	0.720440989533804	0.567678910807527	1.12732860745197
0.705556603107213	0.691385343305987	0.644755584910199	1.06909197972289
0.757033169359586	0.703810748079298	0.68760024865871	1.07388117309782
0.758172951387072	0.716553807994804	0.756032167005291	1.06154039674838
0.536526404591283	0.590477257254456	0.574463429497742	0.855736538131618
0.720996338970629	0.697466679402399	0.80129087861318	0.993480141219852
0.621871598641133	0.640651304329747	0.576518687294731	0.921753214437615
0.722106831239638	0.672272961810389	0.502685074451676	1.00105852485956
0.587990504493814	0.603887485974364	0.636820540870214	0.936189239908055
0.613751312070112	0.600236465638217	0.576569964906194	0.924789321560825
0.587338699181833	0.625491372773605	0.603513706759526	0.944153198416527
0.732523828045705	0.774843728835388	0.869924687454424	1.03897499150601
0.652536903884643	0.583570152562024	0.651725872852211	0.840570890552996
0.612831938900526	0.62258889280452	0.730547123921298	0.935657848757087
0.628019726764569	0.644912748172131	0.676918907199797	0.980442053172271
0.635319475825466	0.622847194612323	0.610102198705909	1.03999917932882
0.694087121036994	0.587604606249077	0.663814210737513	0.863472657305403
0.839306859437377	0.835801498912954	0.89422203116107	1.12935139329007
0.732649840790394	0.759916174011276	0.682673903672269	1.08214876005402
0.691436389099759	0.666104615325904	0.806711924957111	0.993039269046082
0.580055864601545	0.617478023363953	0.585493035562746	0.95425795480541
0.526730643436005	0.52706983597065	0.540045230521123	0.779491944679731
0.586966641980474	0.639551718351142	0.685131851194685	1.07700258141286
0.671740143200544	0.651010687172892	0.650513745977868	0.984079271067615
0.722923290622987	0.691201596104851	0.583191378785518	1.05831052871271
0.75581050294185	0.715747324085012	0.734723500627945	1.08641286599498
0.687740404494334	0.675740848222074	0.69646652676403	1.00868844234147
0.667167842653606	0.703009685911475	0.824563245814982	0.990271097453828
0.644800772029869	0.697859031070817	0.747122695203189	0.990517316182112
0.694105429793005	0.654166737760384	0.697705856485054	1.03871660311105
0.708337670466811	0.666364676620853	0.760518581682685	0.990761410598426
0.680738010783122	0.706150708286049	0.710680589339963	1.04691790680673
0.646208871838679	0.673725927854704	0.736586518017434	1.04121773974192
0.667590653296499	0.618308829683682	0.600978509398972	0.951646268013897
0.732031274469963	0.724810820277083	0.648877666011233	1.05320119377336
0.719483538268833	0.732491815040153	0.741838627897727	1.10281853395329
0.601420698765464	0.673114174764776	0.5647550516139	1.0229953959277
0.610661193219355	0.69662833090552	0.771147763735195	0.99569998839076
0.65115569115626	0.636034378466813	0.649183908641389	0.989970982699588
0.749571656034195	0.686500816746659	0.658304457327401	0.898503252524951
0.697750942428898	0.631264071239394	0.598430965771453	0.961865968946924
0.663390737873399	0.63092557198558	0.697018315768896	0.972141310484809
0.703920264014932	0.641599849122563	0.653942022521772	1.01220110907358
0.599166426787711	0.627993392713821	0.776502562234006	0.978326511516525
0.672761982726711	0.671907296604044	0.727396833166009	0.965859385293413
0.744689018453306	0.74823941215368	0.737731613410383	1.15968757606056
0.703468302394112	0.709917054259591	0.689227207292973	1.06800337727731
0.886804043285809	0.718238082681771	0.709467693053146	1.04394605767082
0.719485082867996	0.625012647113896	0.621506249061492	0.966965448692859
0.672593778772375	0.644812739653854	0.532834673343773	0.968429414614718
0.631788430083509	0.678098591419237	0.790015830439289	1.03454019775198
0.669508201853589	0.628483787951226	0.694254591229714	1.00997425273239
0.679077177797833	0.642423225761256	0.618072719714341	0.97219236563188
0.665384715892095	0.637762869421124	0.654490535048645	1.01025913586701
0.652779324930388	0.658797708296607	0.692656428607546	1.0881584699092
0.517700347395869	0.623839966466698	0.679081979620294	0.992274721955441
0.560546777062524	0.631494414792475	0.702593150815008	0.922489733210928
0.549743738088231	0.567999896808403	0.484169871196529	0.89650907578191
0.688610561774669	0.668770143456498	0.600592314726516	0.979975660295053
0.658698012203287	0.660824143591193	0.636002328620407	1.01878677657308
0.712328131149516	0.705561901825084	0.663545714146404	1.02357890216179
0.604686133612507	0.581998512582692	0.698726539884388	0.936848342136392
0.695188556199221	0.650855333858584	0.607100503925171	0.92518858464721
0.626141957787907	0.642294512395661	0.669446425079467	0.991486510273782
0.617737871085228	0.668683599592954	0.705925125349715	1.01521258349255
0.655207389841069	0.648358464571518	0.469256201472599	1.04773392488269
0.542074678791572	0.567533734002079	0.641868497932334	0.937933471304068
0.634023307083689	0.67809257075395	0.717302949934607	1.04939315318441
0.694503599834833	0.623439090373097	0.620795954987821	0.980780695810167
0.561239454713648	0.663648273842353	0.787400252657128	0.985988462336983
0.699893547118971	0.693050065432129	0.685908721320561	1.0256550022392
0.605985215596784	0.612959544825513	0.476351442548488	0.912230157567154
0.706492590416829	0.633842369282366	0.589845505275032	0.985639749436735
0.706195820324684	0.684577040184973	0.745888592318525	1.07570924445379
0.622961844672132	0.589006488529143	0.602930465387514	0.912584959054337
0.762713398830286	0.742197959618898	0.651164983571219	1.09831830185123
0.802179956685309	0.792942522983147	0.677027123138713	1.09108703320375
0.625031539627783	0.646886538092592	0.714376224824941	1.0591235908245
0.696809391090313	0.650643853625999	0.61196860273034	0.927650589860177
0.555776710252683	0.560860779998547	0.568860977009877	0.953489293224394
0.730632378013749	0.686437673493154	0.794559022440785	1.06242593710474
0.69670528613347	0.666177917048581	0.669922963989381	0.992650017103765
0.778991547416495	0.728046486555701	0.654525984700091	1.08443638168704
0.62663392624925	0.645788048605327	0.666581680351452	0.984989003269868
0.542683317994332	0.592474423989184	0.454885917058363	0.891827012356453
0.741242310414197	0.774234299057915	0.805739566224171	1.15525978417726
0.540253896222534	0.603738985627002	0.652349046287552	0.950116978981692
0.697053027868114	0.669664421503421	0.685676576974005	1.08816210864132
0.607777454024353	0.624123634300135	0.692349685343409	0.927201509648013
0.693260465322633	0.736540584893205	0.594725654638154	1.11500617649938
0.721883491301426	0.685218815147679	0.66128879510659	0.967468666125324
0.713881638636931	0.729968035174652	0.76684083557151	1.07780341671229
0.617014589149485	0.599290601178633	0.682017349113411	0.970420115016542
0.579705697366817	0.639504649777166	0.539173924456373	0.930872946532389
0.709129365754425	0.665999244401212	0.795896695091413	1.01557206386867
0.530435979660942	0.54536070551927	0.442191981674476	0.878659245040204
0.616045960592526	0.648201013643523	0.645622431645667	0.989323442241789
0.779668962098055	0.740122643675313	0.703162731007288	1.05661142764329
0.65142088704982	0.658549540177017	0.679280185145762	1.0286183546346
0.617010454814366	0.62303541104981	0.70061102050076	0.977997363885277
0.622231324691987	0.559036762974017	0.669308965203021	0.900463807737829
0.510927444763546	0.615019013308784	0.438776754345342	0.983337219040248
0.693390026691001	0.631084714137723	0.584005067833359	0.94008548275013
0.636459995551386	0.601957898610029	0.651396424906915	0.86824028507573
0.749657201556719	0.716572894348989	0.701856533780207	1.02335402568186
0.76984788050942	0.709198629905663	0.692298805386485	1.03831660319366
0.623772529294529	0.629936244778859	0.558495992096056	0.971393815440711
0.725819224749246	0.702341302952232	0.675539895982142	1.04799080884021
0.674142666788598	0.732847669443665	0.758489307348941	1.07792403526968
0.631270393431555	0.664336471467326	0.810370739268392	1.03828511624727
0.627453152036333	0.648700510572435	0.680205655517884	0.994250875046242
0.564987771935935	0.63486991020519	0.584695003853733	0.917475859552576
0.68025863398031	0.681937698000876	0.72534583065808	1.08436268169158
0.779615763180921	0.674410761603716	0.653362130811057	0.97792835599477
0.716935708794296	0.70197817676958	0.715301809289872	1.01601100232718
0.693222699660717	0.695655190777537	0.712003664836166	0.979897187446934
0.615211320704111	0.632823663009272	0.599923481380906	1.00931082724065
0.636614424469706	0.623745790431721	0.530160362850536	0.87268459983683
0.705106464074302	0.654683264032712	0.656560224246653	1.01317191938105
0.646906276671027	0.657431262255593	0.692112946427301	0.982787692682439
0.55779452702213	0.539155956522875	0.578234343464638	0.89237402879512
0.591882107733281	0.591152971591441	0.662725417041138	0.929112003096367
0.764075640162531	0.71423272278511	0.600353724978476	1.03977041297861
0.59200976228399	0.574646068460967	0.502987179063243	0.889913602931524
0.659822645641375	0.616026780234742	0.489543663526356	0.958676317080878
0.641780575015592	0.622961404713435	0.664123399095624	1.02337720921482
0.656817026957769	0.664903998910111	0.649213531235124	1.00002557675892
0.691813664137329	0.694376194052246	0.64266914389417	1.0891758354334
0.593358024971733	0.584091415607962	0.552687047827625	0.949941679706117
0.691778566756197	0.645180405551182	0.764412516561473	0.948008933821063
0.680551347428743	0.712716756021824	0.776291800900425	0.95656944940925
0.638908534509999	0.659050004624995	0.749883538480853	1.04938761411545
0.598603985461415	0.612310642550057	0.633943531963712	0.934634520681863
0.631742575762267	0.61817282862421	0.477498721925333	0.946925423233389
0.774358693510232	0.757848088508558	0.660869816683253	1.03164542344095
0.729816215564128	0.713831080212014	0.666737345666522	1.08339429122286
0.699086177099478	0.664400374615168	0.647248543533666	1.03608199798372
0.574183730238407	0.613192695289478	0.672933085217037	0.954298063777142
0.677179194472935	0.68316998828013	0.759914442183818	0.978204744115237
0.724728708093088	0.788915049772002	0.729508892190721	1.1190566985176
0.663263319235242	0.637492087814312	0.487714730534101	0.938387618439744
0.628639154822202	0.645192019616886	0.706851249221435	0.950350627932436
0.566175916807965	0.612535937982846	0.699727603702073	0.956872855348916
0.564780152032468	0.584728491313735	0.599790035281644	0.917975698564516
0.653047951591092	0.682215610795088	0.698147903253881	0.967496628481729
0.692371253256581	0.703609031903297	0.788392398128708	1.0468536370953
0.764890623034235	0.716456237741283	0.613448998931736	1.06533189409008
0.652023802160998	0.719821992634647	0.745187723928742	1.09072722341627
0.727231550310355	0.681424240207144	0.854390726155966	1.05571739377263
0.713663168280032	0.717955504489784	0.66858844945276	1.08435197233412
0.569985208637334	0.571909404581993	0.672824691028	0.839409848137091
0.7524531323149	0.701676398117797	0.692703351504461	1.08351982473384
0.594692888561652	0.595647723587157	0.641704497383288	0.853028919130737
0.82636550626424	0.789300519923707	0.794908061963025	1.10924849223172
0.638177202553764	0.643789174578084	0.618648793503649	0.94275909288896
0.645096209377217	0.584044180722936	0.601658227841947	0.91636953676769
0.69356451595733	0.644556086621373	0.645801313498417	1.00384357301984
0.701327568221417	0.682208687765655	0.69927034738594	1.04428424460117
0.840198289986459	0.743296243404154	0.813815514532018	1.11101165890882
0.664191407859255	0.674331328993991	0.693229397156791	0.961438213461432
0.535838742151005	0.601618814364161	0.711253607614234	0.942220811038999
0.666056177115376	0.71847391309774	0.664234058197733	1.1147548558259
0.599393194289913	0.617748097350821	0.561776456950234	0.971408572059329
0.65842354408081	0.66364073925253	0.739044542820499	1.01507602931681
0.710882996642169	0.66076815650327	0.606053081416307	0.991384969568526
0.722879173518082	0.734442286044106	0.71495674614437	1.04295508372315
0.702312058352533	0.656382626685511	0.489653928855904	0.85621860699169
0.625828356258052	0.639269751798058	0.739830493915875	1.03308075537927
0.627319808780316	0.678293399619374	0.702372849361769	1.00485224858681
0.622046189315815	0.646368720108852	0.673964102822152	0.977887553296538
0.573138031704994	0.62820561922726	0.763926385100034	1.04207672995831
0.693363690531782	0.698519756735251	0.721032593936939	0.985543773924889
0.688510387889679	0.676757281697805	0.590351337754192	1.00346665703067
0.753712957364646	0.758240479012076	0.590779020369333	1.08080655758167
0.587540260630164	0.638340378730952	0.668871086841043	1.02683534169025
0.688383088437261	0.676874423036676	0.76571890683956	0.972363119289719
0.60091725270767	0.620987567910374	0.647177032694987	1.01095279194962
0.595900196737119	0.612734838982103	0.565630451161582	0.90311748477568
0.70136195020441	0.641554691960016	0.737718073718807	0.98405919486377
0.763059195771406	0.777540737357968	0.793257429266272	1.18700858120903
0.626651408891683	0.680376099601869	0.730818880284709	1.07663159262083
0.707833951561533	0.684640140004702	0.602034811030953	0.979860230664996
0.729667869434384	0.655952310520336	0.571499344227375	0.892983179470091
0.707495559923844	0.650836336127214	0.567447265776317	0.91620900819557
0.587492192128918	0.610768160140192	0.608505168933692	0.948729012696905
0.53521305131418	0.595273578042257	0.733084205281326	0.954300396377941
0.602769656372949	0.636652896728598	0.493791319445785	0.979766547648311
0.581527803284057	0.553712454517519	0.611491344151747	0.848635098032339
0.594051665055352	0.628031190481239	0.572174873729395	0.943992848851393
0.656945486420347	0.632805824336151	0.627296162873452	0.93320719022149
0.683631362275493	0.637918630544974	0.706188466356051	0.987037670214244
0.710263475307457	0.65885900717218	0.572391069175179	0.956959386602464
0.652354822864517	0.653225332019745	0.592446678039003	1.02543745751827
0.715871197445374	0.741027416438134	0.798750622294989	1.09466792662033
0.599044012501019	0.635131481694119	0.54472677850937	0.925441837099251
0.580434359497488	0.526881644905541	0.756073571473524	0.845595716018681
0.722809643015188	0.652963648278694	0.481849785003871	0.912723299192423
0.792318936422963	0.81369404818765	0.783245669008146	1.14335967666894
0.582466590584678	0.613389809686531	0.631652322978463	0.914168814527874
0.592700728876377	0.566730466028939	0.686844191270053	0.901987891011352
0.648652715194902	0.733701280326452	0.712493179336713	1.01082960105305
0.792234760312149	0.712364265323253	0.753015984648689	1.08106785045605
0.610536378988814	0.657483528646558	0.780515863426659	1.01843986181927
0.780009490187397	0.735508199905625	0.816467406996796	1.11371127893589
0.670108348096187	0.652801182997375	0.618595670171735	0.959760824036295
0.665667623880222	0.687156973005539	0.65130116695927	1.02105868652932
0.644789389720027	0.690852730702734	0.601312443133343	0.988213035824413
0.675270133093427	0.669829521754262	0.656102606209418	0.991276428832546
0.748643335351672	0.685249634384646	0.540285327655286	1.00020084170446
0.662148507586891	0.695979058421908	0.617196533092196	0.99525582368582
0.693387755843205	0.654593113979263	0.617908190705141	0.982199076252095
0.669115324979336	0.735479460911936	0.6934927291763	1.07014436956846
0.701720621544588	0.695408103324912	0.814998473729716	1.03166270362914
0.599595554200856	0.624499694660165	0.4750708501966	0.912132967870543
0.553415231818544	0.61653999619046	0.531114297488804	0.969800502573
0.722547028408408	0.615778624910093	0.472357329655756	0.931168358370839
0.76342796135496	0.704726840973227	0.748594102898921	1.01079163082166
0.644360764512408	0.650511043021397	0.702655006617102	1.05714831725997
0.515296897710483	0.55204651035753	0.516192065473539	0.851771833496233
0.710856441844699	0.660413732244095	0.552759645495753	1.05349330899221
0.661182349911084	0.634624560674442	0.6245110045831	1.02582450640728
0.693728709632901	0.642129307123593	0.656637196831215	0.981101277820624
0.893463599386933	0.826062079661913	0.760653323653795	1.13704180025879
0.676061138407857	0.6604460389131	0.641110127180565	0.991754224705177
0.536062799684936	0.601629491793623	0.618488509466924	0.998843640891806
0.565947683305395	0.609806116131552	0.677864659574355	1.05276684889557
0.627964555437846	0.581673513440998	0.498880809800837	0.901519225695244
0.705101363005371	0.690526718118604	0.701117362111147	1.02222292706216
0.621218219658214	0.633778977046621	0.672995872989041	0.930639619811672
0.642548221109863	0.650820023507764	0.652070243049861	0.97282021826429
0.60315434840489	0.670244810588285	0.763977833879705	1.01330110464908
0.672729304943777	0.720537440905902	0.746982050510217	1.014022552827
0.75328189127927	0.715308322350002	0.787607494677602	1.14364232334705
0.642196969072358	0.658351980037909	0.719531152012091	1.00965070699609
0.590792438245867	0.655541673783525	0.715781902739413	1.03358370158291
0.628669193333844	0.676160150924833	0.587248395788769	0.997835670707249
0.732921756121459	0.669440296285974	0.847648644687818	1.01108633213396
0.622966627891627	0.641247357908967	0.612231033627464	1.0698004759557
0.653981997874743	0.666619000925656	0.634874405122484	1.01725697998855
0.545840462946369	0.578048150661933	0.485984776086443	0.894877019237492
0.709590465704935	0.675911041424157	0.689701690095542	0.984860669991715
0.695857288553211	0.6508804073239	0.725319181637395	1.01919610429356
0.799120183796544	0.648238218672839	0.689688870928562	0.948545614047036
0.700253887595256	0.726339824262839	0.654349867141331	1.03197355650644
0.648830704755474	0.607208287701915	0.589662571389377	0.918337726122492
0.621497272890016	0.641648885342493	0.662236833358282	0.94548516606607
0.646309764105132	0.603462800001792	0.620854606083509	0.845224991638215
0.675744209178535	0.660172931607711	0.67754020716205	1.04848260076659
0.661993047963132	0.695725728724418	0.721048616433052	1.05159423698182
0.751254404380065	0.648210609581614	0.741598860868024	1.05078356570153
0.625635406876672	0.65131407700299	0.686864361440219	0.973474100095122
0.678939237493125	0.679831713954	0.714408157699557	1.07937652904588
0.58621171752868	0.607384424155779	0.646044491957144	1.03809221162988
0.637378378538922	0.665930163899366	0.73627761584052	1.05933732545272
0.525336621271364	0.613223092429689	0.620052732165847	1.00716473084735
0.635329335935991	0.678380633206667	0.79685739729193	1.11231136477826
0.68714165559694	0.655143440432483	0.632858026954174	0.984610962813707
0.621819690719531	0.652768746722924	0.649301165831723	1.03292106716825
0.680084357110829	0.642623256413962	0.667204674418808	0.950047095012262
0.708031756148941	0.684715866811193	0.688803767501925	1.03912853738946
0.729553953313289	0.695442972423293	0.611211746939105	0.980013367101361
0.502309240434743	0.506215439026918	0.509530938411542	0.831782808696557
0.700554934322813	0.733910373644579	0.634926970605718	1.0724158288738
0.593406585546213	0.652080888027497	0.444385920393129	0.912987504953701
0.689897288261046	0.658988726145642	0.598080539090857	1.00927401570189
0.714404032086193	0.702726961889638	0.608276877407068	1.06442986400386
0.806720289315163	0.780164084225094	0.574892614700083	1.17842087050931
0.687563151648703	0.690740354653944	0.782445699005295	1.0068289335462
0.54868667532907	0.610364447919896	0.738750777905098	0.952021256783819
0.649574208486389	0.672058836094863	0.710932392613935	1.00172166276012
0.737638404986886	0.767529891352784	0.794552244860089	1.07446460079115
0.665008637179275	0.687728264846687	0.655099709646637	1.03254171649333
0.709755886548293	0.658153510072682	0.695451156225639	0.925966213554939
0.699736754597859	0.658929345322454	0.698003620189261	0.978410906774222
0.714829133732275	0.696242190885227	0.734590874710121	0.993987777770145
0.666730692471111	0.687549738587007	0.672215599437635	1.04842199265314
0.647579635878486	0.639980791580091	0.558040011586056	1.02395689865208
0.565989689317409	0.671022007754995	0.615481240459058	0.964678707080302
0.619465199376138	0.619668322648112	0.66009537417559	0.977598504426087
0.739870139401666	0.723385939017038	0.682948092041636	1.09240472279642
0.761639266551868	0.773816254126492	0.799992514707393	1.21582659145955
0.502881139858696	0.541846269304181	0.507828942701285	0.881407039429903
0.635912242965275	0.672299258714889	0.673418469173474	1.00113748988555
0.663661889615123	0.708549933161054	0.78075150009758	1.07980831731216
0.707436592126853	0.743794623426502	0.685346428206909	1.05522708480777
0.679426293809954	0.716949159396391	0.749172747701491	1.10737896268246
0.619645542126158	0.724011479975283	0.667629308702561	1.03857923727793
0.676247815645915	0.721260713659002	0.619867756958897	1.01223603478737
0.708091908389615	0.695165793156165	0.660547435406811	1.03176433130423
0.585990215663752	0.593885983295193	0.759823975312978	0.937886687567826
0.587560515894499	0.628236008377153	0.589542797506048	0.966736580208671
0.669358171744045	0.632198102789203	0.487080620352052	0.953212686156181
0.615968235976342	0.658791445546568	0.549672612237398	0.985114354818068
0.733858236631937	0.656747666166164	0.659867614142223	1.0315893361004
0.600569311715885	0.588178280990911	0.579216077711725	0.929180912200857
0.684699575412377	0.673649078020661	0.62288884685641	1.05527354802775
0.6369562412415	0.625802520430791	0.692444620814562	0.937479034304126
0.709241657175321	0.671502732164084	0.688024434551322	1.06904371500937
0.655342094184651	0.639132225736658	0.705255104266532	0.966567638301949
0.708151926981747	0.684488959958942	0.668735102849844	0.977797188049061
0.586482113811248	0.613709416552366	0.658932274172351	0.919424346192428
0.70773010195788	0.633422149578383	0.561226276213609	0.985755098022191
0.686703902610807	0.619038252265715	0.575920046709793	0.88473453587295
0.587602926466439	0.637586794341705	0.602175411384402	0.954718687837112
0.730856155851982	0.664870370848291	0.694144132198662	1.0112455097068
0.67718110892513	0.627432997423985	0.545593501681328	0.911608597357814
0.778673489305046	0.749627833336119	0.697518834525073	1.1400624123384
0.597817929928061	0.656345575576473	0.549042694221958	0.945397296233265
0.697736524067841	0.653143537391451	0.710670111377919	1.01703330320895
0.587600879590197	0.607834862260603	0.640377720233841	0.971787234541721
0.582403649436052	0.581536101942371	0.599674822103912	1.0481006447465
0.634052838608839	0.649677203691881	0.618410003527564	1.00831654983413
0.745763348859591	0.677695311264921	0.753502528802693	1.0249112546199
0.655469189012066	0.652937539979123	0.636043292248367	0.975523506236708
0.703705753674727	0.65265065558051	0.63508026519798	0.95904339061617
0.813851350816862	0.784391796219972	0.86630618731893	1.08634937153012
0.71632785437032	0.719502548001971	0.67124987894686	1.08081246643276
0.545631588314228	0.589684733416601	0.660227887306123	0.943453364146932
0.657665699786123	0.718422614901479	0.676092783556011	1.14238008944328
0.66921206067303	0.707598801692966	0.710435292339238	1.06075391596246
0.605822871406555	0.632890834537591	0.608410069897707	0.976436771311473
0.56342870404037	0.579048908510002	0.613682239904593	0.888394585453228
0.739313669167812	0.729036879740421	0.761315018246033	1.07923870470707
0.593617998543978	0.605089304156224	0.535112136245387	0.930337966958952
0.702133577226619	0.706456124407159	0.647820083772821	1.07934938291222
0.681238002626556	0.726835624586314	0.743326612538365	1.05851193548861
0.801793654394289	0.727652767172909	0.66779185340865	1.02117235694231
0.69477399203126	0.713361726083059	0.642973765136717	0.993852799710423
0.543601603054962	0.613562588996882	0.514766161168212	0.913519438338171
0.715433072078615	0.701056684370978	0.935337288186645	1.13110621349598
0.575535093487743	0.5791145871444	0.570592777635381	0.886962890388669
0.577594070787218	0.608084610887464	0.584645782656507	1.00971489800893
0.607158765822552	0.711527305880686	0.728120485092374	1.08492605735893
0.688122272109907	0.707918354506923	0.591477673085571	1.07339469546626
0.603881305994654	0.588771140039913	0.612372897007904	0.909744926628003
0.696039008768087	0.65798078237453	0.550119440850254	0.958789174587386
0.552341705312825	0.617184843383595	0.665429316267291	0.954522964773304
0.699906581125627	0.676888526216143	0.673358562234957	1.03532868936847
0.680171618974286	0.653582213865107	0.634858789621447	1.01226380675764
0.699021136911517	0.675600469344411	0.673645702131603	1.08904267773339
0.633336472700528	0.592696719350703	0.490062937545468	0.886407789373607
0.6758023692582	0.69795331316577	0.649713705891068	1.10185610116089
0.648511605820716	0.614235723733476	0.620614724519075	0.952693628683217
0.704239594914834	0.715324263569387	0.623527874075128	1.0219910055727
0.708541255282724	0.620001675040812	0.642323009283409	0.931470837677302
0.772285165391593	0.69802462143097	0.580984732935204	1.04445417489598
0.776104724122765	0.794461598514538	0.712066257530395	1.18142100758659
0.659388186476189	0.667990357915194	0.628836186202087	1.00300659396805
0.67767516726147	0.630808493893964	0.540854663448601	1.01350655246919
0.697751094624598	0.69481059530151	0.590575135508955	0.997001035548385
0.685349942705216	0.716547593357703	0.5638322470945	1.02132533151168
0.683321758980648	0.644588203915585	0.724013341764209	1.01675248647884
0.677876102871081	0.639833354141796	0.620351164077809	0.955253452604084
0.600207023920052	0.560445718643727	0.668360455625664	0.833384614392647
0.581802257816519	0.617799876948712	0.721230653466262	1.008511873968
0.75397511506755	0.727273916116714	0.634439754100046	1.0797264945732
0.593593455939223	0.633757353377491	0.652684068137853	0.990318844459486
0.730668464795854	0.716720439685156	0.673086898861198	0.993667734979926
0.671392598705926	0.729144618075736	0.718458314217402	1.0463973774379
0.591210181946223	0.598441996902445	0.549318390241189	0.913027274024128
0.653076173119922	0.640787493625469	0.736950142319515	0.978423814089018
0.697602649872292	0.708685127256329	0.636886925686286	1.02911347695205
0.68159770175003	0.672743508675728	0.687507717316439	1.06254400187539
0.664451025705624	0.708855395581747	0.900014821214323	1.08616550464859
0.649790149164183	0.706663142233755	0.640935377937886	1.08272536244999
0.760995603336879	0.698083365358158	0.698452011069459	0.971771628887861
0.617574531121571	0.58662146537593	0.671803947619815	0.882323128888895
0.735034559566608	0.719120172159566	0.763837329518043	1.00363772523269
0.630160727612905	0.6372871813308	0.511011358108411	0.903967896526733
0.749019458820117	0.716133943389177	0.704306417940233	1.10862238306723
0.737696641510095	0.686479550885349	0.696607976248848	0.994002946346513
0.658720229033574	0.678039664274942	0.707168672509424	1.01553821455818
0.6507293182761	0.583447644429691	0.588958238038927	0.892509587604532
0.700868195889796	0.710185120798349	0.558765520893801	1.0013551542989
0.510317089097436	0.59846676008589	0.691186800486197	1.00313302302585
0.586103746188334	0.596924746665404	0.636645775925019	1.02992513211692
0.673895662011223	0.621725252904253	0.668233514804697	0.946543464661814
0.617893469412853	0.632676449745744	0.590310193126245	0.995273011562439
0.774272578275527	0.756301869457485	0.674067258535388	1.06234848669288
0.784864240826596	0.702961343742868	0.75973165627669	1.01732957410602
0.726524843173268	0.719999262501112	0.805291260903898	1.07749334153667
0.717837274641745	0.692061406600809	0.776064522988701	1.00299274340414
0.644112043458525	0.677112998926789	0.601665053108963	1.03633249148084
0.815909415653693	0.765313474121042	0.723638648805331	1.12716581519144
0.671742058312125	0.719086372073522	0.808391158514701	1.12126745437809
0.637421016711205	0.625610408295354	0.692330002614039	0.925556871917377
0.633460877077794	0.64169012542624	0.630857439137336	0.988983401730016
0.747790417327466	0.710577766072457	0.672730168448994	1.03895734932513
0.668938258529278	0.65286862525736	0.752454409807651	0.998538625363864
0.632113144466648	0.585253921350431	0.69275537578084	0.915700468966835
0.625865324159282	0.696473600042481	0.77089877187582	1.01432248946901
0.694772209442387	0.663861914839638	0.653228751298412	0.987258466386668
0.653739107586438	0.630707136548705	0.634703728875965	1.0191530333427
0.635092898992955	0.651565472644315	0.504502031659207	0.906875791379393
0.691229149041528	0.706088036978076	0.622430498296287	0.966843956035678
0.598734497827002	0.64163270735008	0.66001016044962	0.924893597890721
0.669169147177778	0.655986068997783	0.595223690935209	1.01910686994497
0.552747501306476	0.567656466771949	0.381227775308077	0.853237895671375
0.721971624108133	0.682175370437247	0.64874639578562	1.02323731285713
0.701306057172633	0.680971879815452	0.681832025798672	1.03659897998643
0.679375133671761	0.628144298643631	0.542447610152474	0.929923251356705
0.771494083484538	0.728049731627558	0.729760788224921	1.08826130250997
0.610631159716046	0.635835568656907	0.611650484036884	0.961149300227929
0.67989251595236	0.704615541207643	0.707906653226392	1.01810081935428
0.623140214711087	0.592773426703532	0.715097552341826	1.00726240608789
0.59372335242151	0.614427719626771	0.520891433367862	0.913748602080979
0.687222275739474	0.653325796096381	0.570932379973991	0.910533551240737
0.67177104016306	0.682001592447287	0.644449775632136	0.994455977578163
0.651484320474912	0.646349284892354	0.71432856240169	1.10657079659932
0.687528884179136	0.671336632922627	0.538803817902689	1.00327471625874
0.657257039204574	0.707072951859374	0.609436345278581	1.07884718273069
0.643114681911547	0.612017033183617	0.615300437088723	0.998457970147788
0.760055161476633	0.727885465056776	0.74727278370795	1.04633496478116
0.683682518408928	0.72319174060643	0.731765861896294	1.04743855753898
0.619436061974159	0.639588127214166	0.619184572623738	0.966070889203424
0.677703230260508	0.739456305502179	0.744187776084792	1.03180212848927
0.716630710343973	0.681506947764196	0.680964355685392	0.97053177020995
0.704502527854065	0.694472122682062	0.693818193015682	1.01276931234266
0.741554862771473	0.675210462559633	0.602260825189496	0.941181525562771
0.649110249922332	0.664097579272057	0.704809112093463	1.04889505226063
0.67067908863682	0.690804215195221	0.677137971584173	1.03590893812435
0.737606579050556	0.689305879402794	0.830436977994861	1.08770305263552
0.631450061973818	0.638060570172164	0.650393993657624	0.957266312671367
0.788390192949129	0.72528547966129	0.649524990123556	1.04185456869407
0.596613548204614	0.612672363602097	0.568894691210325	0.84532434232782
0.556519146861506	0.575181063953791	0.616813937187991	0.899058311076122
0.716324695694771	0.735924070586267	0.790070145173625	1.17738018908244
0.610870563416132	0.601017100746744	0.603412805005308	0.914161087307234
0.68027549908747	0.65033658978236	0.64534256305513	1.01382894348366
0.670140410379536	0.647035497100784	0.598305994609101	0.946624795186062
0.637531978415563	0.620367467578569	0.613035383729578	1.07887249495725
0.596656785982669	0.607079774756558	0.710895650208964	0.867681903218452
0.702781743206542	0.648358739682871	0.593980987111202	0.949890585291764
0.482757824376024	0.498312480916601	0.460587391658403	0.73301299101624
0.638060727145976	0.652069186426901	0.782187928191643	1.08030980194764
0.637903450727799	0.625209960002778	0.638711962469075	0.926981166884082
0.667208290244425	0.705289341799799	0.606722184069748	1.01845031485236
0.555207864527108	0.589253984412635	0.584839477244918	0.957173618251807
0.659997010917421	0.661225327432974	0.787794007411379	1.05769174367994
0.653074388000286	0.675033485654719	0.678965688623967	1.00172063419961
0.722370612174504	0.674676331966737	0.796373090569042	0.971123058597789
0.625222367929074	0.566972022783854	0.514899279006675	0.890675188471116
0.673794291557316	0.677938210708641	0.534287216520217	0.94391738112786
0.683903607350314	0.66524876505797	0.73511423675384	1.02227781917136
0.608180567404514	0.63967311898625	0.642568657225244	0.963730596976692
0.70698264157974	0.71743839381373	0.794222772094207	1.06089611282338
0.631847626294612	0.678529330299135	0.652653373821214	0.978337289403968
0.642416728776185	0.652488264296973	0.614693383333866	1.03200576513884
0.658486243296737	0.634183000766475	0.682176241816381	0.895408210450181
0.778623649212513	0.745703905310805	0.766617746555549	1.11570427962322
0.657256421120032	0.669600215230901	0.650097851415956	1.04473251471978
0.649605540258966	0.698286322075623	0.684029325667363	1.00363095332759
0.652585759886549	0.640661634783122	0.656866859123233	0.985858793689061
0.610353582580534	0.58447266602004	0.493901153016767	0.894244544866387
0.622649200914114	0.66043287339942	0.653241113075619	0.979298519572456
0.72698053777123	0.713694603738692	0.670250126645302	1.10686843183131
0.715222191348247	0.700914677357089	0.579433538156175	1.055609766391
0.749076129063709	0.718067303548019	0.748228931970785	1.08420595875007
0.64342222730021	0.675261216623626	0.666255063918464	1.02237321155035
0.689836649886031	0.703177877525136	0.707720768447017	1.00527295819549
0.839558530387031	0.827390740966252	0.810573671426111	1.20508167877253
0.62631977990593	0.70936088964498	0.663532996096031	0.987155489108699
0.604347366785166	0.642090441329016	0.616618749874852	0.996617535401445
0.585781041512407	0.633720575184979	0.6582901276144	0.956705593066202
0.61587067896784	0.675441999842074	0.621349867912466	1.00696915155239
0.644878235133478	0.743464212095023	0.698847409696347	1.12060201530255
0.659036560874946	0.657081463433521	0.592678097042997	0.998691543955273
0.743616441955297	0.641027490610838	0.660501710461014	1.01796473418907
0.719429977423577	0.702368954170024	0.681607570190812	1.01214935879564
0.604356741661393	0.629048190161567	0.653837905859343	0.989115849001015
0.595107442300117	0.578140715268488	0.602391198122065	0.787339240043822
0.634518318702794	0.668698825350944	0.692113487990352	0.991797268951651
0.582466733128079	0.590700253987872	0.674350335978685	0.947267362519399
0.674187511598973	0.727022634825367	0.664498048901126	1.14259855065935
0.55378683284173	0.536514910136243	0.488012190322033	0.863513815756311
0.705169233308155	0.737454383679261	0.60270627921995	0.970920537249587
0.627553842199428	0.6438536851082	0.603730854538422	0.949196435913448
0.589895804420311	0.628844237987628	0.610807955132214	0.953354053445039
0.627831734921068	0.592157666034408	0.716860244915326	0.964375277734571
0.681190703084397	0.628031568399202	0.652121999183104	0.917373906094674
0.552136162020716	0.613528829981419	0.561623290102476	0.95272896494967
0.767504551230483	0.740978260711731	0.639810266524805	1.0248091423907
0.656149445809568	0.684951284907993	0.623777992121509	1.0504258436686
0.629244083171365	0.631732252513219	0.686454666121632	1.02755827320363
0.724602245874544	0.700653377939015	0.695574893619045	0.998366076566594
0.653122059934749	0.705895449168353	0.731392379312348	1.03038574420348
0.696673369044981	0.661702358463994	0.708396957413743	0.972586244846934
0.659533671715668	0.705579753422503	0.759025334702015	1.0309574507003
0.704933610725432	0.694057884697777	0.776420880429954	1.03805366908747
0.795514242940141	0.787224632301405	0.600159641942459	1.07379898501553
0.6804113862629	0.701414724232816	0.618533748107851	0.997760452874447
0.686766827791468	0.710618987235429	0.642083149443447	1.04385414030187
0.61016215075237	0.621550317694714	0.493481519772911	0.913279028992667
0.684621026625833	0.67756306911261	0.625280523892773	1.03077690112643
0.605974779072552	0.620132911146624	0.548682800979373	0.883814274010209
0.690745286501686	0.665089371592883	0.686103405566128	1.06128768023344
0.753361576243748	0.705797140771605	0.740006342367193	1.04859009724186
0.837929978436728	0.725801394304674	0.81268729988631	1.07019611924427
0.686969056111964	0.602640208064758	0.659403828542664	0.931003552713442
0.767241842312417	0.747068993082107	0.782530824181368	1.06279092687784
0.599666724955625	0.586220520812137	0.489520585331673	0.852828179929382
0.663111996654002	0.608947765335945	0.64595846898794	0.995069348562039
0.683073319434893	0.603574276838476	0.659295173562328	0.988284458256236
0.713473578615223	0.731483961122555	0.798109445538154	1.07858350031835
0.734841017833915	0.723319509865623	0.621832057915077	1.07866228967191
0.705076778091162	0.65873970738919	0.60736314334166	0.993900294533726
0.577635212140941	0.634985519452685	0.597262875950185	1.03745628988353
0.561462642370755	0.615892622353098	0.610099980523914	0.929089136726675
0.673319061979224	0.67285643509743	0.695841723905636	1.0706687130507
0.743543162352376	0.756223548795409	0.910037830740836	1.21978841218468
0.595820737168206	0.631590031307153	0.714602428500065	0.928728906579751
0.549128061988662	0.583595743303399	0.612381845464208	0.860956383121657
0.656118232451723	0.656742654759894	0.541875914772172	0.954242087787213
0.517061089697577	0.623079262719353	0.774123153408102	1.00490254362588
0.740956860555588	0.764677826935067	0.693694848926894	1.15299331674194
0.628145981843013	0.660389621526718	0.677411170098286	0.936513690063005
0.693885589282842	0.68815967431761	0.612181167480219	1.03914565527978
0.629335754969577	0.622585725152254	0.642114684799316	0.933558035411594
0.71623236967795	0.636678070333649	0.592419283893669	1.02091737863182
0.654752607637384	0.647301572607585	0.716852757195511	0.980017957399756
0.624127358803557	0.671195665098716	0.755991254748793	0.985869017715588
0.672920492666755	0.667079808135465	0.644723186306067	0.945135212680471
0.534023030680421	0.553294950732813	0.566462302397816	0.873777794102465
0.719382814387052	0.664772530265259	0.659259779765238	0.997553110027006
0.692105715537963	0.627063102361522	0.721357840179331	1.0026317251364
0.658571845646068	0.664493742848329	0.77833371355748	1.02371079717713
0.564436696132548	0.617634488192257	0.694622814234966	0.99513941392349
0.704706596242745	0.673629164220185	0.681207301390556	1.0817390420641
0.731710126474152	0.667550424610417	0.618865817962137	1.02218624453363
0.752194591996814	0.751967917748747	0.633953818743787	1.04100277686562
0.664554749232417	0.650478461232733	0.763765542696873	0.992158720259222
0.620328347956878	0.654581384499674	0.622955340280307	0.932831835942095
0.784044857033628	0.759105083704739	0.756019590429533	1.14545265320455
0.694809380719559	0.706829455793391	0.63237139361678	0.995453781873102
0.717249204679017	0.636974614297976	0.701189593265494	1.04768439522413
0.539954279441441	0.617642027125264	0.741749012044255	1.008878071567
0.606361593449621	0.673574115475075	0.651941810201781	1.04786754409331
0.638666434480371	0.66742224286783	0.593894653692873	0.921497314105631
0.653086138144549	0.604799291650786	0.64308155540627	0.953387269063723
0.677821801322243	0.647408651823958	0.663829707925917	1.01658383103115
0.611812735608041	0.624294554413922	0.637997985609752	0.973999165597397
0.678964158740515	0.669662082417381	0.695785198036116	1.0135818592772
0.598682575648686	0.673710690256454	0.571468711151095	1.0256809033504
0.60837413546117	0.612581140857727	0.645399148429788	0.967976362036641
0.644700453348335	0.665347330300474	0.612329585737039	1.03364945957431
0.641760011770483	0.637603114031755	0.580167287492882	1.02284952185459
0.624832780841876	0.71733253306966	0.694730281418848	1.09230534920167
0.581338371873259	0.64945333293191	0.651706929263657	1.05918381134039
0.624275069716688	0.634985202979277	0.705437556138174	0.955083556421717
0.632041572905379	0.593025804895717	0.619424660427057	0.858480690073403
0.718304373169662	0.623868846978893	0.616716576246934	0.95191393323197
0.712284433110206	0.664796903073406	0.702489362814636	1.02668243551757
0.59243992572514	0.658223603144021	0.740191968061297	1.03000477537175
0.643775303918136	0.599706300675093	0.426340870200473	0.880492309665729
0.656466050184223	0.664214763197887	0.462967147216172	0.965618023657002
0.686691853152413	0.687545649832734	0.725343639609531	1.01348862195487
0.613514081794757	0.681327656018749	0.77174126304454	1.03132272164216
0.611076673920083	0.599289410952141	0.564672319291463	1.0106083904546
0.627830340195231	0.587655612661103	0.620303388932489	0.936449176883143
0.695384726121818	0.67937024692249	0.723591076717851	0.92989288385607
0.63602999546727	0.627821133036526	0.753083999806805	0.981029484479458
0.660884236776733	0.669033535891929	0.682994612300476	1.00524338183767
0.729899633300925	0.722123053523511	0.661415637222652	1.09565465510032
0.693314283636451	0.685147544419609	0.70373948777397	1.0355267801969
0.651870644643019	0.615805977027045	0.716792440478082	0.94252745542111
0.673026968948936	0.598450871638718	0.497056124996374	0.943484625189938
0.714067106921101	0.665366289141055	0.654723838059628	1.03576738997629
0.551913817690942	0.621087316003225	0.531171982674179	0.943425415187352
0.733129899794981	0.725600028844696	0.692287559340243	1.03697260132577
0.594057149619647	0.634113819185712	0.583255270118188	1.0476108233236
0.65847934376087	0.598222868588866	0.692426484898462	0.914236327357513
0.666566731826745	0.690228076013481	0.638268729898597	1.03644947264501
0.710545190597228	0.642450260026297	0.736201873818646	0.985577021590484
0.715437758129018	0.676828633724664	0.81000889235006	1.02593849250077
0.675069946554517	0.697813575102069	0.749683510243931	1.04898797034374
0.693308968631586	0.710685306757215	0.697831129036637	1.08270160839214
0.657421018553945	0.588299825354317	0.670972568924728	0.929591016532391
0.79223782556339	0.711447014225719	0.731534211409267	1.02697047248209
0.637880024494226	0.674543989808159	0.676148839437733	1.02919126577662
0.768948719824321	0.699016366040868	0.588452148884785	1.06035985479462
0.710957137360543	0.687313585587227	0.627959703717549	1.07442107482869
0.614508459751331	0.665263734535485	0.691462601653297	1.01991694585293
0.768578978144718	0.750892625074072	0.665838189434178	1.07333717230894
0.662870301928104	0.684593780065442	0.68996437639827	0.990810303786022
0.579993064619682	0.574592413368063	0.814261612923947	0.947973831176511
0.674506962274087	0.675707001424312	0.768214794557732	1.06172970711946
0.574549748933138	0.632988474188318	0.731379047565359	0.932714492725346
0.639010246768029	0.6101014194849	0.667288010195676	1.00081473557444
0.616566658146226	0.644387709280214	0.650405257209608	0.879893888674981
0.678855576713395	0.68193762232741	0.753939406387246	1.032745318616
0.730357539493601	0.695404649291703	0.781713920716489	0.992473787829424
0.595082516884907	0.614868610759377	0.619430554135576	0.973494373565402
0.659776311870712	0.598838491287468	0.568104385940726	0.937307164560285
0.638080317337453	0.61329306077077	0.505484623582374	1.00030552070455
0.562394278434738	0.608549718112224	0.609300702074515	1.00396683526333
0.69442115920582	0.698671168970104	0.643952706377102	1.03675012124944
0.705575777749078	0.694863084817625	0.666585868064726	0.964343434125902
0.701235803363254	0.692968915776008	0.824110311858682	0.978923107684678
0.701119220383301	0.677094049829533	0.568428584448589	0.948337642014436
0.710405896419161	0.678784058981888	0.654287571127192	1.01863357185044
0.603784233272673	0.663420739197059	0.66956124368283	0.949350754597274
0.773637715534386	0.764673250708959	0.882580959000055	1.17519248246662
0.562952612271687	0.616722982833205	0.586793732201219	0.921531612807224
0.744652783103442	0.740039810450549	0.681165784712919	1.05141456153572
0.628030503529249	0.66624254444612	0.676491063108998	1.0330743098747
0.679456668500609	0.677344517287415	0.634846181326032	0.958614770116024
0.737642819877677	0.734005941328537	0.838998485033215	1.08322942843044
0.665095074848781	0.649328174343423	0.604279345360143	0.93646874640077
0.716509214532491	0.716130870277874	0.591486956798361	1.05870177598865
0.60645665878355	0.587423456941779	0.404035521668452	0.908531945830089
0.674360571080152	0.706352289552496	0.805407492892716	1.01245652701766
0.63411166050362	0.626842798528351	0.581521570438896	0.884902436808045
0.582676202047701	0.546342774585097	0.4439839618805	0.922410593027132
0.75011076062028	0.698985245392185	0.747942120446095	1.09035328457562
0.677457873796277	0.724938812787425	0.612329314131972	1.05894650918517
0.671471815294123	0.727049054694129	0.755112632948854	1.07865463480141
0.814579723285524	0.771202458314227	0.704381272885131	1.06192451561208
0.53933520314786	0.592692546915665	0.57666578612868	0.913760209254128
0.624430266226418	0.627594416908401	0.674173625574845	0.90315507701398
0.75164420071559	0.738381066136283	0.766889010180241	1.11350448707596
0.76712794867357	0.724574174478949	0.803415653014271	1.13402686941383
0.759684888602118	0.761850885443378	0.652362562906002	1.05686366213393
0.645100365775273	0.668055496790298	0.6177176974518	0.970232945244962
0.705628364715912	0.722938489279819	0.679931592411034	0.981367717209463
0.68192271935588	0.64020500237321	0.661792526201422	0.966846912423136
0.643637351402309	0.617833275841306	0.630033451543678	0.976974495859473
0.67748613206531	0.695167068296997	0.819319447098966	1.03010300944521
0.573576983496889	0.612739414914751	0.618590954033626	0.880873646671473
0.699851117263563	0.696361730669618	0.780122844213588	1.09372867598272
0.694278219675108	0.663985029678648	0.645747398774323	0.979244693017797
0.594732029673893	0.629010266007165	0.707803090717683	1.01164085455553
0.745713690773607	0.73811964111166	0.665743926354289	1.09066155141223
0.644817771953412	0.677061501970992	0.766255341125518	1.02997887874688
0.654504850063717	0.662387189962995	0.67318484423782	0.994579480446261
0.708511770920384	0.706342699470272	0.530133702100403	0.963837594637515
0.848361787847676	0.774409023149948	0.682629078535754	1.0817222763754
0.573629815198398	0.653340457826272	0.628760580384373	0.991486039417197
0.617253575073241	0.6021540147742	0.551637487304766	0.919841708341739
0.611396611315864	0.594832935185256	0.500937285977237	0.901771462193461
0.728923468045467	0.715011639646162	0.687569614381619	1.04512451713583
0.558928098058072	0.61460054029437	0.518151486963609	0.923096160937592
0.649307273460039	0.634941243048649	0.513785263596648	0.988112691531727
0.715644544122493	0.701265142267814	0.648100685254521	1.04441124499394
0.774636147075511	0.708247761957531	0.705982172967323	0.993364762513681
0.599707942652717	0.661783675369264	0.62228245734749	1.01572811638972
0.5849235759068	0.635778830145591	0.636661126653583	0.949093852774434
0.654585767322196	0.640344795890237	0.627173564853548	0.947102488681594
0.59394740006283	0.637306256423031	0.613006250661236	0.98492232796883
0.762607959899795	0.731214526840967	0.651234909989802	1.04377662182992
0.627996048861741	0.664223139577385	0.721542685647706	0.97327923115041
0.572296935432471	0.614013854882094	0.63607480596297	0.852422051363023
0.734374714660763	0.733608376049076	0.77495919320671	1.14427160731457
0.719959312200306	0.707440430063303	0.708404665345936	1.04759344772074
0.718484528331559	0.820800145134195	0.853826449446228	1.13305714874464
0.641814446093786	0.679290436240211	0.656254407724291	1.00904926149248
0.720879077172366	0.634672484378782	0.63805944381273	0.940403844732629
0.803932819337058	0.74269359699632	0.74885096562731	1.12018508573618
0.576108762605368	0.578720879671117	0.605297447169007	0.918160296281451
0.61646614849183	0.694241246560976	0.672049641757586	1.0331580172796
0.703511770872909	0.726803456267262	0.624428054212937	1.07985972659611
0.662318614894834	0.681960007737096	0.831739271913499	1.04790744342153
0.750050958936276	0.672863183245101	0.623292417898019	1.05472204778088
0.753366120487284	0.735417382834274	0.652836302071469	1.04659101455462
0.790564895182536	0.763910421608484	0.653714875321014	1.12584506605383
0.595487139610654	0.62070990147569	0.576979849069416	0.914690848430602
0.69222551267126	0.648747490925213	0.63074320614754	0.972870005379038
0.712910136546674	0.636834588864367	0.600193030852606	1.01415865798243
0.593231977594711	0.660616786152557	0.712855746021642	1.06644219429532
0.780317353475707	0.769807282947013	0.746641630766577	1.16763987843385
0.63935909947014	0.681625249806913	0.748673571038255	1.04020774189983
0.733833264539284	0.71589305989343	0.754173003276442	1.08036024764784
0.682112436515666	0.633843572464754	0.740321111312571	1.05934366258972
0.673723251532412	0.667850704274142	0.672912854985493	0.951134560040726
0.737519065101574	0.630073524678104	0.618320309119596	0.909959127084476
0.748667058255318	0.734098369419472	0.74044107764268	1.08845760790562
0.742379933334531	0.730873696275599	0.601777785457564	1.05143026048455
0.644278978779721	0.601021489248866	0.568113705127636	0.917990266708986
0.638088236729921	0.673588677962702	0.775365948216326	1.0168056274303
0.479795893829366	0.502767265500694	0.619827041647292	0.839622757045498
0.605445532786308	0.674235628118858	0.681341480660195	1.01424170186127
0.562531685794527	0.661487329778774	0.654932877536611	0.967217782851277
0.622396031969696	0.661023529877772	0.716267188035998	1.03447568838807
0.730465861401061	0.734421853921699	0.808428194271314	1.05373497095985
0.655798252085143	0.644103095159785	0.678339464392392	1.01912159693633
0.736096521277	0.715818144747468	0.798839029527533	1.0649009351982
0.69513410290421	0.682369075716963	0.74536936068883	1.03180921211839
0.656233853985185	0.635824753109694	0.674339910646808	0.9960267591157
0.667028004209038	0.642562100550933	0.545759028175295	0.975478295366803
0.643046049954881	0.59474246112631	0.69937223117324	0.955160450263358
0.762431154670365	0.766227664888544	0.678008195985317	1.05118061936668
0.605335102104821	0.584722797762126	0.654929751152593	0.925182952742273
0.671962916963089	0.625635913169173	0.699383970146892	0.973851547016164
0.637468365170973	0.652191490856298	0.61822968410754	0.978474658578106
0.682973857085404	0.645023919037141	0.627105640387662	0.959670464438259
0.683289955568178	0.771789910920868	0.841475333760974	1.12465484857999
0.755515309972219	0.707333167316601	0.732021125795288	1.13940194522661
0.766840446852756	0.69528038493066	0.643040462190391	1.06932352702321
0.638033608043032	0.579912758294173	0.553254986023144	0.968482166103401
0.772772593195501	0.74140544569866	0.706333416333705	1.04595059627268
0.614207452769587	0.685476197265048	0.660627877747279	0.96541154591047
0.695964631772446	0.708794057865419	0.690628023030253	0.988206482308564
0.6927555087046	0.676016006574395	0.722173325541177	1.07762645322812
0.759427826997445	0.697152122962975	0.671016689558329	1.05810816290707
0.648684816714496	0.701369871651844	0.739629171338137	1.05305102956773
0.589733281869973	0.590166296492855	0.663012867770047	0.882828438824169
0.673835012809207	0.725947742146662	0.673615148334879	0.982774639187557
0.676105111038095	0.64790594237595	0.734748496083141	1.02784508572132
0.873610373321435	0.815203334719042	0.622981684888753	1.14212600825405
0.563647449433774	0.622887037758894	0.656918209945517	1.03509357508861
0.639055919856774	0.638302436965453	0.608059368583232	1.02763896386813
0.576854775307559	0.584242064602498	0.590507304376436	0.879367733571515
0.699887379669485	0.657879580456105	0.667850648014377	0.982275259719657
0.612308485313519	0.635773445656335	0.692482695904674	1.02350016373535
0.646010601993735	0.681039213074519	0.628793073407221	1.06575844866188
0.661237576691751	0.640090630418418	0.639863779428589	1.02185909807174
0.64644265077216	0.671487800794312	0.652751577032137	0.972600622773459
0.726557582803099	0.767905608569236	0.680312985912712	1.12615753018935
0.658591841763054	0.626877400994041	0.616898311358917	0.921806653973428
0.703373489803051	0.655738318044821	0.646885085401753	1.02988511459024
0.610528714019591	0.562667814955508	0.551467227893711	0.911754960725548
0.674846223566731	0.687335899030281	0.564790246926276	1.03002591596352
0.643558128469464	0.683785994907202	0.595853707128688	0.96798831016949
0.616910234016045	0.643010183747595	0.637119801583332	1.00335249031288
0.684894033512072	0.692577976051401	0.819068445722719	1.04981556452319
0.631635856968104	0.62915239899436	0.606233750399413	0.9746828886651
0.720227137194099	0.706649853961049	0.622332651508413	1.09704778606126
0.555087377418423	0.599927412100809	0.597806845241509	0.934237085538217
0.677396284267124	0.650313508378388	0.648102540949547	0.97491958668497
0.729786774345242	0.664450449354901	0.709734779378531	1.01060034900991
0.61542690327437	0.666614397113337	0.688138422843595	0.960624294840822
0.626238423068289	0.661522633893195	0.716083042675771	1.02570558010581
0.546113477673233	0.584044353443917	0.592669654077751	0.87111189673284
0.654898167770661	0.63883964534295	0.611330028762151	0.948638098518282
0.821822259046307	0.694880081918062	0.617915231998453	1.01209947632652
0.712717059562019	0.662524257401566	0.578539735457901	0.961430648028978
0.587299919361629	0.591736558157926	0.711963493595647	0.97177947139228
0.588580069524277	0.61041284593994	0.638702570117153	0.98679712110042
0.670218746552471	0.688277251213703	0.695621319191534	1.03948832493411
0.675409317709479	0.702543115102619	0.73812822296071	1.04391322745151
0.71376073050201	0.718401223436232	0.617759479399898	1.00297178143313
0.721410768061596	0.671429622683776	0.739129023476489	0.980292688943671
0.687194726589941	0.709785684476794	0.542168110118386	0.976572269469006
0.621373033237334	0.694818828119047	0.758221993772542	1.01125131113482
0.697825876941445	0.641991954945961	0.605040461796952	0.99686434338481
0.597887810645257	0.685861461183718	0.800265619870886	1.03916892045921
0.57423459676115	0.614323394907053	0.652693713720709	0.917905405377031
0.586818358976911	0.566041975339596	0.499555497788445	0.866915571714321
0.697425917198091	0.678091271385627	0.704605525042645	1.02629309600833
0.631979454572494	0.695340909639459	0.557467289630738	1.00815533984021
0.628389445608156	0.646165541086043	0.745941923018949	0.998870697528576
0.627109098004606	0.560047978803939	0.608322662964825	0.866136542417727
0.547784246305212	0.595284451996954	0.573022273306197	0.944312528937912
0.658179416144842	0.685062301197448	0.661970154345809	0.929547758154708
0.719539294827586	0.700085050073079	0.707912914179538	1.07810765659944
0.586158305692494	0.55317626243502	0.468355046869984	0.916026838852851
0.579416537281072	0.676190069160665	0.599040581619117	1.0649670544206
0.658003233536486	0.693165601190931	0.597895940705642	1.01705840232691
0.658487133656033	0.704780338720986	0.750665024730662	1.12514155671682
0.561250785104745	0.610808733269794	0.649673285488201	0.962921257740532
0.689685189371674	0.709774701588817	0.668217512043476	1.00705272114989
0.573974621440099	0.57120718002668	0.580173712392869	0.885018832292212
0.712226100621227	0.705003675847143	0.830738964108453	1.12027832822964
0.700222076102591	0.664242282489564	0.671771495874124	1.09971005204262
0.68001023606693	0.660327544336877	0.72264764185143	1.09094313845015
0.589993303602358	0.617552698984266	0.65555183434507	0.947845842486181
0.563167280923719	0.543707023216063	0.512325270389184	0.883767288572996
0.588058336881795	0.658262824957238	0.7680207307372	1.03825460576599
0.616909601488189	0.662035906425398	0.70649549327494	0.997604085382161
0.721885174478224	0.696510736344763	0.733940000773864	1.04169227174863
0.62306879972216	0.633144619687077	0.626374129848979	0.973404278255114
0.899078639479479	0.77903930560424	0.745790545729943	1.0894251375399
0.773869511090331	0.746643256375235	0.854973018475398	1.10364242453191
0.560908460095662	0.661312345451493	0.638499844756433	0.96257127373162
0.717577955045745	0.748402773063773	0.81788044116424	1.07991744674875
0.663855485776766	0.711952568977361	0.670618278927376	1.15249098523299
0.681019603894412	0.662225847077068	0.790884593016185	1.08708706308669
0.738736620645879	0.717702419549114	0.637443480230959	1.02320146848382
0.592666525387413	0.619206578613997	0.700523914959114	0.998047891361674
0.654178691963093	0.687964817593416	0.739240401077082	1.04432532514623
0.65885240603454	0.675305457620838	0.648124039578553	1.0424551545589
0.764051307972871	0.751637242882795	0.686479558741932	1.06719398774788
0.628060060487971	0.636882045565987	0.568702252222057	0.922557118201117
0.63206864430531	0.616459928601923	0.644425314321503	0.976980950968066
0.587088255450019	0.639230491934567	0.545755777619011	0.950514932655339
0.659694222591085	0.662208307735762	0.702331059106333	0.988527786572818
0.635493859505992	0.606848592058422	0.67406815641774	0.944480201820275
0.552421498999029	0.64931664371487	0.743562970024328	0.955265510110722
0.760891002300152	0.704924666588995	0.691518858489727	1.04555995806273
0.628743530906251	0.633594129569273	0.614512689152117	0.940850417359416
0.684825778358489	0.697344354203174	0.657986375326456	1.05454422153517
0.606223112380442	0.635769185750888	0.576876984368233	0.894076534872483
0.631530318338184	0.639777944363825	0.515741417401652	0.945975567641741
0.661155486442614	0.675221672298154	0.600538354514328	1.07355554415111
0.622409810417446	0.661167150947395	0.786500327721362	1.03658555211845
0.705706155924407	0.670993010765155	0.624343742243471	0.960272996733815
0.658713567628549	0.61236134485707	0.560408639767559	0.954034596803262
0.644312073245172	0.658894110383602	0.616210067909114	0.963801877853028
0.721765076601236	0.721158460292355	0.663464421248564	1.06725166385873
0.718281689046803	0.703077038242399	0.650066414586724	0.990907638437325
0.669757999697498	0.615779882890857	0.569500057935765	0.969377965169819
0.793206618639094	0.75633728357985	0.733685590669519	1.0416362956402
0.721828052938355	0.733834161119822	0.631488083470639	1.03893558575568
0.764664481696811	0.768921493916702	0.742522551565844	1.09570851614788
0.636161930328546	0.665090703833602	0.637382745172996	1.03150645553314
0.740804710915216	0.703186895910082	0.750539161018238	1.00935984266282
0.755508064269751	0.723262726306894	0.673153094216447	1.0821717029407
0.604626873542061	0.642973801210887	0.667708954009998	0.958713850975243
0.589854910180769	0.613819412272585	0.695340214175062	0.97947679071226
0.677708753938601	0.683389477320598	0.741781946897909	1.0851363406303
0.609745934784493	0.641731024683095	0.532990966585181	0.929929467122787
0.620196430604606	0.586377340876371	0.581512114863594	0.907354224759272
0.57106984789058	0.611175638046909	0.643818976194706	0.895276769257692
0.583635321971448	0.630258312312705	0.650113099229764	0.96243026369291
0.696955332519203	0.740197753029599	0.807153297082574	1.11438705973169
0.752800267636476	0.746136293796876	0.653619544687195	1.09833354219893
0.707132825002019	0.668610763431308	0.681935216088601	1.01687614227426
0.616403096976513	0.631810270684956	0.763695225445021	1.09812956561567
0.630081037733093	0.662397628383044	0.557519606726782	0.943318523747488
0.644858247446443	0.657108704813905	0.732239219108543	1.01815975364095
0.594249660686679	0.602912726040545	0.628353309790516	1.02193139325034
0.535830345440372	0.580880679702913	0.556331314310451	0.905016189632509
0.648776983112292	0.621843818999829	0.667399377749256	0.943661047030877
0.76979989969944	0.703672102472767	0.785412917540275	1.0836708082144
0.587729572980708	0.57533982640613	0.589248191713427	0.866375750038467
0.662948046684762	0.697025982461913	0.743502944435628	1.04692090266473
0.671229446887315	0.681817021517756	0.721574014942955	1.07814761981449
0.643698493458448	0.672067450553161	0.779239992973902	0.980884873044908
0.746809218510899	0.712703478282726	0.651085994719516	1.04675573235451
0.642794149310885	0.659481746728945	0.738552807735632	0.973321982793826
0.611167784695662	0.643885138389411	0.643980505686399	0.949765958375315
0	0	0	0
0.662835511275115	0.662051067554574	0.661177360735289	0.998889661982604
0.0663094313635572	0.0522144249415559	0.081117622200494	0.0696257851035213
0.00209688833459445	0.00165116509531221	0.00256516444530601	0.0022017606480455
0.00148346587924834	0.00116813424896812	0.00181475277748084	0.00155765890904196
