# Supplementary material for: Making apples from oranges: Comparing noncollapsible effect estimators and their standard errors after adjustment for different covariate sets
Source: Biom J. 2020 Dec 14;63(3):528–57. doi: 10.1002/bimj.201900297 (PMC7986756; doi:10.1002/bimj.201900297)
Supplement: Supplementary file 1 — Supporting Information [file BIMJ-63-528-s001.zip › results/HR_Nsim_1000_2m_1000_Coefficient_1_1_confounding.csv]

Unadjusted	IPTW	Adjusted marginal	Conditional
1.16481356823032	0.576357994946879	0.50199471349152	0.858114024175608
1.24638190787255	0.699714373745943	0.695966435662668	1.02732724731419
1.23627093746038	0.744358490144747	0.581008638960459	0.959029145726709
1.31084492159792	0.720890814241427	0.66931846043429	1.07021942407687
1.2226713697468	0.652895799837372	0.755233934028216	1.0107546851368
1.1752138154504	0.684038157349125	0.619338656982666	0.983494618210597
1.19786093619505	0.572550690806191	0.525253945864359	0.927126682365997
1.26479478330902	0.673125216020635	0.605975040131733	1.01838328390261
1.3040655166459	0.704467385815798	0.649376926375496	0.954790153529345
1.14399218504547	0.59913354914304	0.730792487194767	0.969814101409103
1.18960580147049	0.611489445310457	0.665693483798284	0.875236004342549
1.33025832529043	0.75244254770219	0.781641864529997	1.03926699195499
1.23882343964461	0.619172899588151	0.461754396751137	0.870620610103226
1.27759653938043	0.67134176584995	0.806269269799915	1.01342644360197
1.24861266121842	0.762679336606503	0.767998135599619	0.98366974806843
1.31199736741228	0.668342329598329	0.697878680889942	1.08024270936587
1.21081936284833	0.551514845637941	0.674340404635884	0.981356085608814
1.3520559458252	0.758335083686035	0.724973860524605	1.0267452072718
1.30097567700052	0.782916653285946	0.748607391281491	1.06188122699672
1.14728135578258	0.576928939198785	0.531445543686178	0.906897741612492
1.24716116550293	0.604919502859558	0.526778544018913	0.9371771590666
1.2576385144895	0.665605483137196	0.534120744880915	0.986910559945166
1.08433779940306	0.554495111419649	0.673352520159476	0.90636156247915
1.30652425593958	0.716836258230933	0.816631956639007	1.07422493522925
1.18223187160063	0.632470303584634	0.632401856822585	0.932690854254644
1.24423337584698	0.656218550207223	0.623699249161655	0.99045298003675
1.25812097920053	0.758122803091354	0.70690197639237	1.01908429140692
1.34100066012848	0.714926758609703	0.726138529018081	1.06273064551311
1.20727566370782	0.599961644614528	0.584954058310945	0.955121419113115
1.29675923469718	0.622362687403705	0.699209548543193	0.983116338396125
1.15491421091657	0.603413447632619	0.73801688032724	0.959368970819103
1.22836492583442	0.638774278294867	0.617163951458389	1.01482124785071
1.23747920431018	0.610602307888062	0.630763654207995	1.07077611042044
1.20224581095929	0.644108014193428	0.571023937693436	0.917599646850924
1.2646115119011	0.751681529034924	0.819203360326362	1.08124724914399
1.14662944051986	0.642049434311681	0.622688056057961	1.00940359769149
1.28943556197069	0.5807980000105	0.751806653640944	1.02847726109426
1.27745693639419	0.633858655052775	0.719917873546292	1.0323066460095
1.35365920613261	0.745729417248364	0.70987574302566	1.07241140139888
1.13666636379349	0.551649926938898	0.559225797532288	0.885159455008857
1.17113297216095	0.555031942595789	0.568746766036337	0.922560000985853
1.26142282829206	0.610539768984206	0.730319495939412	1.05953293309025
1.22278825216394	0.58708337092059	0.714630418750082	0.940965653099415
1.33792398560786	0.722141290154498	0.821308151309622	1.05698427922649
1.29750504161413	0.610866825090344	0.837216175224473	1.05092470952444
1.34694435016468	0.729767715535634	0.735628664802698	1.03780086395374
1.22260076951264	0.626559010238652	0.777029695498091	1.05945823624457
1.34417739771309	0.726148862603254	0.765680758056082	1.06943468133514
1.19198879403808	0.647773924147358	0.583320311707314	0.896985163497239
1.31783457384366	0.665379360986061	0.645939584781311	1.01757556187776
1.24270194621142	0.651134233286534	0.639757522380803	0.960413567890678
1.31001304321839	0.750377326892635	0.588487175080182	1.09108913673917
1.23703464618997	0.715102429592146	0.729013535331731	1.03982343306157
1.21529550969265	0.603429010103193	0.431446466394365	0.864915061875486
1.18228512406969	0.545569956961734	0.606301917237337	1.00725850825776
1.30350170652207	0.729251836593117	0.783545631223189	1.0497248910394
1.11027626475399	0.598544702787882	0.514992337003305	0.807175180078509
1.25108734994225	0.563861240810842	0.666528782980215	1.03937679318415
1.31275513780121	0.783074670326071	0.656919906276156	1.05234598842957
1.04288788690461	0.494176179089777	0.449553723271482	0.841560460351684
1.25594509536087	0.638410220573498	0.601983425609236	1.01122768898597
1.26103412127555	0.722883379955456	0.717763790206502	1.04578535848747
1.16616127051045	0.59789281723009	0.502641663861901	0.873389086000139
1.26331910124629	0.673155471618105	0.534868515494872	1.01532179805965
1.19190831163492	0.612427000482338	0.552646017875121	0.988740729821181
1.33194130132531	0.784296529094283	0.715028451533862	1.05843611457595
1.3158743780428	0.686393413153773	0.712541270895027	0.992828429755329
1.25475264507758	0.645050808897092	0.541640417707195	0.969624448251757
1.22401414900824	0.673830279700674	0.784271022823116	1.04230260807702
1.27264265443746	0.707354758942479	0.528710807163904	0.942909682487479
1.30155075157308	0.689107878414044	0.784751197967077	1.04634565018292
1.2826487946861	0.729108538289886	0.734378057296417	1.13630110703255
1.18295630273647	0.554392065618759	0.557258606001345	0.852645934024243
1.3076385981203	0.703448961766738	0.680405255996721	1.0784570222797
1.27510615138746	0.689108255399979	0.654955350040986	1.03329068103657
1.35389301799111	0.687485886635169	0.640315881434398	1.06998494465829
1.25476120961478	0.656804372578348	0.604003314480814	1.04013681248499
1.24106261491796	0.71906189915516	0.777072586643129	1.01089425619599
1.17442759372483	0.727542387825803	0.714341906052949	0.987899400301724
1.31186861070144	0.620565696397966	0.68021826763488	0.992292544317167
1.38904017092104	0.790158777893258	0.678937088820745	1.06581230898683
1.15989823313425	0.683457092208271	0.656027196332718	0.991276650795595
1.28031044571001	0.763440327912404	0.587580699264458	0.98654599646128
1.31195356389947	0.746115973179981	0.632794962788749	1.0077661193646
1.25522988950051	0.605415033975546	0.751799229111264	1.02322324211237
1.26162053919292	0.542508915986984	0.641625847495963	0.938230796049491
1.19171604595083	0.637107563388373	0.524511680663728	0.905543945517625
1.30076952310158	0.725578666220217	0.548917326894857	1.01520386890694
1.11473167734519	0.564574103436262	0.594349892032009	0.897135878877507
1.29556113061417	0.717235842777333	0.642353618165805	1.07251520153754
1.28455676612584	0.679321293922437	0.668061235437393	0.978168886201642
1.16320517728448	0.633816649859608	0.581017163725479	0.931820504917436
1.27669581710499	0.759480003839144	0.715213054195967	1.00855734682836
1.23687903073692	0.659444770057143	0.686308093009978	1.01049760163914
1.23084402533249	0.600358355294625	0.679781307022487	0.984030645848579
1.16443984737133	0.60899352177178	0.630734027134715	0.965450707326238
1.24419035961176	0.704424477698449	0.637901022367205	0.992741766044445
1.31441114306543	0.708733797488883	0.614448386973761	1.01072075685477
1.18588981917015	0.611124523999638	0.70414244407939	0.983006114141721
1.23759241117408	0.706266223468439	0.64888317588759	1.00317209509374
1.37534237285489	0.663481151657215	0.60288364263355	1.09622504750335
1.27869498818425	0.639221600639346	0.549799209210616	0.959994153309888
1.17685856432492	0.675947181325412	0.608024893360513	0.93842616619549
1.37025538589482	0.784846291884743	0.823183766711322	1.01658955096767
1.21668901562893	0.711861888474816	0.633718666578388	0.970338443801104
1.2705773531153	0.640524556239775	0.579254697284713	0.972215582346108
1.36790432651935	0.7214187995536	0.798574447817279	1.09375373844174
1.37184823948823	0.711699392292347	0.738426134651131	1.13088482566749
1.19049098174601	0.712393654563159	0.584690368552587	0.957324721202592
1.27673967571353	0.583504431711799	0.472222213336446	0.958678625353262
1.24816070871684	0.63775350396976	0.599396443850488	0.999501255619557
1.21328315251297	0.648926099645221	0.675196676960114	1.05410915726373
1.25398909517992	0.795994278179566	0.562423283358691	0.988923118049789
1.14389611612154	0.634678954653228	0.702278286388898	0.988278526893045
1.21926210075807	0.586981780078406	0.802470229949677	1.04001388867898
1.22266718842456	0.608753171782976	0.57675761229458	0.963510416950131
1.21260721633068	0.657562983828075	0.574428773537009	0.980485948242678
1.34710409331113	0.774429518621636	0.571155952168338	1.02692350534145
1.17580939859506	0.674329116272978	0.814273250742343	1.01454786203504
1.25563289341265	0.625345829520468	0.628186732264325	0.951102836579858
1.30965145769837	0.802678741564732	0.778938639372053	1.00374408709352
1.2680706875925	0.719974953954466	0.722629744073512	1.05615047304767
1.29300288297295	0.626473576607509	0.793627821630136	1.01603803009436
1.41580540186466	0.814453743361294	0.694208836753318	1.09308319248138
1.281033018229	0.720255985229251	0.69186034592217	1.07946415442758
1.2416756997213	0.617544200351878	0.595415186542355	0.927472687379996
1.27016318597792	0.719664525157681	0.588396204995704	0.90625482594458
1.1875993314666	0.559984279400269	0.668166079832534	0.92825132359339
1.22859150065641	0.612189858449332	0.712509994328552	0.962604008079949
1.19074915409933	0.588232872713256	0.631245704925442	1.02884276217479
1.23193250369734	0.614697962166488	0.60246864570173	0.967011022684834
1.18487585813401	0.62244327230891	0.660407865011979	1.00000955768569
1.29552939339233	0.722562620984073	0.74721429206044	1.08545904867479
1.21443767054821	0.58931836574739	0.588490332549206	0.966553383173484
1.25572473616874	0.71504977521487	0.628299367392299	0.991919193115537
1.30467000357028	0.682129789875201	0.636847617168491	1.03121982396734
1.24328285696332	0.650779010373211	0.829995923778759	1.01844245906893
1.26284250031178	0.599876313929716	0.631472407021428	0.964951303410848
1.41908498139629	0.804368548005892	0.840700654207162	1.17822213267505
1.27595669717492	0.752980116573538	0.784349832377991	1.10836972298462
1.26366514215784	0.653452657219719	0.685892592666671	1.08507378636861
1.27385999874514	0.675289433220809	0.61268042935321	0.926720281795554
1.2115270036683	0.52763461979027	0.678470784768346	0.949851609650361
1.22918792634992	0.632562029071773	0.643446112920283	0.96480331101122
1.24495937512669	0.802191184777227	0.696600942949448	1.06305512377526
1.18800140626369	0.637600385715736	0.671503935324797	0.967836408440206
1.23867061992866	0.745795339420904	0.719187206950702	0.979872300908907
1.30392469847136	0.644280533169743	0.648502333642059	0.963460636593914
1.15506299354324	0.451164769493841	0.480772536416327	0.834633445474918
1.22390362516879	0.632830515492875	0.631966515757758	1.0239228549516
1.29876317990043	0.680903971823474	0.662225359134351	1.06141794351699
1.13928189493018	0.48452737409244	0.493300856078427	0.823781536629032
1.273753162295	0.59364311681937	0.548544717830328	0.936942643793374
1.27852162312178	0.796350855152194	0.735766535191497	1.11064991715781
1.25793486491258	0.650813612985614	0.589081449359462	0.974509339217355
1.10677753981487	0.579625662333179	0.727700617596798	0.928947298416173
1.28405647365828	0.735349788960461	0.694447523926803	0.991744204109838
1.17601737025422	0.675362793872413	0.589578493858234	0.88347972455119
1.17778257382114	0.553631734610481	0.653979179812696	0.969286433576417
1.25955878991105	0.764819873967322	0.719213731883915	1.08870477982781
1.13976381135571	0.539670427962326	0.611611670903026	1.00907266497105
1.31333741334026	0.614394514983333	0.704550137419601	1.11438711092817
1.16779189286791	0.65505623654228	0.570513973681946	0.922805866966774
1.25145252503487	0.676433050225848	0.57964984251205	0.991989434501584
1.18145689656982	0.625877900604436	0.791980692611311	1.00213845183201
1.34262493176382	0.784229527055998	0.689884615243848	1.01665448895288
1.22602260584304	0.669735738236364	0.577053902429263	0.985768593129166
1.21087448421882	0.587409615678	0.714957041391323	1.03491770280647
1.11911224743199	0.54697350283263	0.492658845723221	0.808186803358285
1.24540713934168	0.652257648577321	0.56650654937117	0.979844984129938
1.29826850269936	0.641994861379008	0.604675339519567	1.05205822770727
1.37419052342303	0.79905772195471	0.667200396842233	1.08887293356764
1.24131503303042	0.775433461888869	0.550084849222844	1.02151431237811
1.16879899057777	0.66703257924462	0.578693653658683	0.960261708050209
1.23686872709078	0.628436829560474	0.705538406986578	0.984167785150806
1.09216764602331	0.591038732518445	0.797690561036518	0.940576131009403
1.28204704251445	0.765064782456395	0.693701968210909	1.07268197848375
1.33617789190342	0.697955379117163	0.612437185744718	1.12312568915177
1.18532903955146	0.605982306247722	0.600462203545193	0.965011403556779
1.21607828370126	0.648342693489058	0.695401911500128	1.06607726562079
1.24643261248578	0.594841488890501	0.56096621101214	0.897493263421419
1.18101330341826	0.561149731426717	0.695264059936205	0.911860296374694
1.32748656722414	0.692411368246293	0.771985037429648	1.07778170575607
1.33686328581321	0.778040606121062	0.775105408978733	1.0470928409364
1.27485123211906	0.689741705304234	0.777173057970834	1.08058419538522
1.19278187936503	0.591388635749864	0.524926374191548	0.944288255282832
1.19416183589465	0.660286184295598	0.698314998080629	1.00042926652053
1.26227573923467	0.749059487021712	0.779403164466957	0.998164361997196
1.20718376424901	0.699319494775678	0.65291602309444	0.959517502457824
1.2158944683617	0.649759692540801	0.711358017901748	0.985036687168018
1.22891432568729	0.557271709023273	0.630880538609839	0.858015978545012
1.25898000303363	0.733490691470212	0.785765895469142	1.08106962581705
1.23517366251086	0.582706426493741	0.650290933390516	1.01316758085766
1.36765003443057	0.573373336680451	0.702411719825302	1.06596636890835
1.41025182403623	0.826332174648556	0.744005647618163	1.11001331022875
1.20762900908073	0.604279345348706	0.781704685491325	0.989928584115134
1.30641243560676	0.618712783705182	0.736531658675267	1.05014109943047
1.32918284887853	0.73931361615376	0.74739174221854	1.04804231338629
1.29690159355558	0.711520144701537	0.664538836496995	1.03155865651157
1.34221902858099	0.752930135600631	0.565154285599685	1.08476395164514
1.32516950722011	0.741910251717211	0.631024074549128	0.990812966655929
1.23622176364399	0.698643017401139	0.622781020533791	0.959575679447853
1.2927345599386	0.668965096343456	0.721860730612186	1.02578781261492
1.33472361065915	0.611431823046924	0.712778900582942	1.02458549589727
1.33556770710739	0.744744858635565	0.702306804281522	1.01497835755179
1.42194726973351	0.792730224648564	0.629100312369633	1.0999070398357
1.32671696664889	0.789167221691317	0.581652023110373	1.0164443462519
1.32073135182949	0.823752678057022	0.947479244905245	1.18698848721641
1.23592556924431	0.653235956926786	0.75589089514977	0.965293198537592
1.27647526968862	0.817912665661806	0.688825299175606	1.04659142131725
1.3651841194644	0.711817764719403	0.703273994806964	1.09239281669366
1.2204947699925	0.587338101181594	0.762906041543379	0.999951912892421
1.29227536941252	0.70668102519346	0.738445823677475	1.07622267984507
1.2343098785013	0.660491192043196	0.635065483818222	0.868783658199511
1.38847566026382	0.850727665328947	0.754538099410508	1.13791857813934
1.33942978339172	0.796537887083134	0.788820460568952	1.08162283367244
1.38029851831851	0.711832389450408	0.800283653672463	1.16153541598587
1.35278528511613	0.764458052207827	0.696649547125599	1.03925816585106
1.31698494305152	0.649555357931593	0.583038057841093	0.977048677950187
1.25698352877226	0.762525740176564	0.609494770161986	1.02990117068557
1.32312725155089	0.770518459501395	0.883131681273195	1.13404566255036
1.31401904851132	0.717593831939475	0.772909819779451	1.10966811495419
1.1856689452155	0.62575757367396	0.556776530794209	0.920874726163005
1.32458249153095	0.650407414716764	0.711299978373111	1.09221841415871
1.11590973151041	0.442432766515143	0.622751792570945	0.848847893561863
1.15669597910532	0.610829686646242	0.537213039938867	0.909172944315637
1.29689251911266	0.599870994743158	0.710352555933009	1.06222503627729
1.21359022567557	0.671652938777428	0.525799339954077	0.999092494835032
1.32638940162161	0.710588629096566	0.735763673301157	1.13484951348759
1.35555767051357	0.582927890628035	0.695381777034165	1.04860686572594
1.23409999938858	0.67865356223619	0.667792313897614	0.926022843446811
1.03754867022447	0.532961968005833	0.660869553684387	0.885141839209753
1.1890800094495	0.631184680372756	0.686072231719782	0.926013777712503
1.26221031393572	0.616265872532014	0.600631283644353	0.877706613409732
1.23035377935676	0.579445541837058	0.599801663926479	0.968688495369571
1.25048210409738	0.655149064888172	0.600879644097003	1.11072209891854
1.16479516806104	0.585790626789374	0.643329433376816	0.955206457696381
1.3947883512566	0.731101502652426	0.801377585401033	1.068128287332
1.28146719970415	0.680477237841984	0.688202646281997	0.98342068576125
1.2845520689979	0.709648195365726	0.660542020763678	1.0168104509573
1.22290360800899	0.647916922799235	0.589833360422117	0.96796384014183
1.2379832822472	0.691881450785197	0.578080675839185	0.974140046913931
1.24733556999589	0.729127995061918	0.634599344124797	1.0334863232105
1.29182553296939	0.736818895635069	0.726648491607114	1.01135090037236
1.25720039176497	0.65826277751211	0.626304160037391	1.0011942480414
1.30052439766136	0.770630613214684	0.747492389606985	1.00613630455345
1.37608478268723	0.748281741990446	0.640267358205487	0.959765434617477
1.20447270704493	0.58529835634869	0.582151749796038	0.993497773824491
1.24009067261971	0.656699579716764	0.651715093972191	0.912292338675804
1.15412980053903	0.577552131082823	0.65438525163529	0.9718221064228
1.3244366522126	0.70050808022196	0.82484575795064	1.07752551214073
1.32534518956437	0.753989913997816	0.665249219626067	1.04625503658539
1.15815724245259	0.650007601040144	0.545651404184714	0.981146779080861
1.23527507228989	0.6885286171194	0.772510178211489	1.05309793687851
1.08457437388045	0.550777797642534	0.468599094768561	0.861535215278665
1.25980023624146	0.592443716925702	0.497784917815943	0.92381662853532
1.16479669041575	0.587644037234188	0.691486709698885	1.00690568505091
1.30476597397951	0.70438943237371	0.60921575589539	0.990197182867037
1.28083498093836	0.710892330925486	0.684205939727148	0.941726853676059
1.17167129057648	0.653699419680859	0.571567040944734	0.953534180758547
1.29130089294652	0.732425496309585	0.713719436437027	0.965022230423681
1.17838288473505	0.572954784015898	0.793719729560321	1.0190367148733
1.39413634041295	0.710268758277969	0.725931381599675	1.09484893553579
1.37409901980506	0.754023337971612	0.721582623004847	1.0779355899154
1.29383785010954	0.667433260909656	0.724407626490816	1.03725620465612
1.17936819885819	0.574929409333438	0.573424001928823	1.02391652308523
1.3272064588535	0.802044144173566	0.759625544374494	1.04848407593318
1.43844579772203	0.836246754074309	0.62535748804317	1.05046764032683
1.23286856989169	0.615452701676902	0.676462005700649	0.976787574353276
1.17577990716923	0.62751539263972	0.615887169843252	0.843856736628193
1.03559642487026	0.515150270067454	0.556404894273242	0.767179221591873
1.17772135817938	0.546378003933426	0.41119531566255	0.946540556995541
1.29810193806048	0.693242862817193	0.719580975453855	1.11596332893385
1.18264473564379	0.62086224345993	0.592666725717374	0.924542381613296
1.3110248276046	0.714284216247032	0.613959636779668	1.00310019265825
1.15287512183868	0.541623714851537	0.571139320369606	0.874175622999732
1.3657953427077	0.735302999444889	0.616271401883994	1.04202660229579
1.22612637543589	0.546689536301181	0.514668884978351	0.859322156189054
1.23274702038907	0.710427603182102	0.685039232746724	1.00699093381063
1.44606221567208	0.714458873164781	0.905306175530016	1.1422178579435
1.20153888693687	0.677339792949662	0.735476804485928	1.01812958587247
1.25363611499888	0.724854944476807	0.73890192128236	0.99922913185825
1.19221319909883	0.647258292268363	0.617574639909051	0.939354441026532
1.23180050688464	0.699758012668429	0.771288726406251	1.02764818245317
1.3291476176577	0.676761183234118	0.681892850778939	1.00735723007216
1.40651967517524	0.666552594383163	0.742282935980098	1.09216731666757
1.27623744826024	0.675582602135148	0.706556719526372	1.08412995813309
1.24823551953895	0.681168705169027	0.704313661655241	1.04186469074779
1.32107714341881	0.62032631187525	0.638009068080004	0.919410018921073
1.16856448102811	0.71296062310197	0.706942708450934	1.02211044471664
1.14151084359721	0.632700394214407	0.632837250292918	0.936964116549345
1.25639305802123	0.554814797837536	0.636245554867986	1.01828566694881
1.27959024663052	0.718294394958329	0.726472831551693	1.09174120036571
1.10105422568952	0.523209117295527	0.422543914701094	0.787997794554129
1.2539577640305	0.601800174199635	0.561935824052003	1.02191489559422
1.23313562511866	0.656898262349847	0.636896579489146	0.941356066774306
1.34857032146545	0.70756808992247	0.645810395702944	1.06948168314122
1.21359458171586	0.623800227357398	0.537835775842177	0.949550221238953
1.22449974367767	0.620698306835358	0.644469080577944	0.974618843570512
1.26477870999893	0.73456956486058	0.803607208182755	1.01786624423648
1.29849783872142	0.750501194661708	0.884017269450145	1.05201530928306
1.23660647988916	0.610752742100387	0.739571173054583	1.00716995242163
1.12588788639987	0.588501741319843	0.572224008873071	0.897973861426812
1.22687430778565	0.586654308998393	0.487633811057763	1.00368203957761
1.29158353367599	0.735854794827094	0.657878183835286	1.0173449537449
1.31006118112394	0.578568923298466	0.569211580075174	0.874246737976754
1.26878391268499	0.636115020576627	0.645950468428461	0.98811461671354
1.2024731651016	0.679156847289128	0.618562625329587	0.996266073814594
1.24883135925885	0.62444624864015	0.734138445739184	0.986616916418867
1.30206925957791	0.67546441693106	0.606216250789444	1.05384913527841
1.37107602486172	0.75385305304702	0.66101463573274	1.17222461945189
1.27353384991584	0.673054595599244	0.76614190770908	1.10395919510893
1.20493043346311	0.604764279686965	0.605182308947409	0.929252121363176
1.21745448216267	0.620017092624271	0.529885310710214	0.937659926560262
1.23006978376709	0.580426388707094	0.702983565929999	1.01311893038208
1.23930708041319	0.707783520021473	0.648940823179735	0.958360374899225
1.30699488311552	0.707979409825298	0.624707392690557	0.991199632515342
1.4352910660697	0.830785819093887	0.829474641956896	1.15609702069096
1.21812367740853	0.57885796659191	0.722667607809856	0.924651020428901
1.1138582342989	0.502841005900703	0.637376601056676	0.935819211413244
1.12287124565854	0.594261842307104	0.575407923586657	0.898761991892582
1.39931425073405	0.760471305871355	0.7260936329572	1.10407370584826
1.21618640331243	0.705518589626398	0.720307661608261	1.01567790321891
1.34358843882384	0.824429415408936	0.810457266552645	1.19850462743346
1.35260256332369	0.755116231431002	0.671105306780518	1.00011923387877
1.27448083983471	0.628755905873428	0.626890058575876	0.978502850137023
1.33033153237983	0.765863280683255	0.574932192034125	0.980556317569798
1.19743513163633	0.679299076513398	0.660910920519595	1.00405484713197
1.38859741154227	0.781142956398732	0.772991281961442	1.11799126359323
1.17093894369936	0.654401894424049	0.593503134901532	0.961387730970149
1.23116477313285	0.659033430443957	0.678804158290862	0.969366838216405
1.23283412479551	0.622527495885328	0.612884117529232	0.981480742190702
1.26086828621639	0.724261056153991	0.586284207626021	1.00922544219988
1.18803980156162	0.556739167373172	0.633501787337149	0.894061611216794
1.25084593372919	0.561248023137531	0.714073144207183	1.01481717114406
1.28090946954506	0.651038690507246	0.695735143836624	0.985915077994292
1.22797448683773	0.717390285830791	0.637081538550313	1.0046576898816
1.14997813707844	0.555116141547398	0.717727336954395	1.00557420921808
1.20312565288017	0.633203574521109	0.646351573236557	0.915072514624084
1.37227998738047	0.63585829663761	0.714000260092319	0.981598576067347
1.31313136820439	0.698575828815167	0.737793037038824	1.0791258259701
1.26265121541154	0.661752592346709	0.680233653234396	0.93712960191333
1.27746759446288	0.684868805774393	0.541471353862965	0.919826004016491
1.27571225456242	0.655495977977597	0.603369748782704	0.963101329039775
1.23237408637444	0.506039772319534	0.610954520345614	0.984630311852004
1.18741708031425	0.667459972421867	0.656764779922717	0.978813798597186
1.34087777006514	0.720368277720679	0.657330935067791	0.90822573996467
1.15828336797501	0.606470287121429	0.543009892091444	0.910374320201494
1.2919262212495	0.732931820433481	0.76084095765724	0.987838719467825
1.33823497841555	0.648546253037077	0.70868536970342	1.02927740018911
1.32393139218137	0.741490964542164	0.673984454757842	1.1036702535578
1.28383476239908	0.621820433500068	0.600587195963163	0.948678454190614
1.24274323357446	0.68242133284435	0.651864412618416	1.03069371222162
1.19175806295695	0.622961410081378	0.533453647659965	0.945634721629918
1.25243596559866	0.618196038043397	0.63672552681882	0.911883073294419
1.15094069528905	0.661743205290856	0.73861774022671	0.953511743896456
1.26220290199316	0.601490309148132	0.617082393695321	1.06192897318062
1.30487659875017	0.740161240450434	0.749697606732018	1.06409977814156
1.17022767280532	0.685050357780365	0.662266545698758	0.933939739116281
1.231784443676	0.698147425930336	0.759641442792562	1.02020780667452
1.26544707878837	0.631236515249159	0.64588871524832	1.01655355152671
1.2171269278277	0.501127445894789	0.553837818909412	0.814986972205465
1.17651751738275	0.51378264827735	0.628047942230893	0.95596769116381
1.19321847371141	0.616908618791245	0.619277507752518	0.945720553560763
1.32311775917979	0.723390290917913	0.567966280865446	1.03691470174827
1.17454149654587	0.575627473242167	0.623164624852337	0.923861621756873
1.38710743756143	0.793127156408629	0.660230235806503	1.07190278112417
1.30764175326726	0.779583340329159	0.704951578796461	0.966079110468708
1.13307456077095	0.645135853162592	0.580907185970153	0.912022944376174
1.20709682219723	0.713874771571233	0.611292045542349	0.931919732642536
1.31524714824936	0.795213021634183	0.787795523701696	1.10130316340961
1.2458547292703	0.661970284531005	0.596996097468205	0.906862908012179
1.21597795752058	0.655571300941855	0.754999304191791	1.01663325309525
1.19447842578954	0.650156914189413	0.753218212973889	0.987355461294728
1.30852893965129	0.785078766456654	0.617504740339652	1.03588221609009
1.231914125895	0.675682040014913	0.738291439096404	1.03152756239899
1.21597244016899	0.68996172311687	0.720060332222045	1.03162415008546
1.21906222481321	0.669073194822004	0.635024801858109	0.96924684333813
1.4098026941851	0.758105012880356	0.616208481344243	1.00322700291501
1.39084902803247	0.752149699854449	0.700881438139708	1.17337499478852
1.37703593163684	0.62919096029789	0.69412135480037	1.12718416237683
1.39380626069451	0.678827263004512	0.783307585584763	1.05491999457146
1.24460407597047	0.68012503732995	0.839925738965482	1.00330540883398
1.17083735549622	0.536078210425664	0.478688675281503	0.903508416895456
1.14725247471686	0.438907607895604	0.424640850581457	0.828910785672198
1.36720632646878	0.706672251729007	0.617201070614259	1.07725964869885
1.14999287461961	0.597350865430269	0.544330248549501	0.865877732617607
1.15533036896948	0.606741401514324	0.570644276517024	0.882522349025843
1.18796310525963	0.654818378610988	0.690029997278418	0.998777516374023
1.23307909447212	0.667788550300434	0.600810266732325	0.895010028509714
1.25220778060769	0.627782565944455	0.520294372796534	0.889351971511187
1.27729538987783	0.588924839505382	0.644169717735801	0.94058430563517
1.29411663030957	0.736424254265085	0.489879799391452	0.945157153138736
1.23934677887123	0.58494778944843	0.673085178934124	0.973944199988342
1.22418436695779	0.68502813183844	0.625571036966334	0.925980314295514
1.24552754644646	0.507877405402369	0.523741674526221	0.903155878021857
1.20930543667348	0.626698734631423	0.656591092711013	0.985723786760655
1.28191660770935	0.692098765402803	0.644755941791216	1.02304928827226
1.32005841113224	0.698495130146541	0.774039884099931	1.05349351153664
1.23446869177136	0.698139240172236	0.803178173800505	0.995533781884092
1.30452385987562	0.724191631503139	0.809125418913339	0.990964062081053
1.21549045064702	0.636339992930737	0.77331760054113	0.96129499737439
1.38512718051704	0.812209566395183	0.844726165485017	1.19639105424505
1.19745042920989	0.584599432163969	0.693245829604263	0.921511574457989
1.29048448915135	0.647484080766175	0.55228138961303	0.943490065608378
1.22205437524433	0.621919898509418	0.637964850479971	0.985957116614065
1.31334750507652	0.687822508529847	0.710716593401976	0.96622427211523
1.3064030359134	0.576047531624211	0.588579019920748	0.97308949742042
1.23505317068091	0.601823521365866	0.552706293076032	1.03470991362958
1.15146363323492	0.557133260252983	0.48854642906779	0.871807278796765
1.30622656887883	0.729197268092946	0.815986228373501	1.10876846967981
1.31347859797314	0.686802093146796	0.597752296909166	1.09529849651476
1.31906551595313	0.762486967756801	0.697924512153159	1.04941932899725
1.21434369595731	0.726863218969274	0.653970967096267	0.969503914038476
1.24319855566402	0.732961441552342	0.561767086297783	0.978724414852222
1.21056229894408	0.645039665383792	0.655833942784927	1.02821390971799
1.28252707900478	0.683646701340317	0.783157440582447	1.09849011985976
1.2460951316922	0.682004308409768	0.68014667689628	1.04922112553626
1.13498938450552	0.543833388136279	0.594144507802406	0.915216435662931
1.27631066020056	0.682841030944133	0.552611943385796	0.93506209961833
1.25503715067909	0.702108262252987	0.799117392271438	1.08892395739708
1.22003616578888	0.610660663305698	0.633289251101779	1.03133672363244
1.30767327464599	0.608475242050258	0.63864876793143	0.916176295938106
1.256328360052	0.66453565156015	0.771900318479881	0.953079327271102
1.26511453572282	0.649302639725089	0.635309395790503	0.998764047464184
1.13632940888821	0.63643535426545	0.65467921731067	1.01315613063928
1.34804987455626	0.737351766832828	0.734672091096498	1.01333823938962
1.21886450369937	0.696040495122719	0.652691445118782	0.995199037295895
1.30678149141087	0.761558647409484	0.760839824628859	1.13322539411246
1.22368189206878	0.666711072980508	0.602603424411187	0.935514361753562
1.23153344158278	0.634372161113231	0.631347039700714	0.957587015886934
1.19898866910747	0.61186440106217	0.606564881959534	1.0045564576376
1.31660401261394	0.761023385924648	0.84759653918875	1.09762702749845
1.30970585938552	0.669609310074937	0.594142888063642	1.03328398405567
1.40887577089162	0.729013274763167	0.708334578677083	1.12078983758084
1.18999269501992	0.632314500164979	0.619516592351466	0.991382885191435
1.3608196926827	0.696727262716271	0.581301814204723	0.973130032633457
1.25360448183043	0.708167837710508	0.73653367219195	1.02239620240563
1.25736710882069	0.591828791865892	0.751422289848823	0.98025339010645
1.24944376868398	0.55370451315258	0.721978719233288	1.04240922861231
1.23142363825279	0.713795172570214	0.745143283416504	0.989108018433111
1.20156435882198	0.669365320791725	0.561804349636634	0.939670073942421
1.40381382385995	0.838495199509648	0.749679820956827	1.0951116868453
1.27077218111115	0.712966381947892	0.710267041580212	0.990194403210736
1.34909211843434	0.703578023375402	0.767548393288353	1.02762714449539
1.17595674020995	0.515831833789093	0.487183643220881	0.830908113286439
1.27756930072411	0.659669029355023	0.534839531700304	0.906612387723665
1.26866463007129	0.718394597925797	0.664231971003162	0.970150249401318
1.25898844136487	0.638674003530065	0.773098822671078	1.10235267674906
1.273711169361	0.653628063129186	0.635462110841124	1.03288896642037
1.2319098354933	0.624749328239776	0.743327950697213	1.07567929249875
1.09065973564227	0.506804871728008	0.434811022580879	0.862280287351757
1.22882998490512	0.740743267486766	0.723165013709254	1.06746200095156
1.2810159519424	0.697250414386687	0.739029596228622	1.08690472181616
1.22516003277197	0.716739175303458	0.717519841305678	0.955644833268049
1.25287771587573	0.719515607551198	0.675962678412276	1.07963574295879
1.21552724931732	0.587749449962743	0.559915712864549	0.769218038148346
1.49048640620176	0.958917567582777	0.935205749786339	1.2557791177213
1.27607585645371	0.798674379855259	0.729400249241912	1.08021047393254
1.15728185365496	0.668042560374822	0.735209197412642	0.94463702996214
1.28376515095507	0.723473917074586	0.623916988740952	1.02473562569998
1.39852613919137	0.763127683456335	0.645248579906962	1.12105213501455
1.20347188623683	0.692513011458632	0.729069482073927	1.02678408301081
1.18609807061528	0.661756754166781	0.611060045382246	0.964853156554376
1.17145416281147	0.644287074586061	0.643060057737518	0.979704660600516
1.26928891944392	0.536070537458366	0.66361416492351	1.04152509172983
1.32223065055783	0.663722448243653	0.789684978013167	1.03498948910751
1.20791588151724	0.552570476402706	0.516795082193318	0.946383091860833
1.28208936610316	0.491287791505712	0.642764460520335	0.968937264075189
1.30551619399686	0.724365675751548	0.733702933161224	1.02396824388369
1.11090175631116	0.591615214508211	0.532850420792913	0.8931307070063
1.1731705710562	0.653753666437998	0.637640842335067	0.955004259412562
1.33971726421593	0.668953078025369	0.786209108941837	1.13330130094251
1.18264857394557	0.593098696673417	0.624961441014855	0.990914123864861
1.31498248448032	0.699217505296822	0.782325655271752	1.08265051789043
1.23647169172841	0.592053822617951	0.586111677410734	1.00184160446862
1.34891754114697	0.725706978115537	0.641771262293175	1.04600752694536
1.47689988526271	0.814950581039025	0.761485993015794	1.18091328673686
1.18954417714286	0.563961762471275	0.597502255761067	0.878025734066692
1.23614198649485	0.678796364864991	0.646594365220944	0.998995219346977
1.15651602954077	0.583586758921457	0.569826880422531	0.98371522017314
1.23489450104629	0.640726599963111	0.535777841707898	0.967041857404867
1.23024269961252	0.627381821018188	0.602126823106121	0.852914787980992
1.17233474964134	0.58504373053016	0.631725002349007	0.988578539227259
1.25619138372629	0.691398324702629	0.641141194453158	0.91819593803557
1.26987046735976	0.683161846025024	0.711038977779914	1.05987119374999
1.20293774934184	0.640741716582183	0.542280998518519	0.974533858018973
1.18638256047786	0.63333346557261	0.605155004432073	0.893462048979687
1.26611727987735	0.560305438501183	0.643776158159445	1.0014445765486
1.34062528030926	0.688190264699162	0.853223490909136	1.07863383489691
1.24997385048976	0.552746656700938	0.611552527886814	0.889881856820491
1.21539156970877	0.621884170069182	0.673481381645291	0.980025083208822
1.28287769527156	0.696591021937876	0.780266764998646	1.03846981126934
1.15006818458959	0.522567118289057	0.597207720664485	0.954544687042688
1.22979368589286	0.631883400447966	0.511309214555702	0.970451428251117
1.36954050122344	0.835850768469218	0.74315025854066	1.13546357566089
1.27101019932368	0.741331593929513	0.697375562746458	0.988131677054114
1.2728306942143	0.709106789830212	0.634635084850979	1.0177144328636
1.28468881296375	0.767187714462057	0.619581896278044	1.09789481090383
1.19218412972315	0.610811854693483	0.70125980169927	0.933952069651443
1.28700398529638	0.701981088606689	0.656089517104842	1.05849956455765
1.19635638721732	0.499428598229804	0.565410193232502	0.888273951885651
1.20283567990062	0.637803219738119	0.650365567088525	0.959523743327537
1.20719731415147	0.66163778766977	0.47867265684979	0.940131094621588
1.21774724490548	0.597986723832518	0.66306119142498	0.955474743082864
1.28558884896955	0.781916641643322	0.651195084588954	1.03531511348688
1.23841827111548	0.682367651382013	0.719523840566512	1.0623991367251
1.19195519772407	0.68393210862917	0.635255188998371	0.943289992879841
1.31587215873826	0.654505231564327	0.594397321661101	0.955417203592603
1.28208424814132	0.703034707473327	0.561970607908696	0.997903771713152
1.2826799848885	0.689142809026449	0.614016101371597	0.966505875628649
1.25417222451095	0.675350526465597	0.628118871107227	1.05721907206636
1.22009782083145	0.60741889223525	0.63295059492276	1.0010956114408
1.38850625207458	0.800564804026705	0.758144216237126	1.09792626284193
1.23393321248575	0.726037523049675	0.59827998928797	1.02989777433434
1.22560975670117	0.704657647440468	0.700213522455682	1.03008503818613
1.23347926466296	0.678569819093872	0.663345290508797	1.03787855029558
1.19243603878639	0.571556231436076	0.691110007218562	0.941168748624617
1.22432936161803	0.685943399415799	0.448405181727291	0.935349323927435
1.11469334432648	0.570340859728307	0.504288997086776	0.881991420241759
1.3792530096611	0.792241217062117	0.595619120686418	1.08237537507128
1.23692027167467	0.70712837793922	0.776161294247514	1.0745754456302
1.23256411443514	0.575085345857197	0.578427970042743	0.897999351546164
1.29624954810172	0.714206703099095	0.807392873219781	1.13766854646128
1.21551507548466	0.480440338910152	0.599905813102499	0.969922720909864
1.43411960993786	0.747023323056024	0.700808172927215	1.05008982463372
1.1448452052377	0.543850592754661	0.668974256288396	0.879303677662168
1.24344983665482	0.776453646756476	0.627055574572664	1.01755292921164
1.23026234094733	0.719557939988555	0.660986028792001	1.00442053701703
1.18044136181413	0.534160342615743	0.59767723272639	0.847632839184821
1.31432754342749	0.76721928031269	0.623590764282802	0.964316280994866
1.28456091254285	0.716065601892764	0.650288964552578	0.944291188816212
1.20146219676182	0.693409787310223	0.510453371916039	0.859647170082664
1.21407794698109	0.760166491043766	0.801089887513903	0.944258424482703
1.25668929212391	0.678204817982447	0.648685669879489	1.05682644837033
1.23658456984223	0.696205733274052	0.831327777415174	0.907508678157579
1.19875889517051	0.652713500388883	0.694466041981662	0.942380927340039
1.28685888561602	0.740149974359025	0.739163241533987	1.01026111561146
1.26400860024748	0.656181801697296	0.707072455346375	0.984307589943706
1.46434499540522	0.662884675328892	0.773192838737385	1.1338797004388
1.09311804567837	0.531863261118267	0.674053361943811	0.846925715014907
1.27005065593587	0.639011777669609	0.679512907491887	1.02464357017028
1.21325665226285	0.632017176083177	0.561595706312153	0.955301799054182
1.35161441412117	0.783145775719103	0.556436252703298	1.0758313738064
1.23328332471504	0.564749376608007	0.786145546789517	1.08296296661694
1.27190180530095	0.653496970111324	0.665075377901804	1.01242163739513
1.29752632995732	0.733929296456582	0.614894897400871	1.04997288295894
1.23809266377322	0.65766956710696	0.723215713125324	0.927338109400912
1.30433232785913	0.701206602746334	0.750482196397396	0.976042963631104
1.30071532663051	0.705397964147444	0.714881905557718	0.981956106182856
1.22961189841715	0.72432429622238	0.754754841376442	1.01881203857137
1.23497361073003	0.699249907644603	0.734343494983091	1.0301776535039
1.08897586975274	0.552591087707139	0.487677204145425	0.917703658799835
1.2743121192775	0.646739569717484	0.516768032788868	0.964552637581137
1.1815397994555	0.607181947576612	0.579758408004172	0.910143065749292
1.22793535313837	0.721866850622316	0.844247672698832	0.992366913285476
1.25488713490566	0.623196930770306	0.612241706719419	1.01331296322584
1.32470540505229	0.694334925258436	0.653324416381767	1.05224031980861
1.23559843073216	0.650168727051845	0.830510779903914	1.03719461254929
1.16914812193325	0.603838209585592	0.691961988599054	0.90566195363161
1.28632647462796	0.66980028552905	0.802464820394931	0.967929074974661
1.43852128704793	0.674614215132467	0.76734294303775	1.15536930568843
1.26449499117063	0.644510212468287	0.777801629726261	1.06153896124503
1.29689347914491	0.76697846978128	0.704132284028387	1.06194755394059
1.2776043371724	0.760470356379681	0.77233272198491	1.01775083610379
1.27008976625915	0.607409053849913	0.75464906997643	0.98954055295032
1.34536151249139	0.726475379632756	0.729735249976893	1.11398876156082
1.25844727093936	0.691871988459942	0.440747983710121	1.01829528795164
1.26094883102084	0.746180287494906	0.619740711708868	1.02344742609201
1.293338082114	0.647295425718873	0.68255961626677	0.904644808359437
1.19159123497271	0.537817894373965	0.546762043842061	0.910276875258074
1.13177259608072	0.540645866144305	0.536307263057127	0.843219306482166
1.32927555633531	0.690254616443739	0.70506391479594	1.09903811520751
1.21924496672174	0.648055898341825	0.533127878750251	0.936669625842703
1.12711362119172	0.597360537595588	0.618343631562542	0.918296718350313
1.24802009362555	0.73852022831738	0.758708392868024	1.12128441318752
1.38022342191079	0.830067829838674	0.892191833907748	1.13199464627621
1.35095847707256	0.690042359822204	0.591144596115135	1.04304147631811
1.21693683343924	0.586033615066303	0.583306390404425	0.924637650154262
1.24550964912426	0.655431352602094	0.642307195659276	1.0315551773659
1.28372246145469	0.647155168641907	0.59216599180478	1.02669760487324
1.12082254517536	0.541915206238817	0.524826714662925	0.82705545954047
1.34509642307152	0.774082585664451	0.823041024941844	1.06854722652241
1.31743768213638	0.65996603171127	0.699985410266288	1.04620947425768
1.22485064985063	0.64706322756812	0.743056312386481	0.97724120868098
1.33298510636842	0.695002596183309	0.726125705181742	0.978981820043547
1.37868032670793	0.762617329885583	0.720348968333213	1.07396698865342
1.27954183397046	0.71230400878446	0.653850128068061	1.05539001783858
1.31870713318631	0.688467223718018	0.590515268661572	0.967713018763315
1.32227223491589	0.750800368845342	0.794339945069552	1.11324348754071
1.23466796029408	0.662456748166958	0.584023626712242	0.965523183661614
1.17409260827478	0.656788248828065	0.593405541163387	0.928011420837338
1.31025867958525	0.720743106105502	0.776030349621824	1.07158175952195
1.29993478686224	0.615530786667541	0.624856186413434	1.01037092209243
1.35908969864372	0.755279600319477	0.749424568391247	1.15277532392941
1.19387180215082	0.632243989423833	0.683761038341531	1.00070454692745
1.25031974746161	0.615344962421179	0.623802531349288	1.04687056288862
1.22158488422667	0.684658249394434	0.68587716224461	1.03388417130807
1.20537280437939	0.67076339978241	0.573399644676438	0.908791457248351
1.19525018192554	0.577047720799459	0.565020274700504	0.909248300152902
1.1937541513247	0.474302762129838	0.578715733768871	0.937118217399492
1.33668502762698	0.642488032071684	0.734938216611002	1.020314195914
1.25598429484637	0.683934830344777	0.653623779624316	0.926489138856062
1.14422063890315	0.589138518623597	0.583862059133911	0.913295958409692
1.20179698666114	0.623097211702995	0.692244317958497	0.95222629683589
1.17283206506458	0.687462293521479	0.763322226172503	1.00422568668109
1.26637281951148	0.679242053559716	0.515254590516957	1.0299546281234
1.33097702604026	0.699779453362067	0.716185915248178	1.08377729716185
1.36827857702256	0.74480378835363	0.608202823618753	1.06238534967477
1.22576222147383	0.649835573003426	0.691589561841219	0.963258327044142
1.1421587898191	0.617497713937594	0.713552077028764	0.922978732321173
1.1818722404252	0.71926652181754	0.60452182956093	1.00729197817114
1.26847616116745	0.757060881735927	0.615100397815734	0.956863093828662
1.22955768962403	0.632097184697223	0.619036521882338	0.887104835456588
1.11951759848322	0.52710824889989	0.539107593933317	0.783273627734664
1.3068735551919	0.686725580833507	0.698670418745825	1.04431835317439
1.27505465979165	0.750085814976836	0.763350862924735	1.04963351112255
1.23716171270829	0.626530630876482	0.591168789361426	0.98597675609283
1.27619000892917	0.646230241501211	0.71775198403279	1.00991170567464
1.32567818834566	0.751090122507483	0.745966058052381	1.0514598461438
1.15485757760337	0.598081475625072	0.505714314851917	0.868635293094638
1.26535890681153	0.654181345865618	0.703038921172912	1.00222987337187
1.27056131456277	0.722077141207935	0.611447628244235	1.07111355557088
1.2710890152714	0.618298066134852	0.617382442234123	1.0690768974786
1.27182294799842	0.594271662358275	0.693575726472015	1.07617843602572
1.19341606413657	0.643963226758243	0.563399079936494	0.945012662741137
1.17457181841421	0.645393547023596	0.517365229340173	0.902796788869043
1.26161418275495	0.692389632682929	0.738324602238098	1.10768815058625
1.33978834104409	0.659272811224761	0.65910831136309	1.01238482052367
1.22936435281844	0.574075124417195	0.46019460104834	0.846954065406396
1.3108018441786	0.752176475772891	0.692817830618148	1.02791221527509
1.1651335530413	0.591930002658646	0.599771624085679	0.975846472542061
1.29311325937117	0.559338480927993	0.638708260340364	1.01973764867931
1.27754236940257	0.641573148244866	0.622887970134906	0.913588252753019
1.24822469361296	0.666239316836967	0.619464142940327	1.0352220193046
1.1997875297295	0.72822392986734	0.454810431388531	0.86478961169608
1.24040554116347	0.667066591796313	0.541837061556094	0.997774262931281
1.19135871475309	0.593118789504889	0.616874681828847	0.999639494637239
1.3203146462443	0.725187252386326	0.702578287273292	1.04117943764281
1.08565367874169	0.566745855354238	0.733082326322259	0.962578516112372
1.20682380253297	0.587842328972192	0.711213944557256	1.0119759513134
1.17752853089867	0.684861313336697	0.699081584428263	1.05232968536506
1.20837965479509	0.667777231272798	0.66436556117075	0.951344608903887
1.28498766865855	0.750329237444522	0.672228977344601	1.01104256384777
1.18490547794407	0.488086910629078	0.497578575720605	0.85125759319677
1.28191977270989	0.710536268975453	0.813871435837544	1.12143932791305
1.12430278727042	0.598902661954377	0.591220060198428	0.912905473512498
1.26093014253987	0.589660251993409	0.634746471168562	0.982660323138276
1.35429516885444	0.702776376228131	0.754493442470728	1.03282914862399
1.23178473387047	0.657906862768551	0.608356228147579	0.964082044698866
1.34003820769739	0.637618947086247	0.551769669119647	1.13911008903516
1.14900422078578	0.56470311682784	0.567701027304823	0.919535801711366
1.22822104050371	0.671545983352648	0.612868219480741	1.01455406642782
1.2501768036458	0.556882973887284	0.632283000087563	0.986085402742539
1.43444138147224	0.862158121507801	0.766472363075291	1.18971922786682
1.28780645441555	0.657712138131584	0.815588550142375	1.04137339882055
1.30038815132671	0.745913931664555	0.652715962483201	0.963739342724406
1.29825183718669	0.716045503295007	0.699859091829814	1.04963116405437
1.28821872626514	0.717340822585752	0.847919162372694	1.07429178937595
1.42887195537765	0.878357968189201	0.764345037087087	1.22516947182024
1.21854226213335	0.616197501258722	0.640904892933773	0.928613280836345
1.31049762510577	0.734951411466396	0.678001929373681	1.06157590489014
1.19373326081812	0.599102250110259	0.63730474376533	0.946946034620448
1.2279437184425	0.623334830202251	0.60800423568668	0.964414441557144
1.27989250693996	0.723671126962066	0.639890662148592	1.01889856185007
1.28414307554806	0.740761854985441	0.723273666119299	1.06429684319988
1.21741061847317	0.687719938131313	0.653239034034326	1.05316005387603
1.31943566147434	0.714606295297507	0.641370358918749	0.994941602821786
1.25729367031795	0.664680616051685	0.714149876181099	0.980593099624688
1.39971022059495	0.758922440323354	0.868012077434723	1.16051915691284
1.30054809127995	0.675772991090401	0.675083356108697	1.04750065985346
1.30219177443092	0.525964612271399	0.595974654385473	1.05047251753238
1.19529301790061	0.584312402401988	0.546092386369076	0.888882665677202
1.22188170286688	0.71008467612985	0.704290444771605	1.01038529616205
1.37184796741165	0.774165206560795	0.772467774439637	1.12433825095222
1.40972953554589	0.819227733925213	0.783908044077853	1.07851662198521
1.23724863046311	0.56723710109061	0.632814163001939	1.00163013323776
1.23360347302213	0.693652220360838	0.678571781647954	1.03289129655786
1.30923433326158	0.745792649214109	0.71904377871377	1.05775082875406
1.40046096691856	0.717929219853369	0.732676174996568	1.07518971602233
1.21442835162034	0.706773665821219	0.595858132734157	0.971590527970001
1.41957770313818	0.835880476575104	0.745121296565205	1.09869517503582
1.30776206654204	0.710854716484821	0.796019034052642	1.11772114234629
1.17677277427159	0.592130846419678	0.567794712665783	0.886436656874046
1.33827766398996	0.8278079395236	0.665608634017332	1.14616834824093
1.24076163677652	0.597405467511813	0.689698964600818	0.945787462971054
1.27026592876876	0.732515637173191	0.742833681796944	1.04672108478326
1.15471672789871	0.515258429444605	0.456303777410786	0.782290607362238
1.2284353887633	0.685425812749701	0.646421711928551	1.01941333198217
1.25909921283071	0.595931064304915	0.658182123791582	0.946509266472238
1.17189432304907	0.583528465568889	0.79978648513691	0.974684319716957
1.21516688662451	0.60763944070197	0.7270006284527	0.958336767209463
1.23800833811255	0.702000715245985	0.587859748606224	0.944223720082128
1.24575255835598	0.712983680435732	0.465372392353799	0.903235654431155
1.24054089472149	0.613106440331093	0.705514766984548	0.984646289827972
1.24474663931772	0.692695309960717	0.732060038867197	1.00813939275326
1.2858910401431	0.637225163603911	0.643158758772011	0.957995611472496
1.24484224204319	0.451987685887835	0.551309717546276	0.960438453213314
1.2794129141961	0.643196587504623	0.599976181499093	1.00188571223256
1.34178309389991	0.762495285002265	0.642206185425546	0.989535012673039
1.23987835539648	0.597403303550038	0.808168588723297	0.984937480244921
1.13732094644333	0.46732140407294	0.666893732140092	0.924143068493501
1.33142948148314	0.673153770808682	0.690614756842541	1.06298262758214
1.46900193995648	0.816015867389012	0.654282940449215	1.15609084872409
1.12718198525212	0.625818673719339	0.510041349416734	0.971759026208119
1.22660257269835	0.636415845264798	0.650408972317782	0.895317439321508
1.21451386931153	0.539622966029066	0.595532312754082	0.989119004056757
1.33562078372892	0.791640128130859	0.926865441089408	1.11457088579243
1.21466762204928	0.631066636411535	0.661646264901106	0.928716513450187
1.15394369269825	0.634495324404687	0.469454243310671	0.887218313594353
1.28349746748735	0.690457626019512	0.765222424990509	0.994778450723601
1.24261109115031	0.660848459970167	0.640048961755583	0.963986466289321
1.30388958871426	0.662668055918918	0.666166587592896	0.942511077390846
1.03641662561956	0.528503859295217	0.564184004415662	0.904593412209258
1.24673085217181	0.701296786340016	0.706891276857852	0.995776451659526
1.12555161307161	0.545125854947984	0.527162279054334	0.847055917779412
1.28524013210096	0.715040578971049	0.6695294722195	1.04676640499857
1.25566149260772	0.695326165187392	0.592136175728246	1.0094803161223
1.24860351848975	0.701271306363196	0.801473130298439	1.12460547832832
1.34794989861313	0.731321617175357	0.78953407244627	1.02492234420926
1.30524503626467	0.612572687932833	0.65562630469249	1.04085588641261
1.18357602301208	0.651108853412047	0.670790833899109	0.940831996117495
1.29661747885445	0.718025080996675	0.770256074333912	1.115177357919
1.16141938719601	0.534401040701385	0.571389683885409	0.968095075304944
1.27093031285445	0.68061724476637	0.531881403980771	1.03503979014395
1.21662251906481	0.658798287326626	0.677416213131253	0.942338517630056
1.28476279991471	0.586838324033447	0.594726124576327	1.02094342057479
1.20967563034065	0.605787064374872	0.612966525940219	1.03783621533012
1.154507410587	0.607454504535301	0.659901577365786	0.946083854449762
1.27041935577002	0.721708794966036	0.640583953439572	0.971904154877867
1.3140140685608	0.66594367666841	0.610074649377832	1.03085445995362
1.24160118345278	0.680449362025941	0.511113815058459	0.993799167139258
1.35264488580908	0.787470313666704	0.724491953168449	1.11853719622504
1.28494526806882	0.764595276166489	0.644045736787615	1.00111799644511
1.20948587234282	0.608379621746934	0.603356755962769	0.929254706315048
1.2477743526139	0.726426561769268	0.660872665836334	0.998732736822015
1.13434211820784	0.560548682836236	0.502643797750331	0.846501386461765
1.26880576595267	0.704979815360729	0.527251155464236	0.963191288237499
1.42281560167321	0.82701680671783	0.779930987770913	1.07509515075513
1.16285285121595	0.577393701802269	0.555127943608847	0.968546928812615
1.47395515085625	0.848001178914015	0.89456730847006	1.24121460185735
1.40806523539064	0.730897871999786	0.606737852945427	0.990956165603523
1.27626523047725	0.684466274804731	0.751718697545726	1.04862162593192
1.26635206368562	0.724587842670065	0.552938552090354	0.924825215831194
1.28209368916198	0.671669877198227	0.810468491964571	1.05878285491623
1.13622096307419	0.582258129504498	0.630425025919197	0.913024994195078
1.32285744479996	0.721338256451652	0.862043737382716	1.13935614640066
1.36404681859048	0.778782565782588	0.850943127681094	1.19295241505601
1.28368720076647	0.702703736805665	0.606695567997545	1.07476887005391
1.32642882785209	0.791856787940899	0.590161259725504	1.01608687649574
1.19260573541838	0.659871756948517	0.597319885684454	0.965521864323338
1.35010601808848	0.796845528588693	0.770076995987175	1.11408043883869
1.18872552013949	0.686488918442434	0.67901703778109	0.99027673575814
1.28070212584361	0.679952794883963	0.687418624637892	1.0790658896005
1.16820696745359	0.602564073543171	0.753448115478247	0.900068104194427
1.25651542142433	0.70235881468313	0.626407497500481	0.920894434014992
1.37586689599824	0.622177296944651	0.67939962154098	1.15494384771042
1.19898156625445	0.604796621185698	0.692203889910209	1.03214540095342
1.18432126412	0.644026265435395	0.765780742054797	1.00668994166041
1.39067898148136	0.752053337864652	0.880512056874126	1.15496678598999
1.29572788499481	0.576089029242278	0.694492921420172	0.9854739734673
1.26131105562895	0.751322310068609	0.603930442743545	0.993298899828635
1.2042232464009	0.585243876615271	0.538790052378024	0.942576259874029
1.21692692680754	0.653626341143482	0.707416293020242	1.02031514746992
1.31460614830677	0.678805009034869	0.704543069041586	1.09177916703543
1.25895035376307	0.702798682351417	0.61337756993726	1.03051860880967
1.22501891861221	0.630089579366957	0.665901283090748	0.976484482153973
1.2955238695569	0.756304882727375	0.742108305812666	1.08830276253483
1.36341292685899	0.784782670729036	0.648541579583311	1.08871777904072
1.21049855160008	0.655055027533833	0.603375193532532	0.95042414133436
1.2777952355797	0.747866880061923	0.817268844561169	0.922592281498868
1.38616966074159	0.834115926148882	0.811782442137702	1.08689263332397
1.28320824599012	0.6784720048433	0.589815372546905	1.00166399320155
1.32170890575918	0.756828514290806	0.738588135933122	1.1023817796417
1.34959827500097	0.719573989910403	0.842866419914473	1.09070617915727
1.21241061245268	0.653506654630067	0.588634505633678	0.969456611127155
1.18877218158279	0.588121738846047	0.65210206201524	0.905677121801179
1.23620119435287	0.633569251928131	0.66428927594647	0.997467435396733
1.34910087760822	0.838959628570083	0.646730269833215	1.10813804573637
1.30775563485017	0.617904610812729	0.638848106647276	1.03890162192085
1.20252864935152	0.683133027412265	0.786446027816911	1.05439341794877
1.38177792484816	0.829681705131756	0.734199097029122	1.21650024054541
1.17347272663343	0.544915689541773	0.565375287131627	0.937705128488982
1.29619353060824	0.737091383452423	0.682158388131512	1.04606325357182
1.27572631625198	0.764023615254279	0.63630813367209	1.03482479976199
1.20156340558266	0.639291573403962	0.640814856756206	0.951285407704039
1.28382788033025	0.735624284906618	0.84156290358307	1.15641863508539
1.20749500616441	0.67945104985089	0.668655000036382	0.994475135414336
1.31072928790393	0.764622572445069	0.827545129522922	1.12046728087768
1.35927504808161	0.639865632760576	0.832961656547524	1.067983444637
1.26914229099344	0.67374754350654	0.674417095247777	0.972143054617856
1.37205246551342	0.713286571285531	0.723150916388299	1.02792985766513
1.23603216833431	0.765139419241748	0.674664246332908	0.944834454169716
1.35894362526025	0.786747357029347	0.725861113659521	1.13043056631386
1.24688834694306	0.608216006749309	0.679645408135521	0.996162331348293
1.3288449316467	0.732552102086371	0.567146860138457	0.96695189106516
1.38891302600542	0.629194736470593	0.883596383965995	1.08376960952207
1.2329173242167	0.69712090689577	0.769543862083577	1.02360506016325
1.35440467407871	0.632079815994722	0.826348061706012	1.08235553861063
1.26677697033347	0.674732184389836	0.492701190107983	0.92618109552616
1.21520826070802	0.560671622053628	0.648004940017073	0.918663641654005
1.37942060851544	0.784947477639958	0.655945981565489	1.01946448199229
1.2008639489769	0.670628098091316	0.654370031172677	0.938676649319515
1.20695519837987	0.595716438227019	0.594778793538947	0.923276501689392
1.21268534544195	0.679865683845173	0.582519283950434	0.929699125359619
1.4770662023969	0.937637834972357	0.854714652016196	1.19449542844761
1.15571768809017	0.588826549556807	0.641125312108774	0.960209683696934
1.32361036498463	0.739494327252812	0.736089955016524	1.01633735039625
1.23854352804053	0.667461344825891	0.665955470235879	0.962599937990922
1.18186243481993	0.65526372030914	0.621683668015354	0.993104714132406
1.17311927518782	0.648567538284357	0.643937657047813	1.01850728900561
1.2256829220412	0.557306515240112	0.345992701807919	0.887194583493537
1.29585288746364	0.735238489386241	0.832228465154751	1.05696413035714
1.26826849560233	0.633606985382309	0.72420930998229	0.969766119553038
1.21605819840359	0.738415560387061	0.613865423972617	1.02876065829579
1.22786936036363	0.560069217476497	0.727949370609125	0.955785051458785
1.20711562514456	0.68570420914658	0.542155904104943	1.01798333690457
1.23072924064095	0.675811777098836	0.556123043771595	0.953231791388289
1.35735100458935	0.86415360569954	0.643760753475084	1.12154328001089
1.22439935798064	0.685221984743969	0.610518315378565	0.904655752608226
1.19986141624708	0.699027727106566	0.720235063847366	1.08497445542748
1.22922156348881	0.659011527417283	0.690296287664722	1.00470227717465
1.19594868989752	0.681301264791501	0.665237930700022	0.981805703499154
1.41504401167696	0.871685329627049	0.806033178250693	1.15403297277391
1.30293099596148	0.709846659826493	0.741351307976536	1.11650527226165
1.32476285300504	0.649464594457197	0.744450025590028	0.954276481932104
1.29617957005748	0.640175465366598	0.606736015659614	0.985994993454575
1.29544006736355	0.735339003364198	0.713831882822983	1.03718943469174
1.25014048561088	0.592071857189399	0.570551033877031	0.913964699379839
1.224546503009	0.565870883818257	0.501624927880727	0.97680842894842
1.24071664211707	0.625924156496922	0.742372376550201	0.946973058731427
1.32953208391664	0.755718299714876	0.741700622366814	1.10216619562262
1.22631993148519	0.629394830915018	0.634776459125132	0.968765588155485
1.26392497075514	0.700632379964277	0.594616200220185	1.02153484084186
1.22089057230659	0.6350481705591	0.710450549930576	0.987842305263737
1.21644470594008	0.594596001548308	0.667441292968079	0.957489875477695
1.25012418254675	0.61100202574827	0.688563594881126	1.04663754123333
1.21727125920469	0.677812552386001	0.662584123301702	1.01361069779337
1.22240243493417	0.685173138201173	0.498643908679719	0.860683774388333
1.24164154429557	0.645153783618084	0.841807773826936	1.05544836964936
1.24486962529783	0.663875828734045	0.695937579576621	0.912232812723398
1.21589819563936	0.670675929055608	0.628995575999751	0.877621426653711
1.28297004349733	0.676214273081554	0.678392757145004	1.03857086055128
1.22661213378864	0.68229345816967	0.502778002656343	0.942962801722365
1.34148710512962	0.69788310552335	0.761024432924693	1.03758942932557
1.369811639238	0.806800249460607	0.820570689199645	1.15824239709478
1.30463465182463	0.609191234133652	0.737308107658754	0.936742739208675
1.20359412434827	0.622915060930293	0.695095968893162	0.993568410503164
1.10365641190292	0.61536684165243	0.632315285747765	0.916670267048806
1.26390625062783	0.679929882131333	0.719513631542119	0.974244230821096
1.21463603868713	0.5542880812368	0.60148175320114	0.988434702858225
1.20582907569284	0.592035622994103	0.634962173764884	0.899041456482841
1.26750716960903	0.676488163464445	0.546936966417409	0.984085443995358
1.1939009027176	0.639310449206552	0.615468046139776	0.97264833908065
1.31242707531282	0.728820375410228	0.819835679884092	1.06520874815901
1.28554703282442	0.675024172374915	0.647449060840953	1.05485044001355
1.27669760923639	0.48035104085806	0.577385254008635	0.973342295355008
1.20096820339982	0.575253802661504	0.539119144714356	0.922334576610816
1.2624599092608	0.658563487463783	0.56848380483749	0.928322169655989
1.37576026712123	0.891690378720245	0.72894602105988	1.15734246496953
1.1547002655117	0.548558664216839	0.581606226396417	0.978606236144049
1.25237056845297	0.714211680468965	0.723465605045142	1.04288315996354
1.25006622745264	0.628470823188274	0.628599133015303	1.03301121999155
1.22338412443779	0.640443173535129	0.693077545711925	1.04046608774624
1.1626024348875	0.642519014511294	0.686272722389403	0.971790749431985
1.24920129664911	0.678617566986869	0.533891155549936	0.930648034327947
1.19196247505613	0.597171883567364	0.505110340043749	0.843470015624312
1.10014007034421	0.612308384214204	0.599805999463362	1.02320922624842
1.21887863896338	0.645919985689555	0.6387209275128	0.957725946821059
1.2512653083948	0.714458521194253	0.736614357807091	1.04602004532721
1.4061661860256	0.863977963157509	0.732034193343961	1.06347511215232
1.35326783385048	0.728950739832859	0.62635057252736	1.01342219507158
1.32088157565661	0.539369333318541	0.692502274755356	1.09768616599742
1.22894603536559	0.707620864210136	0.708141042621921	1.06973340978961
1.16621356871447	0.661531700932221	0.605642623921744	1.0044238479378
1.34649804709139	0.813189033855351	0.718526276580085	1.07822101763131
1.26169657879091	0.688677730696335	0.73876572030508	0.991163201167695
1.4123072435565	0.755761366681511	0.599805746071668	1.11287468405321
1.17073761986238	0.63656800669522	0.599755208778235	0.928270434049402
1.25347992763828	0.746185658528198	0.526509004953045	1.04108664473966
1.23246272648923	0.55465939344295	0.661136835239838	1.03376485286119
1.30125940595936	0.766328438543924	0.660095082163445	0.98588087147666
1.11181715688544	0.480133904915978	0.465071060770197	0.837929939416552
1.23496680092859	0.596294425764232	0.581560419420171	0.927201213187356
1.36517105129313	0.788585973666047	0.679203133763581	1.0211940893702
1.25177024726274	0.729277062604889	0.635371867767785	0.996973133458301
1.36500379353674	0.722127441387906	0.606137143337828	1.0419824238774
1.23599107431896	0.695733028383904	0.668812331613553	1.01282908321627
1.25088027266566	0.614203991891063	0.545869104754598	0.95018689784447
1.18351975242511	0.550818536548888	0.487547474841735	0.897199046207162
1.28774480489465	0.671745617704069	0.484145567797889	0.915467446156254
1.3623802226342	0.735471971683399	0.657389836688857	0.999805510741728
1.25806142000527	0.641701715633094	0.614585921479438	1.02106819105672
1.23458564085608	0.566958065250319	0.788584459545049	1.01094357432727
1.20419791065823	0.527799614942196	0.588586509388825	0.916256573977526
1.17987390912915	0.663865689740918	0.617431534132337	1.04388407569856
1.22564520202176	0.594846290001121	0.678251207692207	0.956143877921945
1.2290933710705	0.672135592687517	0.703373692065544	0.900908023282183
1.23656070213891	0.707042224800392	0.756710374604753	1.00935124130361
1.20433116827933	0.685548910893407	0.573597268935622	0.968958413435087
1.28753689903357	0.78409153099269	0.727887085126328	1.05936608288855
1.18509051607523	0.595994871964564	0.604182517693367	0.901487276121735
1.22637630872431	0.654448515742026	0.719449490840552	1.02385957105028
1.38217639851931	0.641968088135326	0.623935411117892	1.11912550374569
1.28155980495265	0.602553018943971	0.62964415265224	0.989844861479051
1.17042522334558	0.660629035786601	0.565476336434761	0.912666593491488
1.175822271822	0.576382589091422	0.614158172109767	0.853104901131849
1.22468171648224	0.683157284888029	0.576666912543435	0.947529619395785
1.32114695573565	0.795752989112769	0.748600337141522	1.02397828179679
1.17275193876099	0.603908493414213	0.517951927621413	0.995148853642827
1.3723105081547	0.84314514605064	0.871061937234897	1.15017210539926
1.39547011907644	0.791800568925457	0.767738376941253	1.19861243346529
1.12214662363665	0.542266590057571	0.574027195213201	0.848068243314537
1.30621625727406	0.784111237299077	0.819935752161416	1.22092232071453
1.3255460172735	0.652739624804392	0.76846803688442	1.0494010069537
1.24964154614621	0.63958858073568	0.627672304766863	0.892652904095445
1.17214075248508	0.610739081656402	0.52136102993587	0.881467369467343
1.13816632074381	0.513930438800222	0.705878712672661	0.948072958994347
1.21756176972463	0.630871447220286	0.619661185276807	0.937157654581028
1.32636413295039	0.795334189533499	0.749839543292919	1.09334549669813
1.19799382444667	0.636421279700217	0.624348271479368	0.912671873720421
1.18700978135179	0.595321252350188	0.474653741581652	0.956815992133458
1.23410995687704	0.560852197068534	0.749719419460604	1.00997661648906
1.3304931688643	0.643399820752366	0.597345171694079	0.99701629174468
1.23946718036698	0.655416333172879	0.57781280907064	1.00026601966792
1.24869828166693	0.744854414568152	0.640320576682678	1.04490623534305
1.31488268962042	0.738647712393581	0.60415735487526	1.05519165783156
1.14618894356991	0.652862874011799	0.547122669031562	0.929758220758874
1.24678096265794	0.614665468898139	0.599408120950861	1.00301124640578
1.16211567186353	0.589254153621472	0.646504600749447	0.930844692381241
1.17263778215846	0.585465889635319	0.689041369957811	0.900693982619023
1.33326111479617	0.731709861750512	0.720629123283999	1.00431862934758
1.37938579108374	0.763703487698973	0.589655951623513	1.04056277459614
1.29593497991964	0.632803830906136	0.649478604899174	0.979559531591919
1.27402890812569	0.723526692807579	0.703755766507768	1.05779847704404
1.11559144232885	0.541193354793725	0.688077196689243	0.925754809062567
1.17925067111754	0.664064835931352	0.737372199264524	1.03869182027732
1.30490866828207	0.718670384316683	0.763155142999784	1.01734183633828
1.20733658504223	0.626801843528417	0.66353120259185	0.935934188512957
1.16007032828152	0.598820193616047	0.629935165246283	0.91154118900426
1.348879575025	0.815637095330124	0.749062355522289	1.13314260175894
1.36445395021378	0.793792949085056	0.683818056900905	0.995893998797489
1.17660335866365	0.631601827695266	0.606072682063253	0.888629493736223
1.33922619109577	0.778320844756761	0.729676035474915	1.05818505617645
1.26356301197498	0.645035271342204	0.49151196750415	1.01990623195967
1.25377366474687	0.566415393215176	0.566137767306734	0.88920044211924
1.31724261005586	0.713330288932817	0.708137867392682	1.09299811210239
1.21569742726822	0.60607659028728	0.708400712395981	1.03748972613444
1.32646640033816	0.71108738789349	0.667345998512776	1.02008029109479
1.29252059823788	0.72753481603119	0.864474587818593	1.13495887383876
1.18176932399925	0.517118479926087	0.607875488067268	0.89409488317314
1.39410468550859	0.893534158195034	0.632151136261423	1.02630939483217
1.28078447809058	0.619137241990929	0.749338485480101	1.09217237054071
1.20586336047068	0.618304032286856	0.592060711336361	1.02303583042377
1.33644162066816	0.649736442013441	0.736028081677336	1.04932177117587
1.17629452427622	0.571860627996316	0.577968265790829	0.868460727610417
1.20508384028928	0.531267031373038	0.713615925387458	0.909896433442089
1.1890053541851	0.663695766292556	0.600558739979297	0.965380621060358
1.21013486656735	0.718454226611433	0.733296694801396	1.03356403910793
1.31317249846516	0.785686668442405	0.782871096512181	1.0750619560873
1.26935518875727	0.688665932345154	0.632434886869135	0.984499626933194
1.20868264453834	0.639442570599092	0.566389044814085	0.900749125931561
1.3001342299696	0.554571965614083	0.601143683910416	1.02025113014498
1.3577736733947	0.695600813746136	0.842754809533619	1.10321488822628
1.36511386866498	0.839717871524331	0.75459069625397	1.16097762062339
1.30460762286215	0.529048301130697	0.441913777311949	1.02286081230431
1.34616187422664	0.667302076112944	0.648340985991282	1.08992077360032
1.3310403681577	0.694464576628152	0.668606896229305	1.10165096927456
1.39708814427261	0.811474180257444	0.762031250232135	1.03630930978365
1.10394121585191	0.4710994609392	0.601384408297719	0.826609181519198
1.31621625750607	0.551774094273484	0.67712649327425	0.984405824852242
1.21233130451994	0.614813208628772	0.561783439788955	0.953531147122405
1.19689801754937	0.574020596329374	0.582166054523335	0.931235501340862
1.19096536989691	0.554923533742984	0.44739710126542	0.852109058507519
1.1655734385781	0.612677860943246	0.540414093282135	0.868644561396227
1.33271574580233	0.652659524194445	0.619523156262771	1.03550352889974
1.15249755375366	0.616290154519723	0.653618403888057	0.955675867702997
1.34823774680199	0.775991580739021	0.857066005350587	1.08652392111553
1.28085435862748	0.725310479542234	0.623148545997396	0.980545234576687
1.27382340914289	0.562780670306845	0.518484015652476	0.996141608289818
1.11986140598521	0.592814358345945	0.582750362703959	0.928355332481326
1.18301502944901	0.665049043891233	0.674530633675456	0.985276595994059
1.42983497013102	0.763804362633255	0.642567305830783	1.00073515064745
1.37307647255108	0.745509665142085	0.808190790634176	1.01543390603232
1.37016469299032	0.750114293045785	0.647615891012885	1.05463007014182
1.19332548213903	0.563850140573375	0.620656163658438	0.954345224340328
1.20837511873115	0.602738535391432	0.73369285794434	0.965879348972845
1.19739046860261	0.6664341928923	0.645879089454943	1.04384621166621
1.27404074519219	0.556622223774229	0.796032102259903	0.979043966271747
1.1766064461037	0.650798260700927	0.700094314013996	1.02893490648984
1.25320743784256	0.634407922295542	0.633738438130803	0.9776787337151
1.2824568998794	0.702365023937871	0.66901837999839	1.03227947138131
1.21944980805454	0.580092159264763	0.648771328228402	0.938449869855387
1.20111154527152	0.592326752703021	0.575969281376877	0.946782735486879
1.14297303440345	0.581843716366653	0.665825825794996	0.90567108204814
1.32537157019208	0.660930421482639	0.575499276096659	0.95065338531305
1.35799095546508	0.749173480113154	0.803358496260826	1.08447553000704
1.34476218533478	0.701121179050426	0.670717107820062	0.994274408570233
1.23533414608987	0.631354940242981	0.792765503238665	1.03502638531942
1.30714447967985	0.666745598052074	0.876014514455082	1.09701693684119
0	0	0	0
1.25680226469172	0.666412858673279	0.661437289091257	0.999740204738372
0.0730874826240688	0.0780293163722786	0.0914753876554061	0.0756257984151465
0.00231122913540037	0.00246750364002267	0.00289270574837933	0.00239149772860615
0.00163510355078312	0.00174566160558219	0.00204647534426587	0.00169189041789069
