# Supplementary material for: Making apples from oranges: Comparing noncollapsible effect estimators and their standard errors after adjustment for different covariate sets
Source: Biom J. 2020 Dec 14;63(3):528–57. doi: 10.1002/bimj.201900297 (PMC7986756; doi:10.1002/bimj.201900297)
Supplement: Supplementary file 1 — Supporting Information [file BIMJ-63-528-s001.zip › results/HR_Nsim_1000_2m_10000_Coefficient_1_1.csv]

Unadjusted	IPTW	Adjusted marginal	Conditional
0.703842698522978	0.684349867864611	0.66223278280658	1.02065051023778
0.690484541935431	0.645185792651285	0.718351541203135	1.06891386913328
0.595114183299433	0.549810875955609	0.579969798856546	0.860962610392082
0.676044103930916	0.615830452518188	0.593387707709955	0.991057989768216
0.565144353833211	0.635428543735051	0.657311779790177	0.989030743856287
0.599306181783777	0.55511921374864	0.59016883322756	0.865430615992655
0.577506811698488	0.671448481562598	0.668051143181422	1.03866343814088
0.743530492475077	0.754989990479791	0.705577346719439	1.05458530673744
0.631094388919128	0.637610702121722	0.686422554471071	1.03404427596693
0.634571525255134	0.58210130481577	0.612244628665027	0.906338471478505
0.731939582378962	0.665126479269575	0.675657368991986	1.00456427298742
0.556557885224525	0.59139920442664	0.573105574941374	0.850494102807115
0.670245756556061	0.629988135192036	0.654835108548289	1.02640814088665
0.750945536711054	0.705729934782329	0.686313208365681	0.997356704517855
0.61387889942228	0.620087958106363	0.673587088153184	1.01175731316183
0.677446710440519	0.710728932519698	0.680326054807181	1.08181997946121
0.655822887020016	0.622653795013155	0.625240780506117	0.96903672307372
0.653000819208865	0.63852519962905	0.638292105792531	0.959723897179581
0.594668336442811	0.670781745094494	0.64531166915787	0.980979455245096
0.611094727671827	0.682252517949811	0.676284265372328	0.988610645208044
0.648635749602015	0.671857509887193	0.75259207573338	1.11726953123796
0.649558140015391	0.672333843101312	0.616958307420686	0.903841232135003
0.660909983633148	0.688354864061139	0.702862495375083	0.984743385005452
0.667535053619895	0.631402629285237	0.622854339317939	0.916233771959039
0.677395825358171	0.723377272529073	0.736371743318215	1.08458575235245
0.7029614368859	0.690035461868417	0.659851729409293	0.986172624039777
0.720666167876426	0.707529411984603	0.679398617079243	1.01052856048926
0.752596383980128	0.735348056295822	0.725465268345947	1.03851079389669
0.661881942501377	0.683247231739789	0.642857714723453	0.996232716582077
0.680619031422478	0.663146099149431	0.672840094620754	1.06851080255126
0.609155266580684	0.618404485281039	0.616119780558391	0.909203507118058
0.71307055652153	0.688231096086212	0.689485166017725	1.0365449795553
0.608053202956092	0.619889791026449	0.633331155786812	0.973330886975533
0.670256409459454	0.650517130045615	0.687442110464567	1.03386836004453
0.70557505979587	0.680586999638376	0.654577426615124	0.92731970932389
0.605718053725549	0.630002423534591	0.675825504330876	0.969721625908666
0.676885040240846	0.612344458431488	0.61056127261537	0.949164099650158
0.601899205094454	0.607996570974004	0.603232830840864	0.8754004374945
0.698922760896603	0.774314286700424	0.766959849866205	1.14598993112982
0.639904080306323	0.622821627573449	0.687021284417311	0.972051527190686
0.696483397582557	0.623864581679592	0.61973929971361	0.971384547718811
0.679087048786546	0.601044351894958	0.56801657794736	0.951787190653612
0.670282448192449	0.638599826739188	0.65245717995377	1.05362127218461
0.69495467744851	0.659736177651163	0.698649986864304	1.09563214106283
0.635561991497817	0.640480195782205	0.593473199889184	0.880130043839606
0.751278164982608	0.709766644621538	0.658451046666149	0.951849933061498
0.660700180268765	0.671814117572829	0.709184416147765	1.0353125675357
0.743547337293446	0.684810636514361	0.651068411827737	0.954048596972818
0.726733479448949	0.667950527343037	0.610262540895526	0.930292684300073
0.692788945928886	0.694926296369828	0.68386818082546	1.02915156381771
0.675348206873105	0.687723277250428	0.654854748267583	0.950475800844942
0.782333592564555	0.658230629539151	0.687232237869807	1.01768249216516
0.633432083134897	0.65039322896833	0.623701594338273	0.961708900771633
0.657992752472108	0.686047504802069	0.709326482784925	1.12296674153174
0.524166718531038	0.557703330293041	0.577563518843656	0.865643044342568
0.64320549061771	0.684946409985196	0.733749669636322	1.05122968143567
0.647889438849452	0.653536033088313	0.70042328807078	1.00085750749462
0.593360892597275	0.649526864492563	0.593612704268875	0.9382174944945
0.682280801783151	0.661945795453517	0.652945381198755	0.973441412994724
0.674005282139729	0.621757338289042	0.687739709238274	0.957711149001021
0.696869715786241	0.695746303148758	0.700108838575639	1.0587770770561
0.663375116135573	0.668770283131993	0.683822684034111	1.01653030805389
0.589521618400419	0.605351314520257	0.673033018812465	0.954033053321301
0.697805361884488	0.660939648816191	0.694735743580252	1.02000642077983
0.610181857387624	0.626666529402031	0.618166282778191	0.946427333176891
0.78150916005542	0.718632460560021	0.704133065488566	1.04979578945468
0.609916513341786	0.616064765089988	0.649992120670676	1.01100602225214
0.659106882912399	0.634034349480489	0.612959950928049	0.95761623228199
0.66730487302159	0.652057339923817	0.648058164847342	0.969871163321266
0.668373191953885	0.725553174435986	0.675597984155965	1.02030452906742
0.657291676879268	0.5739912881106	0.531552842537484	0.83263359228184
0.671225753647635	0.652114864962599	0.586775632732371	0.98696646832382
0.606877126677619	0.679694658728374	0.657136091087773	1.03869689164674
0.764227923126407	0.683431590659402	0.662669799767245	0.962434365069616
0.63910182107219	0.64376687560233	0.65519033943686	0.974359742013719
0.788113460882042	0.740128855036847	0.766347785763828	1.1382368552225
0.555663618034969	0.640575373508574	0.635602454244695	0.987711477511185
0.626538088298496	0.692685704524403	0.648521305814524	0.968873075801554
0.695752942766023	0.666970888807636	0.686329066112831	1.00404075150692
0.588448690410013	0.623933438574445	0.640375361335644	0.983703539242092
0.698490381247746	0.654378908726385	0.672524694854316	1.02267901628584
0.661153145681294	0.662360512091789	0.655002851892635	0.923995543384887
0.602971585685597	0.623802904254484	0.638010311064675	0.940228351812637
0.63588259335456	0.669535274423162	0.700838036387349	1.02952312741235
0.56338192213263	0.62616706419833	0.617221881161544	0.942210288368446
0.487386885671796	0.551991812473926	0.55300926121814	0.88440414808429
0.688437706980232	0.681303439346454	0.652692372508046	0.945266891974756
0.724275778462407	0.638362495017496	0.660607181469814	0.983152984233862
0.549345501307644	0.582371932159814	0.676415442606489	1.00060880450522
0.648020244858757	0.676343404872848	0.684062694857389	1.00995129834815
0.716159896324778	0.685791854626624	0.685409140683987	0.970826458291785
0.603821025120178	0.629812920634895	0.643605525967408	0.974225037835211
0.6211319551352	0.658743291945285	0.668350605955899	0.949836794949462
0.540584751356138	0.598015447747882	0.570469876119	0.886002065375348
0.71912286041086	0.670120920864128	0.665896197512871	1.00362931337199
0.656248531620214	0.632800742839507	0.622752312354985	0.881122094723913
0.63047781549149	0.660338583321909	0.636026730833451	0.948743366746487
0.643423064837976	0.661125994674409	0.625631886360672	1.02266196411184
0.619967312000151	0.580403116366934	0.59275423194024	0.925736486689275
0.588626909348729	0.649848243782629	0.641900681354292	0.949207523214292
0.710430182197075	0.641741691174918	0.736679909946772	1.08027462681112
0.602534116689471	0.60205946798557	0.649574571506906	1.03149666129672
0.756576021649121	0.721368862522633	0.665961821346859	0.990431362101582
0.736288829332015	0.756431649515402	0.730647052338236	1.11294667328627
0.678603632650026	0.654267658823299	0.691641623375898	1.05146035180307
0.657260635877695	0.6683266788445	0.658022714220372	0.98297187223284
0.665015843918031	0.717450369732369	0.726797127006096	1.06953282404029
0.577222237443541	0.621781938861671	0.594827379417868	0.915021441097821
0.801865236641159	0.704684214588305	0.654145487066076	0.978546808411927
0.73997330140999	0.69329915222746	0.706790393767206	1.06202367542242
0.561207382299819	0.589170957749363	0.624310305073716	0.93405572747438
0.693994288695206	0.682733936013082	0.707782221438796	1.030572621889
0.720169749245088	0.676858926648675	0.654025191056289	0.927702689409966
0.519309969881491	0.554318226646342	0.578482677771156	0.86929330477504
0.596475864966808	0.658403753300937	0.68770012655924	1.03936326049254
0.615274718357533	0.651699072886293	0.665989825278039	0.988869965445772
0.570058718515631	0.581428744387892	0.655965921669529	0.996972260873112
0.694695096426264	0.661904277256683	0.622120588073396	0.970753826708836
0.679980209388308	0.673275640176745	0.685588580355623	0.949190993000935
0.650739972965548	0.641994523893212	0.635047919560954	1.00729160454982
0.618198011802134	0.638838387930409	0.637712111475525	0.924378064843226
0.633904295509128	0.594248832591405	0.652207857914668	0.968363741726077
0.68586006091603	0.652166943608657	0.617691388104244	0.949979898760148
0.68978894119196	0.684148855177895	0.659528928140243	0.953922307803257
0.629842626293338	0.612809842647232	0.620503646542267	0.885778755255352
0.707418280668767	0.662312083614867	0.722884759335691	1.02913638925372
0.5867269648061	0.622033961194008	0.608679454426323	0.944465388549025
0.558780574359296	0.589789566344937	0.619618902635768	0.904539612551341
0.72932452298551	0.698755569719981	0.693124181702151	1.02871861274518
0.775068382712524	0.740500207271083	0.763293001420321	1.12777625020435
0.667863485451178	0.698951629912175	0.72156156191779	1.08954274453487
0.644255069186935	0.705662815210537	0.691236499126689	1.07918513266952
0.710389868307631	0.672406728612343	0.648689570639534	0.99227951452734
0.617006286070088	0.640114572212512	0.665015272570232	1.07305344037978
0.628757790803782	0.608709284574079	0.60472032280172	0.911671758279472
0.585926186188296	0.599381870537401	0.617771591017874	0.913978629479618
0.64999607834588	0.737172720600363	0.707515068884653	1.05633486072898
0.83868950754008	0.77609052376111	0.741478003345216	1.14129181037309
0.632439905996226	0.715922822346319	0.71501397629016	1.12072839654419
0.789730084682052	0.760793968139523	0.755980920692878	1.13568273544013
0.57042099794153	0.5990816135895	0.619817381654806	0.986953689473409
0.66172029289207	0.653586031657937	0.657616095221106	1.02866672789074
0.651953769139582	0.672854646098635	0.687399417948079	1.06241301760174
0.656416150232321	0.658422431201016	0.644316800499478	0.934843861668136
0.605419825442144	0.582846624541857	0.6147029588952	0.895139315130331
0.612227917687361	0.618669265500894	0.618599231459366	0.979134809121981
0.686221810167235	0.661387472775294	0.616033096430339	1.02326070222883
0.602276120026472	0.670146827307524	0.654717553044092	0.998279279653484
0.423111490802775	0.486877062085085	0.557803771272217	0.830022948648589
0.588980521380887	0.614424256022031	0.579324229162877	0.865997661047057
0.676668932758783	0.667810005052903	0.624310274683657	0.950671787677954
0.656385685478721	0.681324107036022	0.67435348287555	1.06397473675047
0.614249387479215	0.635794076967839	0.584223645343046	0.903621811361385
0.589386260807511	0.59076328501023	0.603953904017326	0.882262478810886
0.702991580996604	0.628868398363807	0.59189109850836	0.904020404895449
0.550834415683176	0.595641410757388	0.612441943682271	0.930522580518079
0.658096343134663	0.700949033443922	0.693029107290302	1.07348780410504
0.711957386759865	0.730666815867723	0.714676255033644	1.06649071390572
0.628486837962278	0.610169737992781	0.634739499917212	1.01172243421184
0.574454719189997	0.571319059571767	0.535678287833695	0.858730869361524
0.5942924826808	0.595653429176552	0.633899133870026	0.932295876873487
0.535220024393199	0.580318629158967	0.604523904385873	0.985240399893548
0.727562287449705	0.762873029426209	0.741152370723829	1.10845087084063
0.7994146195759	0.784200909651481	0.794430882547544	1.12056853252596
0.730617004139161	0.706208355576216	0.705437010856073	1.02408667906756
0.646841137674031	0.622778219395955	0.642108777735454	0.957776123075984
0.818364654645165	0.761383359849971	0.745558446289279	1.13369426626842
0.598606857310345	0.607067252087659	0.609196718384504	0.984664670274333
0.614786344176555	0.582360556417628	0.617167978273183	0.932358283377082
0.634321942397577	0.660370994908831	0.672270479586486	1.0281613290103
0.732644742309366	0.720440989533804	0.740532952667955	1.12732860745197
0.705556603107213	0.691385343305987	0.706998640664022	1.06909197972289
0.757033169359586	0.703810748079298	0.681738630182021	1.07388117309782
0.758172951387072	0.716553807994804	0.679901320069535	1.06154039674838
0.536526404591283	0.590477257254456	0.5474052751277	0.855736538131618
0.720996338970629	0.697466679402399	0.677162925225856	0.993480141219852
0.621871598641133	0.640651304329747	0.644140596616456	0.921753214437615
0.722106831239638	0.672272961810389	0.654632680147038	1.00105852485956
0.587990504493814	0.603887485974364	0.638219765544149	0.936189239908055
0.613751312070112	0.600236465638217	0.624852078038296	0.924789321560825
0.587338699181833	0.625491372773605	0.637548182387426	0.944153198416527
0.732523828045705	0.774843728835388	0.726181681783465	1.03897499150601
0.652536903884643	0.583570152562024	0.546567944654834	0.840570890552996
0.612831938900526	0.62258889280452	0.662054358503625	0.935657848757087
0.628019726764569	0.644912748172131	0.712759228223764	0.980442053172271
0.635319475825466	0.622847194612323	0.673202603006068	1.03999917932882
0.694087121036994	0.587604606249077	0.573590352446002	0.863472657305403
0.839306859437377	0.835801498912954	0.781856599191863	1.12935139329007
0.732649840790394	0.759916174011276	0.704160822230178	1.08214876005402
0.691436389099759	0.666104615325904	0.663986905638494	0.993039269046082
0.580055864601545	0.617478023363953	0.593569353832176	0.95425795480541
0.526730643436005	0.52706983597065	0.514987428034202	0.779491944679731
0.586966641980474	0.639551718351142	0.6915237774795	1.07700258141286
0.671740143200544	0.651010687172892	0.589577579869725	0.984079271067615
0.722923290622987	0.691201596104851	0.720183106862173	1.05831052871271
0.75581050294185	0.715747324085012	0.713895594803941	1.08641286599498
0.687740404494334	0.675740848222074	0.637349388790115	1.00868844234147
0.667167842653606	0.703009685911475	0.660994075864098	0.990271097453828
0.644800772029869	0.697859031070817	0.689074111592629	0.990517316182112
0.694105429793005	0.654166737760384	0.650736323520815	1.03871660311105
0.708337670466811	0.666364676620853	0.631424505373401	0.990761410598426
0.680738010783122	0.706150708286049	0.706073747166154	1.04691790680673
0.646208871838679	0.673725927854704	0.714149645157521	1.04121773974192
0.667590653296499	0.618308829683682	0.615271641911048	0.951646268013897
0.732031274469963	0.724810820277083	0.723469094081953	1.05320119377336
0.719483538268833	0.732491815040153	0.704232611575775	1.10281853395329
0.601420698765464	0.673114174764776	0.714761979902738	1.0229953959277
0.610661193219355	0.69662833090552	0.667355930273556	0.99569998839076
0.65115569115626	0.636034378466813	0.616376649065995	0.989970982699588
0.749571656034195	0.686500816746659	0.639200335873129	0.898503252524951
0.697750942428898	0.631264071239394	0.655903174777432	0.961865968946924
0.663390737873399	0.63092557198558	0.653345305263809	0.972141310484809
0.703920264014932	0.641599849122563	0.665506769308495	1.01220110907358
0.599166426787711	0.627993392713821	0.651511259349465	0.978326511516525
0.672761982726711	0.671907296604044	0.666751076041642	0.965859385293413
0.744689018453306	0.74823941215368	0.813078546086407	1.15968757606056
0.703468302394112	0.709917054259591	0.712217285861723	1.06800337727731
0.886804043285809	0.718238082681771	0.665213627953517	1.04394605767082
0.719485082867996	0.625012647113896	0.601499202121524	0.966965448692859
0.672593778772375	0.644812739653854	0.668806225700148	0.968429414614718
0.631788430083509	0.678098591419237	0.697424003923991	1.03454019775198
0.669508201853589	0.628483787951226	0.682045666671798	1.00997425273239
0.679077177797833	0.642423225761256	0.642026682239019	0.97219236563188
0.665384715892095	0.637762869421124	0.669351564374068	1.01025913586701
0.652779324930388	0.658797708296607	0.726760258602797	1.0881584699092
0.517700347395869	0.623839966466698	0.620262293053031	0.992274721955441
0.560546777062524	0.631494414792475	0.655431884715812	0.922489733210928
0.549743738088231	0.567999896808403	0.614561353249816	0.89650907578191
0.688610561774669	0.668770143456498	0.63609843375306	0.979975660295053
0.658698012203287	0.660824143591193	0.68197784524479	1.01878677657308
0.712328131149516	0.705561901825084	0.679345487417234	1.02357890216179
0.604686133612507	0.581998512582692	0.627358040038304	0.936848342136392
0.695188556199221	0.650855333858584	0.646322575163853	0.92518858464721
0.626141957787907	0.642294512395661	0.648730207854095	0.991486510273782
0.617737871085228	0.668683599592954	0.673650670203454	1.01521258349255
0.655207389841069	0.648358464571518	0.673522452264096	1.04773392488269
0.542074678791572	0.567533734002079	0.572917109391273	0.937933471304068
0.634023307083689	0.67809257075395	0.73655162667246	1.04939315318441
0.694503599834833	0.623439090373097	0.636213361625943	0.980780695810167
0.561239454713648	0.663648273842353	0.660543972984488	0.985988462336983
0.699893547118971	0.693050065432129	0.693099375182435	1.0256550022392
0.605985215596784	0.612959544825513	0.625757930865132	0.912230157567154
0.706492590416829	0.633842369282366	0.596167913909692	0.985639749436735
0.706195820324684	0.684577040184973	0.71492320346809	1.07570924445379
0.622961844672132	0.589006488529143	0.577950190154342	0.912584959054337
0.762713398830286	0.742197959618898	0.726600830609747	1.09831830185123
0.802179956685309	0.792942522983147	0.743175752790369	1.09108703320375
0.625031539627783	0.646886538092592	0.677678799499384	1.0591235908245
0.696809391090313	0.650643853625999	0.61534710482777	0.927650589860177
0.555776710252683	0.560860779998547	0.642079248011163	0.953489293224394
0.730632378013749	0.686437673493154	0.630545041478066	1.06242593710474
0.69670528613347	0.666177917048581	0.664804202905174	0.992650017103765
0.778991547416495	0.728046486555701	0.715933879126536	1.08443638168704
0.62663392624925	0.645788048605327	0.672499711210488	0.984989003269868
0.542683317994332	0.592474423989184	0.605762886086663	0.891827012356453
0.741242310414197	0.774234299057915	0.766563549452235	1.15525978417726
0.540253896222534	0.603738985627002	0.634564977697826	0.950116978981692
0.697053027868114	0.669664421503421	0.719115538067922	1.08816210864132
0.607777454024353	0.624123634300135	0.647752933636805	0.927201509648013
0.693260465322633	0.736540584893205	0.69985268588288	1.11500617649938
0.721883491301426	0.685218815147679	0.666854115489262	0.967468666125324
0.713881638636931	0.729968035174652	0.76331294026976	1.07780341671229
0.617014589149485	0.599290601178633	0.635007993977203	0.970420115016542
0.579705697366817	0.639504649777166	0.566816314670363	0.930872946532389
0.709129365754425	0.665999244401212	0.654785494866901	1.01557206386867
0.530435979660942	0.54536070551927	0.569080454585689	0.878659245040204
0.616045960592526	0.648201013643523	0.678914045208614	0.989323442241789
0.779668962098055	0.740122643675313	0.691987919893123	1.05661142764329
0.65142088704982	0.658549540177017	0.663262626148057	1.0286183546346
0.617010454814366	0.62303541104981	0.675404392656582	0.977997363885277
0.622231324691987	0.559036762974017	0.58101393941027	0.900463807737829
0.510927444763546	0.615019013308784	0.656508821480295	0.983337219040248
0.693390026691001	0.631084714137723	0.611995568321918	0.94008548275013
0.636459995551386	0.601957898610029	0.597992674705571	0.86824028507573
0.749657201556719	0.716572894348989	0.666252425997488	1.02335402568186
0.76984788050942	0.709198629905663	0.682867418663109	1.03831660319366
0.623772529294529	0.629936244778859	0.615686963855056	0.971393815440711
0.725819224749246	0.702341302952232	0.693238803281373	1.04799080884021
0.674142666788598	0.732847669443665	0.723796351517937	1.07792403526968
0.631270393431555	0.664336471467326	0.664339471034237	1.03828511624727
0.627453152036333	0.648700510572435	0.684318655908033	0.994250875046242
0.564987771935935	0.63486991020519	0.600121390446624	0.917475859552576
0.68025863398031	0.681937698000876	0.717583557678768	1.08436268169158
0.779615763180921	0.674410761603716	0.660504233925268	0.97792835599477
0.716935708794296	0.70197817676958	0.668088574426231	1.01601100232718
0.693222699660717	0.695655190777537	0.664981125629418	0.979897187446934
0.615211320704111	0.632823663009272	0.64047347767356	1.00931082724065
0.636614424469706	0.623745790431721	0.563004386068712	0.87268459983683
0.705106464074302	0.654683264032712	0.694105528906224	1.01317191938105
0.646906276671027	0.657431262255593	0.689299564155682	0.982787692682439
0.55779452702213	0.539155956522875	0.605518676828335	0.89237402879512
0.591882107733281	0.591152971591441	0.595820384585478	0.929112003096367
0.764075640162531	0.71423272278511	0.74932298814776	1.03977041297861
0.59200976228399	0.574646068460967	0.611277977338476	0.889913602931524
0.659822645641375	0.616026780234742	0.63286116168984	0.958676317080878
0.641780575015592	0.622961404713435	0.644154277902151	1.02337720921482
0.656817026957769	0.664903998910111	0.610603363311242	1.00002557675892
0.691813664137329	0.694376194052246	0.729717581140346	1.0891758354334
0.593358024971733	0.584091415607962	0.66410457767069	0.949941679706117
0.691778566756197	0.645180405551182	0.642016741368534	0.948008933821063
0.680551347428743	0.712716756021824	0.643722404943547	0.95656944940925
0.638908534509999	0.659050004624995	0.713865678460484	1.04938761411545
0.598603985461415	0.612310642550057	0.564184754670503	0.934634520681863
0.631742575762267	0.61817282862421	0.621452904747324	0.946925423233389
0.774358693510232	0.757848088508558	0.680136279077699	1.03164542344095
0.729816215564128	0.713831080212014	0.743253829330419	1.08339429122286
0.699086177099478	0.664400374615168	0.678321190229523	1.03608199798372
0.574183730238407	0.613192695289478	0.62147230432737	0.954298063777142
0.677179194472935	0.68316998828013	0.67412246869558	0.978204744115237
0.724728708093088	0.788915049772002	0.707652937566636	1.1190566985176
0.663263319235242	0.637492087814312	0.561548516234683	0.938387618439744
0.628639154822202	0.645192019616886	0.617843314073536	0.950350627932436
0.566175916807965	0.612535937982846	0.618228833485521	0.956872855348916
0.564780152032468	0.584728491313735	0.583021326599212	0.917975698564516
0.653047951591092	0.682215610795088	0.688296889674901	0.967496628481729
0.692371253256581	0.703609031903297	0.678352868979558	1.0468536370953
0.764890623034235	0.716456237741283	0.712037875132125	1.06533189409008
0.652023802160998	0.719821992634647	0.668525659961516	1.09072722341627
0.727231550310355	0.681424240207144	0.685293517520229	1.05571739377263
0.713663168280032	0.717955504489784	0.733054474179401	1.08435197233412
0.569985208637334	0.571909404581993	0.555664719793497	0.839409848137091
0.7524531323149	0.701676398117797	0.756153935038441	1.08351982473384
0.594692888561652	0.595647723587157	0.558020203036218	0.853028919130737
0.82636550626424	0.789300519923707	0.69860745838422	1.10924849223172
0.638177202553764	0.643789174578084	0.671050984995385	0.94275909288896
0.645096209377217	0.584044180722936	0.611023040205915	0.91636953676769
0.69356451595733	0.644556086621373	0.655038802648453	1.00384357301984
0.701327568221417	0.682208687765655	0.652417454136584	1.04428424460117
0.840198289986459	0.743296243404154	0.747618637943643	1.11101165890882
0.664191407859255	0.674331328993991	0.677740298529278	0.961438213461432
0.535838742151005	0.601618814364161	0.628558400560316	0.942220811038999
0.666056177115376	0.71847391309774	0.706714082760624	1.1147548558259
0.599393194289913	0.617748097350821	0.67837503856159	0.971408572059329
0.65842354408081	0.66364073925253	0.693539804148993	1.01507602931681
0.710882996642169	0.66076815650327	0.641344970302916	0.991384969568526
0.722879173518082	0.734442286044106	0.68910021401658	1.04295508372315
0.702312058352533	0.656382626685511	0.54973094139081	0.85621860699169
0.625828356258052	0.639269751798058	0.689095170296237	1.03308075537927
0.627319808780316	0.678293399619374	0.666651084749618	1.00485224858681
0.622046189315815	0.646368720108852	0.647314038694058	0.977887553296538
0.573138031704994	0.62820561922726	0.657565769820329	1.04207672995831
0.693363690531782	0.698519756735251	0.652158768494978	0.985543773924889
0.688510387889679	0.676757281697805	0.701113191559554	1.00346665703067
0.753712957364646	0.758240479012076	0.771097461658552	1.08080655758167
0.587540260630164	0.638340378730952	0.671481155687049	1.02683534169025
0.688383088437261	0.676874423036676	0.664709877068872	0.972363119289719
0.60091725270767	0.620987567910374	0.666196345944873	1.01095279194962
0.595900196737119	0.612734838982103	0.618823314587651	0.90311748477568
0.70136195020441	0.641554691960016	0.689814743508861	0.98405919486377
0.763059195771406	0.777540737357968	0.756906207081067	1.18700858120903
0.626651408891683	0.680376099601869	0.701119425022271	1.07663159262083
0.707833951561533	0.684640140004702	0.655281545743465	0.979860230664996
0.729667869434384	0.655952310520336	0.565302500028938	0.892983179470091
0.707495559923844	0.650836336127214	0.630454339023875	0.91620900819557
0.587492192128918	0.610768160140192	0.636222105692039	0.948729012696905
0.53521305131418	0.595273578042257	0.681104493724156	0.954300396377941
0.602769656372949	0.636652896728598	0.6402553565866	0.979766547648311
0.581527803284057	0.553712454517519	0.563309854282401	0.848635098032339
0.594051665055352	0.628031190481239	0.650633919810162	0.943992848851393
0.656945486420347	0.632805824336151	0.608590046408922	0.93320719022149
0.683631362275493	0.637918630544974	0.644874099558964	0.987037670214244
0.710263475307457	0.65885900717218	0.655228108278519	0.956959386602464
0.652354822864517	0.653225332019745	0.70319904528585	1.02543745751827
0.715871197445374	0.741027416438134	0.696261122390406	1.09466792662033
0.599044012501019	0.635131481694119	0.603272583526709	0.925441837099251
0.580434359497488	0.526881644905541	0.543198776040069	0.845595716018681
0.722809643015188	0.652963648278694	0.619361972378747	0.912723299192423
0.792318936422963	0.81369404818765	0.798219501706076	1.14335967666894
0.582466590584678	0.613389809686531	0.633962329828106	0.914168814527874
0.592700728876377	0.566730466028939	0.623138111153471	0.901987891011352
0.648652715194902	0.733701280326452	0.711349626882828	1.01082960105305
0.792234760312149	0.712364265323253	0.691850616278189	1.08106785045605
0.610536378988814	0.657483528646558	0.651172348652568	1.01843986181927
0.780009490187397	0.735508199905625	0.743393121875795	1.11371127893589
0.670108348096187	0.652801182997375	0.588056181318034	0.959760824036295
0.665667623880222	0.687156973005539	0.596247688454988	1.02105868652932
0.644789389720027	0.690852730702734	0.651576980144072	0.988213035824413
0.675270133093427	0.669829521754262	0.643746806921842	0.991276428832546
0.748643335351672	0.685249634384646	0.674488392616583	1.00020084170446
0.662148507586891	0.695979058421908	0.63311086875886	0.99525582368582
0.693387755843205	0.654593113979263	0.620560821152683	0.982199076252095
0.669115324979336	0.735479460911936	0.724273700607453	1.07014436956846
0.701720621544588	0.695408103324912	0.665753062280859	1.03166270362914
0.599595554200856	0.624499694660165	0.636998925642462	0.912132967870543
0.553415231818544	0.61653999619046	0.625407010047741	0.969800502573
0.722547028408408	0.615778624910093	0.57396708837824	0.931168358370839
0.76342796135496	0.704726840973227	0.717969096145915	1.01079163082166
0.644360764512408	0.650511043021397	0.705493608348385	1.05714831725997
0.515296897710483	0.55204651035753	0.540977052285035	0.851771833496233
0.710856441844699	0.660413732244095	0.699556716454268	1.05349330899221
0.661182349911084	0.634624560674442	0.69741158487847	1.02582450640728
0.693728709632901	0.642129307123593	0.662806442853727	0.981101277820624
0.893463599386933	0.826062079661913	0.794257860196003	1.13704180025879
0.676061138407857	0.6604460389131	0.646724243390063	0.991754224705177
0.536062799684936	0.601629491793623	0.630335714706745	0.998843640891806
0.565947683305395	0.609806116131552	0.71448160470393	1.05276684889557
0.627964555437846	0.581673513440998	0.556769107667881	0.901519225695244
0.705101363005371	0.690526718118604	0.67865285027741	1.02222292706216
0.621218219658214	0.633778977046621	0.590050832842838	0.930639619811672
0.642548221109863	0.650820023507764	0.661596793396417	0.97282021826429
0.60315434840489	0.670244810588285	0.696291314596864	1.01330110464908
0.672729304943777	0.720537440905902	0.696655135644639	1.014022552827
0.75328189127927	0.715308322350002	0.740859663867378	1.14364232334705
0.642196969072358	0.658351980037909	0.654413676168215	1.00965070699609
0.590792438245867	0.655541673783525	0.713843014926531	1.03358370158291
0.628669193333844	0.676160150924833	0.604757877102068	0.997835670707249
0.732921756121459	0.669440296285974	0.655525382002309	1.01108633213396
0.622966627891627	0.641247357908967	0.705235726170301	1.0698004759557
0.653981997874743	0.666619000925656	0.66007151781567	1.01725697998855
0.545840462946369	0.578048150661933	0.589071113108305	0.894877019237492
0.709590465704935	0.675911041424157	0.689309108144793	0.984860669991715
0.695857288553211	0.6508804073239	0.678528316301216	1.01919610429356
0.799120183796544	0.648238218672839	0.642534986311323	0.948545614047036
0.700253887595256	0.726339824262839	0.657507845339127	1.03197355650644
0.648830704755474	0.607208287701915	0.620637114895712	0.918337726122492
0.621497272890016	0.641648885342493	0.617516726675204	0.94548516606607
0.646309764105132	0.603462800001792	0.603490103134601	0.845224991638215
0.675744209178535	0.660172931607711	0.722896449539957	1.04848260076659
0.661993047963132	0.695725728724418	0.726446109456239	1.05159423698182
0.751254404380065	0.648210609581614	0.71750707417725	1.05078356570153
0.625635406876672	0.65131407700299	0.689619405630481	0.973474100095122
0.678939237493125	0.679831713954	0.648475209114948	1.07937652904588
0.58621171752868	0.607384424155779	0.657879062038603	1.03809221162988
0.637378378538922	0.665930163899366	0.706915743138727	1.05933732545272
0.525336621271364	0.613223092429689	0.669627880942084	1.00716473084735
0.635329335935991	0.678380633206667	0.702060671390483	1.11231136477826
0.68714165559694	0.655143440432483	0.653708811550859	0.984610962813707
0.621819690719531	0.652768746722924	0.662796416344035	1.03292106716825
0.680084357110829	0.642623256413962	0.613553653345798	0.950047095012262
0.708031756148941	0.684715866811193	0.664066090215059	1.03912853738946
0.729553953313289	0.695442972423293	0.642061065939429	0.980013367101361
0.502309240434743	0.506215439026918	0.570871965467473	0.831782808696557
0.700554934322813	0.733910373644579	0.724560076137582	1.0724158288738
0.593406585546213	0.652080888027497	0.632411751654863	0.912987504953701
0.689897288261046	0.658988726145642	0.667067014903599	1.00927401570189
0.714404032086193	0.702726961889638	0.702209388895316	1.06442986400386
0.806720289315163	0.780164084225094	0.757954654331647	1.17842087050931
0.687563151648703	0.690740354653944	0.702279936967751	1.0068289335462
0.54868667532907	0.610364447919896	0.645285012995278	0.952021256783819
0.649574208486389	0.672058836094863	0.71394264278132	1.00172166276012
0.737638404986886	0.767529891352784	0.720899410155187	1.07446460079115
0.665008637179275	0.687728264846687	0.724554658364849	1.03254171649333
0.709755886548293	0.658153510072682	0.579712874933819	0.925966213554939
0.699736754597859	0.658929345322454	0.678405025236088	0.978410906774222
0.714829133732275	0.696242190885227	0.646526073881378	0.993987777770145
0.666730692471111	0.687549738587007	0.649093144552231	1.04842199265314
0.647579635878486	0.639980791580091	0.699569343970316	1.02395689865208
0.565989689317409	0.671022007754995	0.656474611567031	0.964678707080302
0.619465199376138	0.619668322648112	0.622677522801205	0.977598504426087
0.739870139401666	0.723385939017038	0.713437938467512	1.09240472279642
0.761639266551868	0.773816254126492	0.761379482714431	1.21582659145955
0.502881139858696	0.541846269304181	0.610088889350002	0.881407039429903
0.635912242965275	0.672299258714889	0.680975293946842	1.00113748988555
0.663661889615123	0.708549933161054	0.760789156388094	1.07980831731216
0.707436592126853	0.743794623426502	0.648797848322309	1.05522708480777
0.679426293809954	0.716949159396391	0.71825619466247	1.10737896268246
0.619645542126158	0.724011479975283	0.657872944047812	1.03857923727793
0.676247815645915	0.721260713659002	0.66027562053019	1.01223603478737
0.708091908389615	0.695165793156165	0.679554408255464	1.03176433130423
0.585990215663752	0.593885983295193	0.640421871355091	0.937886687567826
0.587560515894499	0.628236008377153	0.623369852660662	0.966736580208671
0.669358171744045	0.632198102789203	0.639958696943538	0.953212686156181
0.615968235976342	0.658791445546568	0.638204131766981	0.985114354818068
0.733858236631937	0.656747666166164	0.688466014568543	1.0315893361004
0.600569311715885	0.588178280990911	0.619146563073585	0.929180912200857
0.684699575412377	0.673649078020661	0.739829484699569	1.05527354802775
0.6369562412415	0.625802520430791	0.581121487511422	0.937479034304126
0.709241657175321	0.671502732164084	0.684927515826294	1.06904371500937
0.655342094184651	0.639132225736658	0.638263701617592	0.966567638301949
0.708151926981747	0.684488959958942	0.677268486544175	0.977797188049061
0.586482113811248	0.613709416552366	0.600605849225691	0.919424346192428
0.70773010195788	0.633422149578383	0.660842989690877	0.985755098022191
0.686703902610807	0.619038252265715	0.597757372068212	0.88473453587295
0.587602926466439	0.637586794341705	0.628021623660164	0.954718687837112
0.730856155851982	0.664870370848291	0.663696446222102	1.0112455097068
0.67718110892513	0.627432997423985	0.588947000037864	0.911608597357814
0.778673489305046	0.749627833336119	0.759342538048306	1.1400624123384
0.597817929928061	0.656345575576473	0.612495755995677	0.945397296233265
0.697736524067841	0.653143537391451	0.72268626451929	1.01703330320895
0.587600879590197	0.607834862260603	0.615340472510305	0.971787234541721
0.582403649436052	0.581536101942371	0.648181975834101	1.0481006447465
0.634052838608839	0.649677203691881	0.670698291745005	1.00831654983413
0.745763348859591	0.677695311264921	0.722650407439791	1.0249112546199
0.655469189012066	0.652937539979123	0.623962075268429	0.975523506236708
0.703705753674727	0.65265065558051	0.663952778620627	0.95904339061617
0.813851350816862	0.784391796219972	0.728855216934215	1.08634937153012
0.71632785437032	0.719502548001971	0.727089651137906	1.08081246643276
0.545631588314228	0.589684733416601	0.653099846356725	0.943453364146932
0.657665699786123	0.718422614901479	0.787694055799825	1.14238008944328
0.66921206067303	0.707598801692966	0.664627030396989	1.06075391596246
0.605822871406555	0.632890834537591	0.623636793573359	0.976436771311473
0.56342870404037	0.579048908510002	0.535300788624407	0.888394585453228
0.739313669167812	0.729036879740421	0.655960855917193	1.07923870470707
0.593617998543978	0.605089304156224	0.620640758607016	0.930337966958952
0.702133577226619	0.706456124407159	0.694579899474216	1.07934938291222
0.681238002626556	0.726835624586314	0.690531861821047	1.05851193548861
0.801793654394289	0.727652767172909	0.714418429905064	1.02117235694231
0.69477399203126	0.713361726083059	0.665720821375886	0.993852799710423
0.543601603054962	0.613562588996882	0.607357406949065	0.913519438338171
0.715433072078615	0.701056684370978	0.708349889076156	1.13110621349598
0.575535093487743	0.5791145871444	0.595756759724595	0.886962890388669
0.577594070787218	0.608084610887464	0.678104910222279	1.00971489800893
0.607158765822552	0.711527305880686	0.726810592838492	1.08492605735893
0.688122272109907	0.707918354506923	0.711199439333093	1.07339469546626
0.603881305994654	0.588771140039913	0.548419849269481	0.909744926628003
0.696039008768087	0.65798078237453	0.598540487305073	0.958789174587386
0.552341705312825	0.617184843383595	0.63657324710247	0.954522964773304
0.699906581125627	0.676888526216143	0.647443314229171	1.03532868936847
0.680171618974286	0.653582213865107	0.691588452783317	1.01226380675764
0.699021136911517	0.675600469344411	0.671317235696643	1.08904267773339
0.633336472700528	0.592696719350703	0.606960075305665	0.886407789373607
0.6758023692582	0.69795331316577	0.724481244460384	1.10185610116089
0.648511605820716	0.614235723733476	0.634567482514283	0.952693628683217
0.704239594914834	0.715324263569387	0.676321749065439	1.0219910055727
0.708541255282724	0.620001675040812	0.605875274137877	0.931470837677302
0.772285165391593	0.69802462143097	0.655962322561242	1.04445417489598
0.776104724122765	0.794461598514538	0.788416900926624	1.18142100758659
0.659388186476189	0.667990357915194	0.675089223006614	1.00300659396805
0.67767516726147	0.630808493893964	0.70216118169557	1.01350655246919
0.697751094624598	0.69481059530151	0.622053061599817	0.997001035548385
0.685349942705216	0.716547593357703	0.646549301590876	1.02132533151168
0.683321758980648	0.644588203915585	0.673488158657659	1.01675248647884
0.677876102871081	0.639833354141796	0.626135436733714	0.955253452604084
0.600207023920052	0.560445718643727	0.548531053612652	0.833384614392647
0.581802257816519	0.617799876948712	0.641294227264591	1.008511873968
0.75397511506755	0.727273916116714	0.737767237113506	1.0797264945732
0.593593455939223	0.633757353377491	0.637599603589356	0.990318844459486
0.730668464795854	0.716720439685156	0.717873257828021	0.993667734979926
0.671392598705926	0.729144618075736	0.696170107780379	1.0463973774379
0.591210181946223	0.598441996902445	0.557636577918687	0.913027274024128
0.653076173119922	0.640787493625469	0.676908481809834	0.978423814089018
0.697602649872292	0.708685127256329	0.673149116136055	1.02911347695205
0.68159770175003	0.672743508675728	0.723706957948856	1.06254400187539
0.664451025705624	0.708855395581747	0.695121057437252	1.08616550464859
0.649790149164183	0.706663142233755	0.693322767302195	1.08272536244999
0.760995603336879	0.698083365358158	0.622463083264112	0.971771628887861
0.617574531121571	0.58662146537593	0.609924057203482	0.882323128888895
0.735034559566608	0.719120172159566	0.648460451015957	1.00363772523269
0.630160727612905	0.6372871813308	0.601709963203854	0.903967896526733
0.749019458820117	0.716133943389177	0.717489117290013	1.10862238306723
0.737696641510095	0.686479550885349	0.64546766955412	0.994002946346513
0.658720229033574	0.678039664274942	0.677564296426313	1.01553821455818
0.6507293182761	0.583447644429691	0.593631751526484	0.892509587604532
0.700868195889796	0.710185120798349	0.701074777763499	1.0013551542989
0.510317089097436	0.59846676008589	0.661832779550502	1.00313302302585
0.586103746188334	0.596924746665404	0.653421989038497	1.02992513211692
0.673895662011223	0.621725252904253	0.651219064319728	0.946543464661814
0.617893469412853	0.632676449745744	0.663816855076357	0.995273011562439
0.774272578275527	0.756301869457485	0.691655551373865	1.06234848669288
0.784864240826596	0.702961343742868	0.652244005564864	1.01732957410602
0.726524843173268	0.719999262501112	0.726865370022305	1.07749334153667
0.717837274641745	0.692061406600809	0.681939255589688	1.00299274340414
0.644112043458525	0.677112998926789	0.687552486775393	1.03633249148084
0.815909415653693	0.765313474121042	0.73175240479971	1.12716581519144
0.671742058312125	0.719086372073522	0.735079263584231	1.12126745437809
0.637421016711205	0.625610408295354	0.617537225543584	0.925556871917377
0.633460877077794	0.64169012542624	0.640732967285786	0.988983401730016
0.747790417327466	0.710577766072457	0.690768067658362	1.03895734932513
0.668938258529278	0.65286862525736	0.649702525161693	0.998538625363864
0.632113144466648	0.585253921350431	0.612095054888793	0.915700468966835
0.625865324159282	0.696473600042481	0.704393891792287	1.01432248946901
0.694772209442387	0.663861914839638	0.630028431132132	0.987258466386668
0.653739107586438	0.630707136548705	0.689605525398695	1.0191530333427
0.635092898992955	0.651565472644315	0.65089951011597	0.906875791379393
0.691229149041528	0.706088036978076	0.660938442844852	0.966843956035678
0.598734497827002	0.64163270735008	0.594127953064125	0.924893597890721
0.669169147177778	0.655986068997783	0.635707004823649	1.01910686994497
0.552747501306476	0.567656466771949	0.545747843551236	0.853237895671375
0.721971624108133	0.682175370437247	0.687438997446909	1.02323731285713
0.701306057172633	0.680971879815452	0.689458534884303	1.03659897998643
0.679375133671761	0.628144298643631	0.627739015528757	0.929923251356705
0.771494083484538	0.728049731627558	0.689007031887046	1.08826130250997
0.610631159716046	0.635835568656907	0.624935265265118	0.961149300227929
0.67989251595236	0.704615541207643	0.69447708952819	1.01810081935428
0.623140214711087	0.592773426703532	0.629416637809489	1.00726240608789
0.59372335242151	0.614427719626771	0.603026706939943	0.913748602080979
0.687222275739474	0.653325796096381	0.577943876647429	0.910533551240737
0.67177104016306	0.682001592447287	0.691021648276031	0.994455977578163
0.651484320474912	0.646349284892354	0.710182125877969	1.10657079659932
0.687528884179136	0.671336632922627	0.653388436877932	1.00327471625874
0.657257039204574	0.707072951859374	0.696500958871392	1.07884718273069
0.643114681911547	0.612017033183617	0.666936147486297	0.998457970147788
0.760055161476633	0.727885465056776	0.706475481054417	1.04633496478116
0.683682518408928	0.72319174060643	0.695177702589738	1.04743855753898
0.619436061974159	0.639588127214166	0.61015319177553	0.966070889203424
0.677703230260508	0.739456305502179	0.712753493181464	1.03180212848927
0.716630710343973	0.681506947764196	0.668387400992041	0.97053177020995
0.704502527854065	0.694472122682062	0.677025935327779	1.01276931234266
0.741554862771473	0.675210462559633	0.610445678581501	0.941181525562771
0.649110249922332	0.664097579272057	0.687223279226079	1.04889505226063
0.67067908863682	0.690804215195221	0.686739064527767	1.03590893812435
0.737606579050556	0.689305879402794	0.742456274588548	1.08770305263552
0.631450061973818	0.638060570172164	0.618748190077546	0.957266312671367
0.788390192949129	0.72528547966129	0.708887872764945	1.04185456869407
0.596613548204614	0.612672363602097	0.550202013360842	0.84532434232782
0.556519146861506	0.575181063953791	0.62718736315472	0.899058311076122
0.716324695694771	0.735924070586267	0.744588179537081	1.17738018908244
0.610870563416132	0.601017100746744	0.59663256395712	0.914161087307234
0.68027549908747	0.65033658978236	0.656915077421235	1.01382894348366
0.670140410379536	0.647035497100784	0.63489639257744	0.946624795186062
0.637531978415563	0.620367467578569	0.672265538566667	1.07887249495725
0.596656785982669	0.607079774756558	0.62445578985784	0.867681903218452
0.702781743206542	0.648358739682871	0.65710586221194	0.949890585291764
0.482757824376024	0.498312480916601	0.462199213342979	0.73301299101624
0.638060727145976	0.652069186426901	0.721097665317078	1.08030980194764
0.637903450727799	0.625209960002778	0.64008087118331	0.926981166884082
0.667208290244425	0.705289341799799	0.662852192366832	1.01845031485236
0.555207864527108	0.589253984412635	0.637534115575692	0.957173618251807
0.659997010917421	0.661225327432974	0.679178157002861	1.05769174367994
0.653074388000286	0.675033485654719	0.646184241264561	1.00172063419961
0.722370612174504	0.674676331966737	0.690631188375953	0.971123058597789
0.625222367929074	0.566972022783854	0.618387345777658	0.890675188471116
0.673794291557316	0.677938210708641	0.633341548164558	0.94391738112786
0.683903607350314	0.66524876505797	0.667172594919453	1.02227781917136
0.608180567404514	0.63967311898625	0.620744239873145	0.963730596976692
0.70698264157974	0.71743839381373	0.726542682775407	1.06089611282338
0.631847626294612	0.678529330299135	0.641933606394857	0.978337289403968
0.642416728776185	0.652488264296973	0.671321601432548	1.03200576513884
0.658486243296737	0.634183000766475	0.649554214873906	0.895408210450181
0.778623649212513	0.745703905310805	0.728169026222256	1.11570427962322
0.657256421120032	0.669600215230901	0.675840855740502	1.04473251471978
0.649605540258966	0.698286322075623	0.689275560769754	1.00363095332759
0.652585759886549	0.640661634783122	0.66783705321535	0.985858793689061
0.610353582580534	0.58447266602004	0.584729453607121	0.894244544866387
0.622649200914114	0.66043287339942	0.636498039197997	0.979298519572456
0.72698053777123	0.713694603738692	0.699651297714081	1.10686843183131
0.715222191348247	0.700914677357089	0.722392544246814	1.055609766391
0.749076129063709	0.718067303548019	0.698267740689081	1.08420595875007
0.64342222730021	0.675261216623626	0.684755843707764	1.02237321155035
0.689836649886031	0.703177877525136	0.66598754229255	1.00527295819549
0.839558530387031	0.827390740966252	0.787420368394857	1.20508167877253
0.62631977990593	0.70936088964498	0.684010470542142	0.987155489108699
0.604347366785166	0.642090441329016	0.617732133770751	0.996617535401445
0.585781041512407	0.633720575184979	0.643887466923281	0.956705593066202
0.61587067896784	0.675441999842074	0.646186942062356	1.00696915155239
0.644878235133478	0.743464212095023	0.730204521872318	1.12060201530255
0.659036560874946	0.657081463433521	0.621251358690258	0.998691543955273
0.743616441955297	0.641027490610838	0.665648968390861	1.01796473418907
0.719429977423577	0.702368954170024	0.693536212359016	1.01214935879564
0.604356741661393	0.629048190161567	0.661731210610097	0.989115849001015
0.595107442300117	0.578140715268488	0.531805330711961	0.787339240043822
0.634518318702794	0.668698825350944	0.649355200434102	0.991797268951651
0.582466733128079	0.590700253987872	0.636264565880443	0.947267362519399
0.674187511598973	0.727022634825367	0.701638058231678	1.14259855065935
0.55378683284173	0.536514910136243	0.574493151873943	0.863513815756311
0.705169233308155	0.737454383679261	0.634125694919609	0.970920537249587
0.627553842199428	0.6438536851082	0.685008315464323	0.949196435913448
0.589895804420311	0.628844237987628	0.612578332787274	0.953354053445039
0.627831734921068	0.592157666034408	0.677014867030791	0.964375277734571
0.681190703084397	0.628031568399202	0.590954761381972	0.917373906094674
0.552136162020716	0.613528829981419	0.596649541353781	0.95272896494967
0.767504551230483	0.740978260711731	0.697798649631667	1.0248091423907
0.656149445809568	0.684951284907993	0.648777267296625	1.0504258436686
0.629244083171365	0.631732252513219	0.717400586747815	1.02755827320363
0.724602245874544	0.700653377939015	0.647253226150365	0.998366076566594
0.653122059934749	0.705895449168353	0.692480705868135	1.03038574420348
0.696673369044981	0.661702358463994	0.641159281210406	0.972586244846934
0.659533671715668	0.705579753422503	0.739721215391762	1.0309574507003
0.704933610725432	0.694057884697777	0.67977782657639	1.03805366908747
0.795514242940141	0.787224632301405	0.713022924008339	1.07379898501553
0.6804113862629	0.701414724232816	0.628278116616386	0.997760452874447
0.686766827791468	0.710618987235429	0.675486976899547	1.04385414030187
0.61016215075237	0.621550317694714	0.60858547118971	0.913279028992667
0.684621026625833	0.67756306911261	0.633811913018733	1.03077690112643
0.605974779072552	0.620132911146624	0.620202346129399	0.883814274010209
0.690745286501686	0.665089371592883	0.674551174401427	1.06128768023344
0.753361576243748	0.705797140771605	0.754153367961804	1.04859009724186
0.837929978436728	0.725801394304674	0.706953140736742	1.07019611924427
0.686969056111964	0.602640208064758	0.616779065080856	0.931003552713442
0.767241842312417	0.747068993082107	0.715989489545801	1.06279092687784
0.599666724955625	0.586220520812137	0.547652026817439	0.852828179929382
0.663111996654002	0.608947765335945	0.669197012501864	0.995069348562039
0.683073319434893	0.603574276838476	0.645773375727711	0.988284458256236
0.713473578615223	0.731483961122555	0.759563112823537	1.07858350031835
0.734841017833915	0.723319509865623	0.706758805926403	1.07866228967191
0.705076778091162	0.65873970738919	0.632088782201188	0.993900294533726
0.577635212140941	0.634985519452685	0.658292208544222	1.03745628988353
0.561462642370755	0.615892622353098	0.624032219692144	0.929089136726675
0.673319061979224	0.67285643509743	0.679847792064097	1.0706687130507
0.743543162352376	0.756223548795409	0.801992110193021	1.21978841218468
0.595820737168206	0.631590031307153	0.633602244317157	0.928728906579751
0.549128061988662	0.583595743303399	0.619085913060936	0.860956383121657
0.656118232451723	0.656742654759894	0.624568961515994	0.954242087787213
0.517061089697577	0.623079262719353	0.663328293925417	1.00490254362588
0.740956860555588	0.764677826935067	0.797590521842518	1.15299331674194
0.628145981843013	0.660389621526718	0.648318768596207	0.936513690063005
0.693885589282842	0.68815967431761	0.712477526394682	1.03914565527978
0.629335754969577	0.622585725152254	0.628693075868316	0.933558035411594
0.71623236967795	0.636678070333649	0.628636340435103	1.02091737863182
0.654752607637384	0.647301572607585	0.664921867258687	0.980017957399756
0.624127358803557	0.671195665098716	0.667925640297792	0.985869017715588
0.672920492666755	0.667079808135465	0.608026228515027	0.945135212680471
0.534023030680421	0.553294950732813	0.550165980753343	0.873777794102465
0.719382814387052	0.664772530265259	0.690661208294565	0.997553110027006
0.692105715537963	0.627063102361522	0.642787377700948	1.0026317251364
0.658571845646068	0.664493742848329	0.689926312386127	1.02371079717713
0.564436696132548	0.617634488192257	0.607837446593853	0.99513941392349
0.704706596242745	0.673629164220185	0.70167161310591	1.0817390420641
0.731710126474152	0.667550424610417	0.70196809819881	1.02218624453363
0.752194591996814	0.751967917748747	0.676396270649232	1.04100277686562
0.664554749232417	0.650478461232733	0.6575762679124	0.992158720259222
0.620328347956878	0.654581384499674	0.596751054769781	0.932831835942095
0.784044857033628	0.759105083704739	0.732876562521364	1.14545265320455
0.694809380719559	0.706829455793391	0.672052154149615	0.995453781873102
0.717249204679017	0.636974614297976	0.650796805919587	1.04768439522413
0.539954279441441	0.617642027125264	0.661186658608423	1.008878071567
0.606361593449621	0.673574115475075	0.639404793019208	1.04786754409331
0.638666434480371	0.66742224286783	0.614439099550902	0.921497314105631
0.653086138144549	0.604799291650786	0.644024260804348	0.953387269063723
0.677821801322243	0.647408651823958	0.722523610289014	1.01658383103115
0.611812735608041	0.624294554413922	0.653516201349651	0.973999165597397
0.678964158740515	0.669662082417381	0.680064258070781	1.0135818592772
0.598682575648686	0.673710690256454	0.653296052811403	1.0256809033504
0.60837413546117	0.612581140857727	0.621795608427774	0.967976362036641
0.644700453348335	0.665347330300474	0.654599800916166	1.03364945957431
0.641760011770483	0.637603114031755	0.666556307413682	1.02284952185459
0.624832780841876	0.71733253306966	0.736543672645377	1.09230534920167
0.581338371873259	0.64945333293191	0.680026156257302	1.05918381134039
0.624275069716688	0.634985202979277	0.639268613746673	0.955083556421717
0.632041572905379	0.593025804895717	0.56671452562442	0.858480690073403
0.718304373169662	0.623868846978893	0.583689975525749	0.95191393323197
0.712284433110206	0.664796903073406	0.695522313076383	1.02668243551757
0.59243992572514	0.658223603144021	0.668599705344555	1.03000477537175
0.643775303918136	0.599706300675093	0.539033335093202	0.880492309665729
0.656466050184223	0.664214763197887	0.622606610208496	0.965618023657002
0.686691853152413	0.687545649832734	0.676910307172239	1.01348862195487
0.613514081794757	0.681327656018749	0.720573208585971	1.03132272164216
0.611076673920083	0.599289410952141	0.666720962847328	1.0106083904546
0.627830340195231	0.587655612661103	0.610197237814261	0.936449176883143
0.695384726121818	0.67937024692249	0.621995949904712	0.92989288385607
0.63602999546727	0.627821133036526	0.602317999993548	0.981029484479458
0.660884236776733	0.669033535891929	0.66608943170232	1.00524338183767
0.729899633300925	0.722123053523511	0.691348741546544	1.09565465510032
0.693314283636451	0.685147544419609	0.690058199237175	1.0355267801969
0.651870644643019	0.615805977027045	0.605777004547777	0.94252745542111
0.673026968948936	0.598450871638718	0.654956294183974	0.943484625189938
0.714067106921101	0.665366289141055	0.706464006149222	1.03576738997629
0.551913817690942	0.621087316003225	0.648728503726489	0.943425415187352
0.733129899794981	0.725600028844696	0.67366005421641	1.03697260132577
0.594057149619647	0.634113819185712	0.688740101498197	1.0476108233236
0.65847934376087	0.598222868588866	0.576303229381347	0.914236327357513
0.666566731826745	0.690228076013481	0.668524856889231	1.03644947264501
0.710545190597228	0.642450260026297	0.683942489635022	0.985577021590484
0.715437758129018	0.676828633724664	0.662621700193526	1.02593849250077
0.675069946554517	0.697813575102069	0.649795147927025	1.04898797034374
0.693308968631586	0.710685306757215	0.743744174684431	1.08270160839214
0.657421018553945	0.588299825354317	0.635392177025243	0.929591016532391
0.79223782556339	0.711447014225719	0.663978755333906	1.02697047248209
0.637880024494226	0.674543989808159	0.689444818565152	1.02919126577662
0.768948719824321	0.699016366040868	0.70432422267446	1.06035985479462
0.710957137360543	0.687313585587227	0.697383951619809	1.07442107482869
0.614508459751331	0.665263734535485	0.70499980254091	1.01991694585293
0.768578978144718	0.750892625074072	0.72710688539532	1.07333717230894
0.662870301928104	0.684593780065442	0.64004454858077	0.990810303786022
0.579993064619682	0.574592413368063	0.606705514685874	0.947973831176511
0.674506962274087	0.675707001424312	0.723991515018549	1.06172970711946
0.574549748933138	0.632988474188318	0.624760550019728	0.932714492725346
0.639010246768029	0.6101014194849	0.653487929539848	1.00081473557444
0.616566658146226	0.644387709280214	0.550644626076423	0.879893888674981
0.678855576713395	0.68193762232741	0.694413792645533	1.032745318616
0.730357539493601	0.695404649291703	0.666036473337208	0.992473787829424
0.595082516884907	0.614868610759377	0.648213761463569	0.973494373565402
0.659776311870712	0.598838491287468	0.598455879308177	0.937307164560285
0.638080317337453	0.61329306077077	0.605496619334774	1.00030552070455
0.562394278434738	0.608549718112224	0.631317082347806	1.00396683526333
0.69442115920582	0.698671168970104	0.65215179142746	1.03675012124944
0.705575777749078	0.694863084817625	0.63541797196869	0.964343434125902
0.701235803363254	0.692968915776008	0.665836871676266	0.978923107684678
0.701119220383301	0.677094049829533	0.632296373892465	0.948337642014436
0.710405896419161	0.678784058981888	0.717833252755998	1.01863357185044
0.603784233272673	0.663420739197059	0.659650544715605	0.949350754597274
0.773637715534386	0.764673250708959	0.777449412611182	1.17519248246662
0.562952612271687	0.616722982833205	0.621673456493353	0.921531612807224
0.744652783103442	0.740039810450549	0.663211204964348	1.05141456153572
0.628030503529249	0.66624254444612	0.659265086134129	1.0330743098747
0.679456668500609	0.677344517287415	0.646908011145343	0.958614770116024
0.737642819877677	0.734005941328537	0.731426732495066	1.08322942843044
0.665095074848781	0.649328174343423	0.669280374664837	0.93646874640077
0.716509214532491	0.716130870277874	0.691710279471321	1.05870177598865
0.60645665878355	0.587423456941779	0.559312141615384	0.908531945830089
0.674360571080152	0.706352289552496	0.659840986150882	1.01245652701766
0.63411166050362	0.626842798528351	0.549072758024417	0.884902436808045
0.582676202047701	0.546342774585097	0.583191074216605	0.922410593027132
0.75011076062028	0.698985245392185	0.707941936433523	1.09035328457562
0.677457873796277	0.724938812787425	0.719858977313212	1.05894650918517
0.671471815294123	0.727049054694129	0.693133484124431	1.07865463480141
0.814579723285524	0.771202458314227	0.730233391707381	1.06192451561208
0.53933520314786	0.592692546915665	0.603128586057041	0.913760209254128
0.624430266226418	0.627594416908401	0.564212232888032	0.90315507701398
0.75164420071559	0.738381066136283	0.720552515913807	1.11350448707596
0.76712794867357	0.724574174478949	0.739503721494325	1.13402686941383
0.759684888602118	0.761850885443378	0.698125086820475	1.05686366213393
0.645100365775273	0.668055496790298	0.672722941664296	0.970232945244962
0.705628364715912	0.722938489279819	0.642906266251364	0.981367717209463
0.68192271935588	0.64020500237321	0.680610193406123	0.966846912423136
0.643637351402309	0.617833275841306	0.634314443279088	0.976974495859473
0.67748613206531	0.695167068296997	0.676676549686378	1.03010300944521
0.573576983496889	0.612739414914751	0.62200892702468	0.880873646671473
0.699851117263563	0.696361730669618	0.71260835466882	1.09372867598272
0.694278219675108	0.663985029678648	0.642539897776775	0.979244693017797
0.594732029673893	0.629010266007165	0.673503816605116	1.01164085455553
0.745713690773607	0.73811964111166	0.698399183588181	1.09066155141223
0.644817771953412	0.677061501970992	0.660845057374502	1.02997887874688
0.654504850063717	0.662387189962995	0.702231125694273	0.994579480446261
0.708511770920384	0.706342699470272	0.672055679125861	0.963837594637515
0.848361787847676	0.774409023149948	0.729398171081141	1.0817222763754
0.573629815198398	0.653340457826272	0.67538180050434	0.991486039417197
0.617253575073241	0.6021540147742	0.625476107744019	0.919841708341739
0.611396611315864	0.594832935185256	0.584923790138632	0.901771462193461
0.728923468045467	0.715011639646162	0.714755616452268	1.04512451713583
0.558928098058072	0.61460054029437	0.602440832744509	0.923096160937592
0.649307273460039	0.634941243048649	0.697612447629227	0.988112691531727
0.715644544122493	0.701265142267814	0.659566173608847	1.04441124499394
0.774636147075511	0.708247761957531	0.686474691378982	0.993364762513681
0.599707942652717	0.661783675369264	0.689600597252662	1.01572811638972
0.5849235759068	0.635778830145591	0.634417079012854	0.949093852774434
0.654585767322196	0.640344795890237	0.653041822368105	0.947102488681594
0.59394740006283	0.637306256423031	0.663518690477644	0.98492232796883
0.762607959899795	0.731214526840967	0.685499540227855	1.04377662182992
0.627996048861741	0.664223139577385	0.664914819632598	0.97327923115041
0.572296935432471	0.614013854882094	0.589349085148614	0.852422051363023
0.734374714660763	0.733608376049076	0.792665719466207	1.14427160731457
0.719959312200306	0.707440430063303	0.700838188087324	1.04759344772074
0.718484528331559	0.820800145134195	0.735576163487587	1.13305714874464
0.641814446093786	0.679290436240211	0.643530885304808	1.00904926149248
0.720879077172366	0.634672484378782	0.653197250181008	0.940403844732629
0.803932819337058	0.74269359699632	0.744305494026449	1.12018508573618
0.576108762605368	0.578720879671117	0.596647875222394	0.918160296281451
0.61646614849183	0.694241246560976	0.701728728511177	1.0331580172796
0.703511770872909	0.726803456267262	0.690946909559503	1.07985972659611
0.662318614894834	0.681960007737096	0.697513745778505	1.04790744342153
0.750050958936276	0.672863183245101	0.658952502862815	1.05472204778088
0.753366120487284	0.735417382834274	0.686586339353925	1.04659101455462
0.790564895182536	0.763910421608484	0.761747882144066	1.12584506605383
0.595487139610654	0.62070990147569	0.584302497981535	0.914690848430602
0.69222551267126	0.648747490925213	0.641206565550545	0.972870005379038
0.712910136546674	0.636834588864367	0.665464220989268	1.01415865798243
0.593231977594711	0.660616786152557	0.699409180058876	1.06644219429532
0.780317353475707	0.769807282947013	0.746965698755955	1.16763987843385
0.63935909947014	0.681625249806913	0.687397507905913	1.04020774189983
0.733833264539284	0.71589305989343	0.688416819790878	1.08036024764784
0.682112436515666	0.633843572464754	0.704569032921078	1.05934366258972
0.673723251532412	0.667850704274142	0.656066186293259	0.951134560040726
0.737519065101574	0.630073524678104	0.618516874550954	0.909959127084476
0.748667058255318	0.734098369419472	0.719094957500405	1.08845760790562
0.742379933334531	0.730873696275599	0.72113522026135	1.05143026048455
0.644278978779721	0.601021489248866	0.555558707776821	0.917990266708986
0.638088236729921	0.673588677962702	0.679845194906228	1.0168056274303
0.479795893829366	0.502767265500694	0.584048762686834	0.839622757045498
0.605445532786308	0.674235628118858	0.702446087877201	1.01424170186127
0.562531685794527	0.661487329778774	0.612833968290502	0.967217782851277
0.622396031969696	0.661023529877772	0.680317509904715	1.03447568838807
0.730465861401061	0.734421853921699	0.719381075925624	1.05373497095985
0.655798252085143	0.644103095159785	0.637234977287921	1.01912159693633
0.736096521277	0.715818144747468	0.754479316474532	1.0649009351982
0.69513410290421	0.682369075716963	0.642697604513157	1.03180921211839
0.656233853985185	0.635824753109694	0.613109652074757	0.9960267591157
0.667028004209038	0.642562100550933	0.637742416875789	0.975478295366803
0.643046049954881	0.59474246112631	0.61780966885101	0.955160450263358
0.762431154670365	0.766227664888544	0.682260886112578	1.05118061936668
0.605335102104821	0.584722797762126	0.593390160565752	0.925182952742273
0.671962916963089	0.625635913169173	0.627938270506823	0.973851547016164
0.637468365170973	0.652191490856298	0.597729413102532	0.978474658578106
0.682973857085404	0.645023919037141	0.663874802389125	0.959670464438259
0.683289955568178	0.771789910920868	0.717098242732933	1.12465484857999
0.755515309972219	0.707333167316601	0.724845347452116	1.13940194522661
0.766840446852756	0.69528038493066	0.685178630923606	1.06932352702321
0.638033608043032	0.579912758294173	0.667772951369912	0.968482166103401
0.772772593195501	0.74140544569866	0.722355077752361	1.04595059627268
0.614207452769587	0.685476197265048	0.67167586663677	0.96541154591047
0.695964631772446	0.708794057865419	0.65288487706885	0.988206482308564
0.6927555087046	0.676016006574395	0.728372802792293	1.07762645322812
0.759427826997445	0.697152122962975	0.656541858448806	1.05810816290707
0.648684816714496	0.701369871651844	0.714331347133031	1.05305102956773
0.589733281869973	0.590166296492855	0.581016162893045	0.882828438824169
0.673835012809207	0.725947742146662	0.65561889151031	0.982774639187557
0.676105111038095	0.64790594237595	0.641707963309808	1.02784508572132
0.873610373321435	0.815203334719042	0.766618144987949	1.14212600825405
0.563647449433774	0.622887037758894	0.678386867234651	1.03509357508861
0.639055919856774	0.638302436965453	0.70736238705045	1.02763896386813
0.576854775307559	0.584242064602498	0.572764076568225	0.879367733571515
0.699887379669485	0.657879580456105	0.65525506074873	0.982275259719657
0.612308485313519	0.635773445656335	0.674211285758878	1.02350016373535
0.646010601993735	0.681039213074519	0.684464273694581	1.06575844866188
0.661237576691751	0.640090630418418	0.648994863152758	1.02185909807174
0.64644265077216	0.671487800794312	0.6466015016309	0.972600622773459
0.726557582803099	0.767905608569236	0.752615182168897	1.12615753018935
0.658591841763054	0.626877400994041	0.631827970473014	0.921806653973428
0.703373489803051	0.655738318044821	0.678518496366953	1.02988511459024
0.610528714019591	0.562667814955508	0.5895643959123	0.911754960725548
0.674846223566731	0.687335899030281	0.681716096942931	1.03002591596352
0.643558128469464	0.683785994907202	0.641508502881774	0.96798831016949
0.616910234016045	0.643010183747595	0.673964998737475	1.00335249031288
0.684894033512072	0.692577976051401	0.68383204225696	1.04981556452319
0.631635856968104	0.62915239899436	0.608917477460521	0.9746828886651
0.720227137194099	0.706649853961049	0.756585343300852	1.09704778606126
0.555087377418423	0.599927412100809	0.61868252023004	0.934237085538217
0.677396284267124	0.650313508378388	0.667048854758159	0.97491958668497
0.729786774345242	0.664450449354901	0.660850893177072	1.01060034900991
0.61542690327437	0.666614397113337	0.649912853981659	0.960624294840822
0.626238423068289	0.661522633893195	0.698638287269946	1.02570558010581
0.546113477673233	0.584044353443917	0.594791644117705	0.87111189673284
0.654898167770661	0.63883964534295	0.631544514955778	0.948638098518282
0.821822259046307	0.694880081918062	0.656157969904471	1.01209947632652
0.712717059562019	0.662524257401566	0.634145543588946	0.961430648028978
0.587299919361629	0.591736558157926	0.64711341844024	0.97177947139228
0.588580069524277	0.61041284593994	0.659652446140966	0.98679712110042
0.670218746552471	0.688277251213703	0.704135285309851	1.03948832493411
0.675409317709479	0.702543115102619	0.69376307220226	1.04391322745151
0.71376073050201	0.718401223436232	0.680631677278715	1.00297178143313
0.721410768061596	0.671429622683776	0.625591868770398	0.980292688943671
0.687194726589941	0.709785684476794	0.657004233314948	0.976572269469006
0.621373033237334	0.694818828119047	0.683408601957841	1.01125131113482
0.697825876941445	0.641991954945961	0.606032187581142	0.99686434338481
0.597887810645257	0.685861461183718	0.671811913956676	1.03916892045921
0.57423459676115	0.614323394907053	0.593498137056379	0.917905405377031
0.586818358976911	0.566041975339596	0.586139989031192	0.866915571714321
0.697425917198091	0.678091271385627	0.683139298654755	1.02629309600833
0.631979454572494	0.695340909639459	0.681326682945554	1.00815533984021
0.628389445608156	0.646165541086043	0.71561847594486	0.998870697528576
0.627109098004606	0.560047978803939	0.553358449194928	0.866136542417727
0.547784246305212	0.595284451996954	0.616587863400917	0.944312528937912
0.658179416144842	0.685062301197448	0.610680025341632	0.929547758154708
0.719539294827586	0.700085050073079	0.695340588889712	1.07810765659944
0.586158305692494	0.55317626243502	0.644090569379427	0.916026838852851
0.579416537281072	0.676190069160665	0.684215035526744	1.0649670544206
0.658003233536486	0.693165601190931	0.735596252938745	1.01705840232691
0.658487133656033	0.704780338720986	0.75053610826508	1.12514155671682
0.561250785104745	0.610808733269794	0.639813705422013	0.962921257740532
0.689685189371674	0.709774701588817	0.698274092818757	1.00705272114989
0.573974621440099	0.57120718002668	0.594753321035531	0.885018832292212
0.712226100621227	0.705003675847143	0.716266825280024	1.12027832822964
0.700222076102591	0.664242282489564	0.735675169662248	1.09971005204262
0.68001023606693	0.660327544336877	0.693654986252492	1.09094313845015
0.589993303602358	0.617552698984266	0.60862674036236	0.947845842486181
0.563167280923719	0.543707023216063	0.563795576337446	0.883767288572996
0.588058336881795	0.658262824957238	0.65433632115061	1.03825460576599
0.616909601488189	0.662035906425398	0.624695083634596	0.997604085382161
0.721885174478224	0.696510736344763	0.696790739676553	1.04169227174863
0.62306879972216	0.633144619687077	0.632913652498287	0.973404278255114
0.899078639479479	0.77903930560424	0.722536035318672	1.0894251375399
0.773869511090331	0.746643256375235	0.742866328989361	1.10364242453191
0.560908460095662	0.661312345451493	0.63456737910411	0.96257127373162
0.717577955045745	0.748402773063773	0.740475386277814	1.07991744674875
0.663855485776766	0.711952568977361	0.762062409424971	1.15249098523299
0.681019603894412	0.662225847077068	0.760082242165771	1.08708706308669
0.738736620645879	0.717702419549114	0.63073850830781	1.02320146848382
0.592666525387413	0.619206578613997	0.710044274156237	0.998047891361674
0.654178691963093	0.687964817593416	0.655828999611922	1.04432532514623
0.65885240603454	0.675305457620838	0.631519180515139	1.0424551545589
0.764051307972871	0.751637242882795	0.718598076488522	1.06719398774788
0.628060060487971	0.636882045565987	0.621875511727527	0.922557118201117
0.63206864430531	0.616459928601923	0.648175145092701	0.976980950968066
0.587088255450019	0.639230491934567	0.640942695591996	0.950514932655339
0.659694222591085	0.662208307735762	0.64541836638566	0.988527786572818
0.635493859505992	0.606848592058422	0.640251675278559	0.944480201820275
0.552421498999029	0.64931664371487	0.651794430623978	0.955265510110722
0.760891002300152	0.704924666588995	0.690994026456196	1.04555995806273
0.628743530906251	0.633594129569273	0.663959403103256	0.940850417359416
0.684825778358489	0.697344354203174	0.687171341740292	1.05454422153517
0.606223112380442	0.635769185750888	0.560950178707285	0.894076534872483
0.631530318338184	0.639777944363825	0.627595081243347	0.945975567641741
0.661155486442614	0.675221672298154	0.662616025215701	1.07355554415111
0.622409810417446	0.661167150947395	0.669038783016428	1.03658555211845
0.705706155924407	0.670993010765155	0.577589394575675	0.960272996733815
0.658713567628549	0.61236134485707	0.603620423635989	0.954034596803262
0.644312073245172	0.658894110383602	0.64194456099292	0.963801877853028
0.721765076601236	0.721158460292355	0.666303992619294	1.06725166385873
0.718281689046803	0.703077038242399	0.709233059861388	0.990907638437325
0.669757999697498	0.615779882890857	0.68052743647932	0.969377965169819
0.793206618639094	0.75633728357985	0.69412759030484	1.0416362956402
0.721828052938355	0.733834161119822	0.694526390298038	1.03893558575568
0.764664481696811	0.768921493916702	0.750808194635317	1.09570851614788
0.636161930328546	0.665090703833602	0.697434461532461	1.03150645553314
0.740804710915216	0.703186895910082	0.663212615166191	1.00935984266282
0.755508064269751	0.723262726306894	0.701570436459223	1.0821717029407
0.604626873542061	0.642973801210887	0.634807170667348	0.958713850975243
0.589854910180769	0.613819412272585	0.635288383847947	0.97947679071226
0.677708753938601	0.683389477320598	0.691502940999298	1.0851363406303
0.609745934784493	0.641731024683095	0.606208911228958	0.929929467122787
0.620196430604606	0.586377340876371	0.640411671003431	0.907354224759272
0.57106984789058	0.611175638046909	0.615139407637109	0.895276769257692
0.583635321971448	0.630258312312705	0.62397391277285	0.96243026369291
0.696955332519203	0.740197753029599	0.743793379610028	1.11438705973169
0.752800267636476	0.746136293796876	0.663914685674013	1.09833354219893
0.707132825002019	0.668610763431308	0.663161157014813	1.01687614227426
0.616403096976513	0.631810270684956	0.706547042709799	1.09812956561567
0.630081037733093	0.662397628383044	0.632559764935724	0.943318523747488
0.644858247446443	0.657108704813905	0.642376773437228	1.01815975364095
0.594249660686679	0.602912726040545	0.643355708528166	1.02193139325034
0.535830345440372	0.580880679702913	0.637153407039714	0.905016189632509
0.648776983112292	0.621843818999829	0.582502464628141	0.943661047030877
0.76979989969944	0.703672102472767	0.72739643171594	1.0836708082144
0.587729572980708	0.57533982640613	0.572169130122028	0.866375750038467
0.662948046684762	0.697025982461913	0.716681921898939	1.04692090266473
0.671229446887315	0.681817021517756	0.68832620402061	1.07814761981449
0.643698493458448	0.672067450553161	0.624658333057684	0.980884873044908
0.746809218510899	0.712703478282726	0.695999763702158	1.04675573235451
0.642794149310885	0.659481746728945	0.680080775006248	0.973321982793826
0.611167784695662	0.643885138389411	0.620221089492454	0.949765958375315
0	0	0	0
0.662835511275115	0.662051067554574	0.661035016381641	0.998889661982604
0.0663094313635572	0.0522144249415559	0.0499360481060949	0.0696257851035213
0.00209688833459445	0.00165116509531221	0.00157911649362997	0.0022017606480455
0.00148346587924834	0.00116813424896812	0.00111716270199548	0.00155765890904196
