# Supplementary material for: Making apples from oranges: Comparing noncollapsible effect estimators and their standard errors after adjustment for different covariate sets
Source: Biom J. 2020 Dec 14;63(3):528–57. doi: 10.1002/bimj.201900297 (PMC7986756; doi:10.1002/bimj.201900297)
Supplement: Supplementary file 1 — Supporting Information [file BIMJ-63-528-s001.zip › results/HR_Nsim_1000_2m_10000_Coefficient_1_1_confounding.csv]

Unadjusted	IPTW	Adjusted marginal	Conditional
1.16481356823032	0.576357994946879	0.551742047557879	0.858114024175608
1.24638190787255	0.699714373745943	0.721371537926952	1.02732724731419
1.23627093746038	0.744358490144747	0.637706780991447	0.959029145726709
1.31084492159792	0.720890814241427	0.703805220177086	1.07021942407687
1.2226713697468	0.652895799837372	0.692480109737458	1.0107546851368
1.1752138154504	0.684038157349125	0.63936773247022	0.983494618210597
1.19786093619505	0.572550690806191	0.574334496176025	0.927126682365997
1.26479478330902	0.673125216020635	0.668369320427122	1.01838328390261
1.3040655166459	0.704467385815798	0.624521790312626	0.954790153529345
1.14399218504547	0.59913354914304	0.659763052276582	0.969814101409103
1.18960580147049	0.611489445310457	0.571773810743854	0.875236004342549
1.33025832529043	0.75244254770219	0.701787195596233	1.03926699195499
1.23882343964461	0.619172899588151	0.583079748326822	0.870620610103226
1.27759653938043	0.67134176584995	0.688640245895898	1.01342644360197
1.24861266121842	0.762679336606503	0.694777290126253	0.98366974806843
1.31199736741228	0.668342329598329	0.660375946382037	1.08024270936587
1.21081936284833	0.551514845637941	0.629588519002302	0.981356085608814
1.3520559458252	0.758335083686035	0.680987745624733	1.0267452072718
1.30097567700052	0.782916653285946	0.7155827111551	1.06188122699672
1.14728135578258	0.576928939198785	0.617334090216593	0.906897741612492
1.24716116550293	0.604919502859558	0.592336954236814	0.9371771590666
1.2576385144895	0.665605483137196	0.630074563486378	0.986910559945166
1.08433779940306	0.554495111419649	0.652696585550286	0.90636156247915
1.30652425593958	0.716836258230933	0.727239668972176	1.07422493522925
1.18223187160063	0.632470303584634	0.665799598922968	0.932690854254644
1.24423337584698	0.656218550207223	0.679292167849169	0.99045298003675
1.25812097920053	0.758122803091354	0.680087339434318	1.01908429140692
1.34100066012848	0.714926758609703	0.7250880695227	1.06273064551311
1.20727566370782	0.599961644614528	0.618737074123474	0.955121419113115
1.29675923469718	0.622362687403705	0.647808678960449	0.983116338396125
1.15491421091657	0.603413447632619	0.647347839562762	0.959368970819103
1.22836492583442	0.638774278294867	0.665900118413099	1.01482124785071
1.23747920431018	0.610602307888062	0.686441325060773	1.07077611042044
1.20224581095929	0.644108014193428	0.574279493466536	0.917599646850924
1.2646115119011	0.751681529034924	0.767963661855315	1.08124724914399
1.14662944051986	0.642049434311681	0.654750672106634	1.00940359769149
1.28943556197069	0.5807980000105	0.661293117592366	1.02847726109426
1.27745693639419	0.633858655052775	0.734284364440528	1.0323066460095
1.35365920613261	0.745729417248364	0.743128598252959	1.07241140139888
1.13666636379349	0.551649926938898	0.616923624936792	0.885159455008857
1.17113297216095	0.555031942595789	0.593308321228612	0.922560000985853
1.26142282829206	0.610539768984206	0.641120769904449	1.05953293309025
1.22278825216394	0.58708337092059	0.593034552395791	0.940965653099415
1.33792398560786	0.722141290154498	0.694415915072841	1.05698427922649
1.29750504161413	0.610866825090344	0.69471228619539	1.05092470952444
1.34694435016468	0.729767715535634	0.697381540243878	1.03780086395374
1.22260076951264	0.626559010238652	0.739442909187817	1.05945823624457
1.34417739771309	0.726148862603254	0.684390493446256	1.06943468133514
1.19198879403808	0.647773924147358	0.600811125589329	0.896985163497239
1.31783457384366	0.665379360986061	0.648463369657606	1.01757556187776
1.24270194621142	0.651134233286534	0.674364206665718	0.960413567890678
1.31001304321839	0.750377326892635	0.729803217287156	1.09108913673917
1.23703464618997	0.715102429592146	0.677146504781633	1.03982343306157
1.21529550969265	0.603429010103193	0.555312411311946	0.864915061875486
1.18228512406969	0.545569956961734	0.691581743108612	1.00725850825776
1.30350170652207	0.729251836593117	0.711596473368944	1.0497248910394
1.11027626475399	0.598544702787882	0.5530621052151	0.807175180078509
1.25108734994225	0.563861240810842	0.692118465641731	1.03937679318415
1.31275513780121	0.783074670326071	0.70367584683139	1.05234598842957
1.04288788690461	0.494176179089777	0.582139409158824	0.841560460351684
1.25594509536087	0.638410220573498	0.714834311892313	1.01122768898597
1.26103412127555	0.722883379955456	0.69209439367522	1.04578535848747
1.16616127051045	0.59789281723009	0.586649599457324	0.873389086000139
1.26331910124629	0.673155471618105	0.689200729764792	1.01532179805965
1.19190831163492	0.612427000482338	0.625147651562765	0.988740729821181
1.33194130132531	0.784296529094283	0.71732068331818	1.05843611457595
1.3158743780428	0.686393413153773	0.65257806903713	0.992828429755329
1.25475264507758	0.645050808897092	0.61968512611845	0.969624448251757
1.22401414900824	0.673830279700674	0.697340293990636	1.04230260807702
1.27264265443746	0.707354758942479	0.636600649657265	0.942909682487479
1.30155075157308	0.689107878414044	0.673606897798856	1.04634565018292
1.2826487946861	0.729108538289886	0.735321749472847	1.13630110703255
1.18295630273647	0.554392065618759	0.556554891573187	0.852645934024243
1.3076385981203	0.703448961766738	0.756540820794402	1.0784570222797
1.27510615138746	0.689108255399979	0.667615893749933	1.03329068103657
1.35389301799111	0.687485886635169	0.736296481747292	1.06998494465829
1.25476120961478	0.656804372578348	0.682862464656146	1.04013681248499
1.24106261491796	0.71906189915516	0.678657339894447	1.01089425619599
1.17442759372483	0.727542387825803	0.678479308757962	0.987899400301724
1.31186861070144	0.620565696397966	0.663027180866485	0.992292544317167
1.38904017092104	0.790158777893258	0.65091049395636	1.06581230898683
1.15989823313425	0.683457092208271	0.685049190658482	0.991276650795595
1.28031044571001	0.763440327912404	0.673433672451487	0.98654599646128
1.31195356389947	0.746115973179981	0.662818421651179	1.0077661193646
1.25522988950051	0.605415033975546	0.708134009342462	1.02322324211237
1.26162053919292	0.542508915986984	0.576065483876865	0.938230796049491
1.19171604595083	0.637107563388373	0.622687047413365	0.905543945517625
1.30076952310158	0.725578666220217	0.663184309200539	1.01520386890694
1.11473167734519	0.564574103436262	0.604124646277643	0.897135878877507
1.29556113061417	0.717235842777333	0.74194098871951	1.07251520153754
1.28455676612584	0.679321293922437	0.670496660375858	0.978168886201642
1.16320517728448	0.633816649859608	0.627564693062666	0.931820504917436
1.27669581710499	0.759480003839144	0.706003556705525	1.00855734682836
1.23687903073692	0.659444770057143	0.653355831686936	1.01049760163914
1.23084402533249	0.600358355294625	0.652473174510898	0.984030645848579
1.16443984737133	0.60899352177178	0.68381615697743	0.965450707326238
1.24419035961176	0.704424477698449	0.662051925747148	0.992741766044445
1.31441114306543	0.708733797488883	0.641395785847187	1.01072075685477
1.18588981917015	0.611124523999638	0.662014460810203	0.983006114141721
1.23759241117408	0.706266223468439	0.671460116307843	1.00317209509374
1.37534237285489	0.663481151657215	0.722298451606717	1.09622504750335
1.27869498818425	0.639221600639346	0.605049955407705	0.959994153309888
1.17685856432492	0.675947181325412	0.630869003546087	0.93842616619549
1.37025538589482	0.784846291884743	0.663813270291277	1.01658955096767
1.21668901562893	0.711861888474816	0.663111407005646	0.970338443801104
1.2705773531153	0.640524556239775	0.68499780325754	0.972215582346108
1.36790432651935	0.7214187995536	0.73906145543193	1.09375373844174
1.37184823948823	0.711699392292347	0.715316188489046	1.13088482566749
1.19049098174601	0.712393654563159	0.688270990490305	0.957324721202592
1.27673967571353	0.583504431711799	0.631155809352031	0.958678625353262
1.24816070871684	0.63775350396976	0.647146167627011	0.999501255619557
1.21328315251297	0.648926099645221	0.662030683144949	1.05410915726373
1.25398909517992	0.795994278179566	0.701624284217484	0.988923118049789
1.14389611612154	0.634678954653228	0.661912499294544	0.988278526893045
1.21926210075807	0.586981780078406	0.708070650302038	1.04001388867898
1.22266718842456	0.608753171782976	0.596340791369832	0.963510416950131
1.21260721633068	0.657562983828075	0.656908420152318	0.980485948242678
1.34710409331113	0.774429518621636	0.695601197723486	1.02692350534145
1.17580939859506	0.674329116272978	0.736184158412381	1.01454786203504
1.25563289341265	0.625345829520468	0.58957532714013	0.951102836579858
1.30965145769837	0.802678741564732	0.669776148471485	1.00374408709352
1.2680706875925	0.719974953954466	0.741395786670057	1.05615047304767
1.29300288297295	0.626473576607509	0.652949063427148	1.01603803009436
1.41580540186466	0.814453743361294	0.772855677465732	1.09308319248138
1.281033018229	0.720255985229251	0.771279765217277	1.07946415442758
1.2416756997213	0.617544200351878	0.629403010681078	0.927472687379996
1.27016318597792	0.719664525157681	0.570736685990143	0.90625482594458
1.1875993314666	0.559984279400269	0.648420999226328	0.92825132359339
1.22859150065641	0.612189858449332	0.66713623374423	0.962604008079949
1.19074915409933	0.588232872713256	0.688066679754745	1.02884276217479
1.23193250369734	0.614697962166488	0.622417745255249	0.967011022684834
1.18487585813401	0.62244327230891	0.614777176507988	1.00000955768569
1.29552939339233	0.722562620984073	0.701515543400139	1.08545904867479
1.21443767054821	0.58931836574739	0.588453739746521	0.966553383173484
1.25572473616874	0.71504977521487	0.630822350338074	0.991919193115537
1.30467000357028	0.682129789875201	0.6969030328026	1.03121982396734
1.24328285696332	0.650779010373211	0.677251679292591	1.01844245906893
1.26284250031178	0.599876313929716	0.653631205114304	0.964951303410848
1.41908498139629	0.804368548005892	0.750093100311788	1.17822213267505
1.27595669717492	0.752980116573538	0.772778621758167	1.10836972298462
1.26366514215784	0.653452657219719	0.706270935285169	1.08507378636861
1.27385999874514	0.675289433220809	0.614655621838695	0.926720281795554
1.2115270036683	0.52763461979027	0.603799405958692	0.949851609650361
1.22918792634992	0.632562029071773	0.683958028501215	0.96480331101122
1.24495937512669	0.802191184777227	0.721481398724934	1.06305512377526
1.18800140626369	0.637600385715736	0.609756251228991	0.967836408440206
1.23867061992866	0.745795339420904	0.606193065563736	0.979872300908907
1.30392469847136	0.644280533169743	0.645532378889483	0.963460636593914
1.15506299354324	0.451164769493841	0.51918047171659	0.834633445474918
1.22390362516879	0.632830515492875	0.696208606647091	1.0239228549516
1.29876317990043	0.680903971823474	0.69713373607002	1.06141794351699
1.13928189493018	0.48452737409244	0.509162865973663	0.823781536629032
1.273753162295	0.59364311681937	0.618894683201329	0.936942643793374
1.27852162312178	0.796350855152194	0.780483969687894	1.11064991715781
1.25793486491258	0.650813612985614	0.623304494595691	0.974509339217355
1.10677753981487	0.579625662333179	0.602435501841	0.928947298416173
1.28405647365828	0.735349788960461	0.622000035613462	0.991744204109838
1.17601737025422	0.675362793872413	0.586413761774893	0.88347972455119
1.17778257382114	0.553631734610481	0.588413043989197	0.969286433576417
1.25955878991105	0.764819873967322	0.699696104530192	1.08870477982781
1.13976381135571	0.539670427962326	0.652112442839607	1.00907266497105
1.31333741334026	0.614394514983333	0.684204599565166	1.11438711092817
1.16779189286791	0.65505623654228	0.632888750144365	0.922805866966774
1.25145252503487	0.676433050225848	0.696566862877356	0.991989434501584
1.18145689656982	0.625877900604436	0.700689950262604	1.00213845183201
1.34262493176382	0.784229527055998	0.646925468648122	1.01665448895288
1.22602260584304	0.669735738236364	0.61491445019645	0.985768593129166
1.21087448421882	0.587409615678	0.647775416552877	1.03491770280647
1.11911224743199	0.54697350283263	0.531344301043254	0.808186803358285
1.24540713934168	0.652257648577321	0.645576957553534	0.979844984129938
1.29826850269936	0.641994861379008	0.684858808138383	1.05205822770727
1.37419052342303	0.79905772195471	0.70844451277821	1.08887293356764
1.24131503303042	0.775433461888869	0.661927226753047	1.02151431237811
1.16879899057777	0.66703257924462	0.624681426094582	0.960261708050209
1.23686872709078	0.628436829560474	0.678672385570828	0.984167785150806
1.09216764602331	0.591038732518445	0.644580569417751	0.940576131009403
1.28204704251445	0.765064782456395	0.739877668698298	1.07268197848375
1.33617789190342	0.697955379117163	0.71342537197731	1.12312568915177
1.18532903955146	0.605982306247722	0.676910059318437	0.965011403556779
1.21607828370126	0.648342693489058	0.710819864649376	1.06607726562079
1.24643261248578	0.594841488890501	0.578365324047709	0.897493263421419
1.18101330341826	0.561149731426717	0.650207807299897	0.911860296374694
1.32748656722414	0.692411368246293	0.693731704858803	1.07778170575607
1.33686328581321	0.778040606121062	0.719522748387497	1.0470928409364
1.27485123211906	0.689741705304234	0.73503195914512	1.08058419538522
1.19278187936503	0.591388635749864	0.586806350949022	0.944288255282832
1.19416183589465	0.660286184295598	0.66236537801756	1.00042926652053
1.26227573923467	0.749059487021712	0.660579589687115	0.998164361997196
1.20718376424901	0.699319494775678	0.607735015242572	0.959517502457824
1.2158944683617	0.649759692540801	0.635923093242881	0.985036687168018
1.22891432568729	0.557271709023273	0.50144440472927	0.858015978545012
1.25898000303363	0.733490691470212	0.727658873423144	1.08106962581705
1.23517366251086	0.582706426493741	0.659045902550882	1.01316758085766
1.36765003443057	0.573373336680451	0.670149208231349	1.06596636890835
1.41025182403623	0.826332174648556	0.743640366907211	1.11001331022875
1.20762900908073	0.604279345348706	0.619206293370676	0.989928584115134
1.30641243560676	0.618712783705182	0.685121670996299	1.05014109943047
1.32918284887853	0.73931361615376	0.678454966885881	1.04804231338629
1.29690159355558	0.711520144701537	0.685067897763526	1.03155865651157
1.34221902858099	0.752930135600631	0.691495450680309	1.08476395164514
1.32516950722011	0.741910251717211	0.61644063025707	0.990812966655929
1.23622176364399	0.698643017401139	0.650682471787395	0.959575679447853
1.2927345599386	0.668965096343456	0.718537171387047	1.02578781261492
1.33472361065915	0.611431823046924	0.664029506984306	1.02458549589727
1.33556770710739	0.744744858635565	0.698047636671376	1.01497835755179
1.42194726973351	0.792730224648564	0.696577993116265	1.0999070398357
1.32671696664889	0.789167221691317	0.706153336366052	1.0164443462519
1.32073135182949	0.823752678057022	0.783618228318195	1.18698848721641
1.23592556924431	0.653235956926786	0.602389736918309	0.965293198537592
1.27647526968862	0.817912665661806	0.701332867844597	1.04659142131725
1.3651841194644	0.711817764719403	0.752290305502377	1.09239281669366
1.2204947699925	0.587338101181594	0.700664274226625	0.999951912892421
1.29227536941252	0.70668102519346	0.712736228472167	1.07622267984507
1.2343098785013	0.660491192043196	0.561974327490522	0.868783658199511
1.38847566026382	0.850727665328947	0.785184368467121	1.13791857813934
1.33942978339172	0.796537887083134	0.768374610741206	1.08162283367244
1.38029851831851	0.711832389450408	0.796828205621836	1.16153541598587
1.35278528511613	0.764458052207827	0.668692784365885	1.03925816585106
1.31698494305152	0.649555357931593	0.601998344078003	0.977048677950187
1.25698352877226	0.762525740176564	0.7083009037878	1.02990117068557
1.32312725155089	0.770518459501395	0.718640515980426	1.13404566255036
1.31401904851132	0.717593831939475	0.742512146762002	1.10966811495419
1.1856689452155	0.62575757367396	0.599007046772325	0.920874726163005
1.32458249153095	0.650407414716764	0.711016970350986	1.09221841415871
1.11590973151041	0.442432766515143	0.578658724576863	0.848847893561863
1.15669597910532	0.610829686646242	0.58984202283299	0.909172944315637
1.29689251911266	0.599870994743158	0.720619861663593	1.06222503627729
1.21359022567557	0.671652938777428	0.691692449173552	0.999092494835032
1.32638940162161	0.710588629096566	0.77759770066169	1.13484951348759
1.35555767051357	0.582927890628035	0.645447664538197	1.04860686572594
1.23409999938858	0.67865356223619	0.617531466829599	0.926022843446811
1.03754867022447	0.532961968005833	0.597860255659481	0.885141839209753
1.1890800094495	0.631184680372756	0.617078773501279	0.926013777712503
1.26221031393572	0.616265872532014	0.58072167737525	0.877706613409732
1.23035377935676	0.579445541837058	0.650869745926934	0.968688495369571
1.25048210409738	0.655149064888172	0.734147088992166	1.11072209891854
1.16479516806104	0.585790626789374	0.578017274941817	0.955206457696381
1.3947883512566	0.731101502652426	0.758596546129112	1.068128287332
1.28146719970415	0.680477237841984	0.634253390933613	0.98342068576125
1.2845520689979	0.709648195365726	0.694883861795319	1.0168104509573
1.22290360800899	0.647916922799235	0.673905301245066	0.96796384014183
1.2379832822472	0.691881450785197	0.72167817492494	0.974140046913931
1.24733556999589	0.729127995061918	0.63193264111426	1.0334863232105
1.29182553296939	0.736818895635069	0.676127461209331	1.01135090037236
1.25720039176497	0.65826277751211	0.66813879151045	1.0011942480414
1.30052439766136	0.770630613214684	0.70915495910581	1.00613630455345
1.37608478268723	0.748281741990446	0.655586678843278	0.959765434617477
1.20447270704493	0.58529835634869	0.634279341708349	0.993497773824491
1.24009067261971	0.656699579716764	0.629941475646736	0.912292338675804
1.15412980053903	0.577552131082823	0.608318311167583	0.9718221064228
1.3244366522126	0.70050808022196	0.678010410534313	1.07752551214073
1.32534518956437	0.753989913997816	0.685155968941889	1.04625503658539
1.15815724245259	0.650007601040144	0.665779974603012	0.981146779080861
1.23527507228989	0.6885286171194	0.682938787016726	1.05309793687851
1.08457437388045	0.550777797642534	0.530378613092114	0.861535215278665
1.25980023624146	0.592443716925702	0.579782283634138	0.92381662853532
1.16479669041575	0.587644037234188	0.684624578582122	1.00690568505091
1.30476597397951	0.70438943237371	0.644485724453906	0.990197182867037
1.28083498093836	0.710892330925486	0.645034799757751	0.941726853676059
1.17167129057648	0.653699419680859	0.596738020106089	0.953534180758547
1.29130089294652	0.732425496309585	0.659938738252625	0.965022230423681
1.17838288473505	0.572954784015898	0.725949785047643	1.0190367148733
1.39413634041295	0.710268758277969	0.688963108917087	1.09484893553579
1.37409901980506	0.754023337971612	0.690672793729215	1.0779355899154
1.29383785010954	0.667433260909656	0.664270204653131	1.03725620465612
1.17936819885819	0.574929409333438	0.677967352155044	1.02391652308523
1.3272064588535	0.802044144173566	0.739110695587853	1.04848407593318
1.43844579772203	0.836246754074309	0.694374156233125	1.05046764032683
1.23286856989169	0.615452701676902	0.659100987457657	0.976787574353276
1.17577990716923	0.62751539263972	0.587902155176969	0.843856736628193
1.03559642487026	0.515150270067454	0.514921911655804	0.767179221591873
1.17772135817938	0.546378003933426	0.612819689465863	0.946540556995541
1.29810193806048	0.693242862817193	0.720269755178053	1.11596332893385
1.18264473564379	0.62086224345993	0.629438278267577	0.924542381613296
1.3110248276046	0.714284216247032	0.637949009644062	1.00310019265825
1.15287512183868	0.541623714851537	0.574349595951797	0.874175622999732
1.3657953427077	0.735302999444889	0.677485782888489	1.04202660229579
1.22612637543589	0.546689536301181	0.542465191726692	0.859322156189054
1.23274702038907	0.710427603182102	0.660114778217487	1.00699093381063
1.44606221567208	0.714458873164781	0.729629405736611	1.1422178579435
1.20153888693687	0.677339792949662	0.697412552751827	1.01812958587247
1.25363611499888	0.724854944476807	0.677382482475015	0.99922913185825
1.19221319909883	0.647258292268363	0.617453119968349	0.939354441026532
1.23180050688464	0.699758012668429	0.674790051605353	1.02764818245317
1.3291476176577	0.676761183234118	0.656338759826207	1.00735723007216
1.40651967517524	0.666552594383163	0.742723860317832	1.09216731666757
1.27623744826024	0.675582602135148	0.727711537773271	1.08412995813309
1.24823551953895	0.681168705169027	0.667844173660253	1.04186469074779
1.32107714341881	0.62032631187525	0.641056909725851	0.919410018921073
1.16856448102811	0.71296062310197	0.707243991780111	1.02211044471664
1.14151084359721	0.632700394214407	0.628826445971454	0.936964116549345
1.25639305802123	0.554814797837536	0.670630645313076	1.01828566694881
1.27959024663052	0.718294394958329	0.793045104532464	1.09174120036571
1.10105422568952	0.523209117295527	0.545787961816355	0.787997794554129
1.2539577640305	0.601800174199635	0.688909515682378	1.02191489559422
1.23313562511866	0.656898262349847	0.597633468007237	0.941356066774306
1.34857032146545	0.70756808992247	0.687350257092665	1.06948168314122
1.21359458171586	0.623800227357398	0.664505210005989	0.949550221238953
1.22449974367767	0.620698306835358	0.651061318875118	0.974618843570512
1.26477870999893	0.73456956486058	0.678069805884115	1.01786624423648
1.29849783872142	0.750501194661708	0.734976741271492	1.05201530928306
1.23660647988916	0.610752742100387	0.641625919235582	1.00716995242163
1.12588788639987	0.588501741319843	0.546713634406062	0.897973861426812
1.22687430778565	0.586654308998393	0.676079263210919	1.00368203957761
1.29158353367599	0.735854794827094	0.640418266103681	1.0173449537449
1.31006118112394	0.578568923298466	0.587007581487275	0.874246737976754
1.26878391268499	0.636115020576627	0.665322914450742	0.98811461671354
1.2024731651016	0.679156847289128	0.641776777254542	0.996266073814594
1.24883135925885	0.62444624864015	0.68026493498049	0.986616916418867
1.30206925957791	0.67546441693106	0.697118957339524	1.05384913527841
1.37107602486172	0.75385305304702	0.727472192721855	1.17222461945189
1.27353384991584	0.673054595599244	0.733164294224731	1.10395919510893
1.20493043346311	0.604764279686965	0.648024034459424	0.929252121363176
1.21745448216267	0.620017092624271	0.575432347459774	0.937659926560262
1.23006978376709	0.580426388707094	0.691993427719292	1.01311893038208
1.23930708041319	0.707783520021473	0.612740222512889	0.958360374899225
1.30699488311552	0.707979409825298	0.650848165105082	0.991199632515342
1.4352910660697	0.830785819093887	0.744695551335674	1.15609702069096
1.21812367740853	0.57885796659191	0.575877563977349	0.924651020428901
1.1138582342989	0.502841005900703	0.644922361978327	0.935819211413244
1.12287124565854	0.594261842307104	0.562077609521881	0.898761991892582
1.39931425073405	0.760471305871355	0.751954095675017	1.10407370584826
1.21618640331243	0.705518589626398	0.702486839924988	1.01567790321891
1.34358843882384	0.824429415408936	0.755074932811314	1.19850462743346
1.35260256332369	0.755116231431002	0.656758693933631	1.00011923387877
1.27448083983471	0.628755905873428	0.647938382366469	0.978502850137023
1.33033153237983	0.765863280683255	0.663607094701859	0.980556317569798
1.19743513163633	0.679299076513398	0.6759933802033	1.00405484713197
1.38859741154227	0.781142956398732	0.741858765927362	1.11799126359323
1.17093894369936	0.654401894424049	0.678457424806484	0.961387730970149
1.23116477313285	0.659033430443957	0.643322576858549	0.969366838216405
1.23283412479551	0.622527495885328	0.651246654330299	0.981480742190702
1.26086828621639	0.724261056153991	0.704011286452317	1.00922544219988
1.18803980156162	0.556739167373172	0.595745486444357	0.894061611216794
1.25084593372919	0.561248023137531	0.640627822404349	1.01481717114406
1.28090946954506	0.651038690507246	0.612848419391679	0.985915077994292
1.22797448683773	0.717390285830791	0.662294996586395	1.0046576898816
1.14997813707844	0.555116141547398	0.65250790137373	1.00557420921808
1.20312565288017	0.633203574521109	0.594710537736995	0.915072514624084
1.37227998738047	0.63585829663761	0.659478169989968	0.981598576067347
1.31313136820439	0.698575828815167	0.696211317199681	1.0791258259701
1.26265121541154	0.661752592346709	0.628465557641965	0.93712960191333
1.27746759446288	0.684868805774393	0.590712845008711	0.919826004016491
1.27571225456242	0.655495977977597	0.681928893251472	0.963101329039775
1.23237408637444	0.506039772319534	0.648624743593118	0.984630311852004
1.18741708031425	0.667459972421867	0.634783360661574	0.978813798597186
1.34087777006514	0.720368277720679	0.630839608577262	0.90822573996467
1.15828336797501	0.606470287121429	0.605910254197176	0.910374320201494
1.2919262212495	0.732931820433481	0.687519859864586	0.987838719467825
1.33823497841555	0.648546253037077	0.678787997593837	1.02927740018911
1.32393139218137	0.741490964542164	0.740648283344387	1.1036702535578
1.28383476239908	0.621820433500068	0.597211770488763	0.948678454190614
1.24274323357446	0.68242133284435	0.681217428763524	1.03069371222162
1.19175806295695	0.622961410081378	0.613806608509515	0.945634721629918
1.25243596559866	0.618196038043397	0.627325462315411	0.911883073294419
1.15094069528905	0.661743205290856	0.631032741930392	0.953511743896456
1.26220290199316	0.601490309148132	0.70769762103046	1.06192897318062
1.30487659875017	0.740161240450434	0.729004580609193	1.06409977814156
1.17022767280532	0.685050357780365	0.611793209065982	0.933939739116281
1.231784443676	0.698147425930336	0.676117597467444	1.02020780667452
1.26544707878837	0.631236515249159	0.646601610526851	1.01655355152671
1.2171269278277	0.501127445894789	0.560503179864489	0.814986972205465
1.17651751738275	0.51378264827735	0.638973986208773	0.95596769116381
1.19321847371141	0.616908618791245	0.614492514166139	0.945720553560763
1.32311775917979	0.723390290917913	0.655385518498172	1.03691470174827
1.17454149654587	0.575627473242167	0.575517158801632	0.923861621756873
1.38710743756143	0.793127156408629	0.747961591320848	1.07190278112417
1.30764175326726	0.779583340329159	0.646668277829705	0.966079110468708
1.13307456077095	0.645135853162592	0.617559174429329	0.912022944376174
1.20709682219723	0.713874771571233	0.645363450564408	0.931919732642536
1.31524714824936	0.795213021634183	0.802361500908779	1.10130316340961
1.2458547292703	0.661970284531005	0.583795644693335	0.906862908012179
1.21597795752058	0.655571300941855	0.690141658796713	1.01663325309525
1.19447842578954	0.650156914189413	0.640629991071844	0.987355461294728
1.30852893965129	0.785078766456654	0.645688848992932	1.03588221609009
1.231914125895	0.675682040014913	0.626434617076558	1.03152756239899
1.21597244016899	0.68996172311687	0.722517402466244	1.03162415008546
1.21906222481321	0.669073194822004	0.62910084884388	0.96924684333813
1.4098026941851	0.758105012880356	0.694122123556825	1.00322700291501
1.39084902803247	0.752149699854449	0.769517458081731	1.17337499478852
1.37703593163684	0.62919096029789	0.726689060517419	1.12718416237683
1.39380626069451	0.678827263004512	0.67636024908626	1.05491999457146
1.24460407597047	0.68012503732995	0.665515095518938	1.00330540883398
1.17083735549622	0.536078210425664	0.664953597778503	0.903508416895456
1.14725247471686	0.438907607895604	0.508258759645669	0.828910785672198
1.36720632646878	0.706672251729007	0.686001900091171	1.07725964869885
1.14999287461961	0.597350865430269	0.616922849612025	0.865877732617607
1.15533036896948	0.606741401514324	0.604729603548147	0.882522349025843
1.18796310525963	0.654818378610988	0.629342008468479	0.998777516374023
1.23307909447212	0.667788550300434	0.580189929129374	0.895010028509714
1.25220778060769	0.627782565944455	0.583037933630196	0.889351971511187
1.27729538987783	0.588924839505382	0.652137392536256	0.94058430563517
1.29411663030957	0.736424254265085	0.63332905997074	0.945157153138736
1.23934677887123	0.58494778944843	0.632109626049783	0.973944199988342
1.22418436695779	0.68502813183844	0.596721461806756	0.925980314295514
1.24552754644646	0.507877405402369	0.573563230050642	0.903155878021857
1.20930543667348	0.626698734631423	0.627217486258676	0.985723786760655
1.28191660770935	0.692098765402803	0.686184372419237	1.02304928827226
1.32005841113224	0.698495130146541	0.684319557654736	1.05349351153664
1.23446869177136	0.698139240172236	0.677980403691498	0.995533781884092
1.30452385987562	0.724191631503139	0.645546939904541	0.990964062081053
1.21549045064702	0.636339992930737	0.667809086594013	0.96129499737439
1.38512718051704	0.812209566395183	0.765183932234606	1.19639105424505
1.19745042920989	0.584599432163969	0.611706455547525	0.921511574457989
1.29048448915135	0.647484080766175	0.639402489232956	0.943490065608378
1.22205437524433	0.621919898509418	0.630514145310217	0.985957116614065
1.31334750507652	0.687822508529847	0.619032793548633	0.96622427211523
1.3064030359134	0.576047531624211	0.676295245214472	0.97308949742042
1.23505317068091	0.601823521365866	0.664094194434338	1.03470991362958
1.15146363323492	0.557133260252983	0.574673398312759	0.871807278796765
1.30622656887883	0.729197268092946	0.757644453079066	1.10876846967981
1.31347859797314	0.686802093146796	0.705323005515394	1.09529849651476
1.31906551595313	0.762486967756801	0.694554910979883	1.04941932899725
1.21434369595731	0.726863218969274	0.645783311484902	0.969503914038476
1.24319855566402	0.732961441552342	0.660806574436952	0.978724414852222
1.21056229894408	0.645039665383792	0.67576044480465	1.02821390971799
1.28252707900478	0.683646701340317	0.771159781861711	1.09849011985976
1.2460951316922	0.682004308409768	0.695741138602409	1.04922112553626
1.13498938450552	0.543833388136279	0.612481153260602	0.915216435662931
1.27631066020056	0.682841030944133	0.588202724237651	0.93506209961833
1.25503715067909	0.702108262252987	0.754369207309505	1.08892395739708
1.22003616578888	0.610660663305698	0.663282664848275	1.03133672363244
1.30767327464599	0.608475242050258	0.57265204731386	0.916176295938106
1.256328360052	0.66453565156015	0.631267392939989	0.953079327271102
1.26511453572282	0.649302639725089	0.715455690023589	0.998764047464184
1.13632940888821	0.63643535426545	0.628653985051989	1.01315613063928
1.34804987455626	0.737351766832828	0.676648384966995	1.01333823938962
1.21886450369937	0.696040495122719	0.647020085740243	0.995199037295895
1.30678149141087	0.761558647409484	0.745819943042395	1.13322539411246
1.22368189206878	0.666711072980508	0.60648916369556	0.935514361753562
1.23153344158278	0.634372161113231	0.6453315433943	0.957587015886934
1.19898866910747	0.61186440106217	0.704652484865601	1.0045564576376
1.31660401261394	0.761023385924648	0.736062907851377	1.09762702749845
1.30970585938552	0.669609310074937	0.657494931049076	1.03328398405567
1.40887577089162	0.729013274763167	0.730007128091736	1.12078983758084
1.18999269501992	0.632314500164979	0.648308142589374	0.991382885191435
1.3608196926827	0.696727262716271	0.621498515139674	0.973130032633457
1.25360448183043	0.708167837710508	0.707160930312577	1.02239620240563
1.25736710882069	0.591828791865892	0.673573022950911	0.98025339010645
1.24944376868398	0.55370451315258	0.708995422994576	1.04240922861231
1.23142363825279	0.713795172570214	0.658882695036335	0.989108018433111
1.20156435882198	0.669365320791725	0.635199742395268	0.939670073942421
1.40381382385995	0.838495199509648	0.717354588648459	1.0951116868453
1.27077218111115	0.712966381947892	0.674108616302181	0.990194403210736
1.34909211843434	0.703578023375402	0.660000504137288	1.02762714449539
1.17595674020995	0.515831833789093	0.509922017716318	0.830908113286439
1.27756930072411	0.659669029355023	0.626219605477206	0.906612387723665
1.26866463007129	0.718394597925797	0.672671422021251	0.970150249401318
1.25898844136487	0.638674003530065	0.741415558780492	1.10235267674906
1.273711169361	0.653628063129186	0.656470798327157	1.03288896642037
1.2319098354933	0.624749328239776	0.675417358507055	1.07567929249875
1.09065973564227	0.506804871728008	0.525402588706174	0.862280287351757
1.22882998490512	0.740743267486766	0.729773919004957	1.06746200095156
1.2810159519424	0.697250414386687	0.706658680033151	1.08690472181616
1.22516003277197	0.716739175303458	0.608599850793669	0.955644833268049
1.25287771587573	0.719515607551198	0.720590992659862	1.07963574295879
1.21552724931732	0.587749449962743	0.483439534119755	0.769218038148346
1.49048640620176	0.958917567582777	0.829998058611547	1.2557791177213
1.27607585645371	0.798674379855259	0.712573921623331	1.08021047393254
1.15728185365496	0.668042560374822	0.628275545889532	0.94463702996214
1.28376515095507	0.723473917074586	0.661459711770598	1.02473562569998
1.39852613919137	0.763127683456335	0.784421190969906	1.12105213501455
1.20347188623683	0.692513011458632	0.701095226737171	1.02678408301081
1.18609807061528	0.661756754166781	0.640019788967721	0.964853156554376
1.17145416281147	0.644287074586061	0.63912479479064	0.979704660600516
1.26928891944392	0.536070537458366	0.696256806362221	1.04152509172983
1.32223065055783	0.663722448243653	0.686145599877893	1.03498948910751
1.20791588151724	0.552570476402706	0.579871490418693	0.946383091860833
1.28208936610316	0.491287791505712	0.639549837074512	0.968937264075189
1.30551619399686	0.724365675751548	0.695161397351575	1.02396824388369
1.11090175631116	0.591615214508211	0.59114827529686	0.8931307070063
1.1731705710562	0.653753666437998	0.610912936092031	0.955004259412562
1.33971726421593	0.668953078025369	0.794617447084311	1.13330130094251
1.18264857394557	0.593098696673417	0.650254723998073	0.990914123864861
1.31498248448032	0.699217505296822	0.720032646268534	1.08265051789043
1.23647169172841	0.592053822617951	0.663303129126037	1.00184160446862
1.34891754114697	0.725706978115537	0.682468254743664	1.04600752694536
1.47689988526271	0.814950581039025	0.810072496768879	1.18091328673686
1.18954417714286	0.563961762471275	0.581782792071103	0.878025734066692
1.23614198649485	0.678796364864991	0.645771196160877	0.998995219346977
1.15651602954077	0.583586758921457	0.613212614965137	0.98371522017314
1.23489450104629	0.640726599963111	0.640169367080866	0.967041857404867
1.23024269961252	0.627381821018188	0.602068858709684	0.852914787980992
1.17233474964134	0.58504373053016	0.664090377736041	0.988578539227259
1.25619138372629	0.691398324702629	0.62384227915976	0.91819593803557
1.26987046735976	0.683161846025024	0.717294044713213	1.05987119374999
1.20293774934184	0.640741716582183	0.664547559899415	0.974533858018973
1.18638256047786	0.63333346557261	0.607680653858312	0.893462048979687
1.26611727987735	0.560305438501183	0.670433448007108	1.0014445765486
1.34062528030926	0.688190264699162	0.694773932937947	1.07863383489691
1.24997385048976	0.552746656700938	0.57886345583203	0.889881856820491
1.21539156970877	0.621884170069182	0.610812279023266	0.980025083208822
1.28287769527156	0.696591021937876	0.668243428781243	1.03846981126934
1.15006818458959	0.522567118289057	0.626750770341398	0.954544687042688
1.22979368589286	0.631883400447966	0.631716620007116	0.970451428251117
1.36954050122344	0.835850768469218	0.724556471894441	1.13546357566089
1.27101019932368	0.741331593929513	0.718390715769618	0.988131677054114
1.2728306942143	0.709106789830212	0.686510376352288	1.0177144328636
1.28468881296375	0.767187714462057	0.779870002454985	1.09789481090383
1.19218412972315	0.610811854693483	0.619228076761188	0.933952069651443
1.28700398529638	0.701981088606689	0.687745483693396	1.05849956455765
1.19635638721732	0.499428598229804	0.587452840522505	0.888273951885651
1.20283567990062	0.637803219738119	0.649968876242348	0.959523743327537
1.20719731415147	0.66163778766977	0.622094611154937	0.940131094621588
1.21774724490548	0.597986723832518	0.621722252506305	0.955474743082864
1.28558884896955	0.781916641643322	0.65961160441836	1.03531511348688
1.23841827111548	0.682367651382013	0.709799799891748	1.0623991367251
1.19195519772407	0.68393210862917	0.617808887035168	0.943289992879841
1.31587215873826	0.654505231564327	0.637466186338061	0.955417203592603
1.28208424814132	0.703034707473327	0.63004004336418	0.997903771713152
1.2826799848885	0.689142809026449	0.655642588083099	0.966505875628649
1.25417222451095	0.675350526465597	0.671311470395222	1.05721907206636
1.22009782083145	0.60741889223525	0.656066582222711	1.0010956114408
1.38850625207458	0.800564804026705	0.717470861539015	1.09792626284193
1.23393321248575	0.726037523049675	0.646259712419941	1.02989777433434
1.22560975670117	0.704657647440468	0.659288034070448	1.03008503818613
1.23347926466296	0.678569819093872	0.697359678179957	1.03787855029558
1.19243603878639	0.571556231436076	0.622470054617168	0.941168748624617
1.22432936161803	0.685943399415799	0.650323261680842	0.935349323927435
1.11469334432648	0.570340859728307	0.553308503060734	0.881991420241759
1.3792530096611	0.792241217062117	0.701897808544532	1.08237537507128
1.23692027167467	0.70712837793922	0.701216717882502	1.0745754456302
1.23256411443514	0.575085345857197	0.546118503191542	0.897999351546164
1.29624954810172	0.714206703099095	0.806451937922665	1.13766854646128
1.21551507548466	0.480440338910152	0.605216670159194	0.969922720909864
1.43411960993786	0.747023323056024	0.721733324725106	1.05008982463372
1.1448452052377	0.543850592754661	0.572090099640454	0.879303677662168
1.24344983665482	0.776453646756476	0.721738806891247	1.01755292921164
1.23026234094733	0.719557939988555	0.691396977089574	1.00442053701703
1.18044136181413	0.534160342615743	0.505338869887639	0.847632839184821
1.31432754342749	0.76721928031269	0.668619476036657	0.964316280994866
1.28456091254285	0.716065601892764	0.601084380411505	0.944291188816212
1.20146219676182	0.693409787310223	0.563190069635132	0.859647170082664
1.21407794698109	0.760166491043766	0.594007230890724	0.944258424482703
1.25668929212391	0.678204817982447	0.677276912752664	1.05682644837033
1.23658456984223	0.696205733274052	0.586265985803194	0.907508678157579
1.19875889517051	0.652713500388883	0.647145240888212	0.942380927340039
1.28685888561602	0.740149974359025	0.656133608506575	1.01026111561146
1.26400860024748	0.656181801697296	0.65902671219074	0.984307589943706
1.46434499540522	0.662884675328892	0.722482834359332	1.1338797004388
1.09311804567837	0.531863261118267	0.518133119342282	0.846925715014907
1.27005065593587	0.639011777669609	0.696778680669738	1.02464357017028
1.21325665226285	0.632017176083177	0.636147090323332	0.955301799054182
1.35161441412117	0.783145775719103	0.721889821998133	1.0758313738064
1.23328332471504	0.564749376608007	0.669142332835908	1.08296296661694
1.27190180530095	0.653496970111324	0.614442184404905	1.01242163739513
1.29752632995732	0.733929296456582	0.69489141817779	1.04997288295894
1.23809266377322	0.65766956710696	0.620797776658567	0.927338109400912
1.30433232785913	0.701206602746334	0.685587921087513	0.976042963631104
1.30071532663051	0.705397964147444	0.672969270985107	0.981956106182856
1.22961189841715	0.72432429622238	0.654066134308737	1.01881203857137
1.23497361073003	0.699249907644603	0.710446297433426	1.0301776535039
1.08897586975274	0.552591087707139	0.603167706446124	0.917703658799835
1.2743121192775	0.646739569717484	0.603122071544768	0.964552637581137
1.1815397994555	0.607181947576612	0.562338549874517	0.910143065749292
1.22793535313837	0.721866850622316	0.663678219102963	0.992366913285476
1.25488713490566	0.623196930770306	0.643079720890143	1.01331296322584
1.32470540505229	0.694334925258436	0.663610071123878	1.05224031980861
1.23559843073216	0.650168727051845	0.728430589121906	1.03719461254929
1.16914812193325	0.603838209585592	0.618193317140787	0.90566195363161
1.28632647462796	0.66980028552905	0.692613794265177	0.967929074974661
1.43852128704793	0.674614215132467	0.744400576294554	1.15536930568843
1.26449499117063	0.644510212468287	0.727930295229573	1.06153896124503
1.29689347914491	0.76697846978128	0.73323014137887	1.06194755394059
1.2776043371724	0.760470356379681	0.728868689125567	1.01775083610379
1.27008976625915	0.607409053849913	0.630667704389544	0.98954055295032
1.34536151249139	0.726475379632756	0.704403870048817	1.11398876156082
1.25844727093936	0.691871988459942	0.644440700454894	1.01829528795164
1.26094883102084	0.746180287494906	0.671625443630687	1.02344742609201
1.293338082114	0.647295425718873	0.614939177852092	0.904644808359437
1.19159123497271	0.537817894373965	0.609164060219893	0.910276875258074
1.13177259608072	0.540645866144305	0.552606447939959	0.843219306482166
1.32927555633531	0.690254616443739	0.75649318634652	1.09903811520751
1.21924496672174	0.648055898341825	0.63287670336468	0.936669625842703
1.12711362119172	0.597360537595588	0.551273561725632	0.918296718350313
1.24802009362555	0.73852022831738	0.721784620644154	1.12128441318752
1.38022342191079	0.830067829838674	0.766785672393128	1.13199464627621
1.35095847707256	0.690042359822204	0.712674045414362	1.04304147631811
1.21693683343924	0.586033615066303	0.575039950098051	0.924637650154262
1.24550964912426	0.655431352602094	0.674257657016312	1.0315551773659
1.28372246145469	0.647155168641907	0.669425078125784	1.02669760487324
1.12082254517536	0.541915206238817	0.527906546298086	0.82705545954047
1.34509642307152	0.774082585664451	0.699653909481571	1.06854722652241
1.31743768213638	0.65996603171127	0.703253596756947	1.04620947425768
1.22485064985063	0.64706322756812	0.629110904242766	0.97724120868098
1.33298510636842	0.695002596183309	0.650989626774209	0.978981820043547
1.37868032670793	0.762617329885583	0.739973189187356	1.07396698865342
1.27954183397046	0.71230400878446	0.706199118961315	1.05539001783858
1.31870713318631	0.688467223718018	0.62312104485147	0.967713018763315
1.32227223491589	0.750800368845342	0.73287719569954	1.11324348754071
1.23466796029408	0.662456748166958	0.647274136913358	0.965523183661614
1.17409260827478	0.656788248828065	0.619272239883786	0.928011420837338
1.31025867958525	0.720743106105502	0.684876210673181	1.07158175952195
1.29993478686224	0.615530786667541	0.655025413878304	1.01037092209243
1.35908969864372	0.755279600319477	0.809717810409903	1.15277532392941
1.19387180215082	0.632243989423833	0.699895517649628	1.00070454692745
1.25031974746161	0.615344962421179	0.676467742036198	1.04687056288862
1.22158488422667	0.684658249394434	0.65772723373753	1.03388417130807
1.20537280437939	0.67076339978241	0.597314361885812	0.908791457248351
1.19525018192554	0.577047720799459	0.608966837153263	0.909248300152902
1.1937541513247	0.474302762129838	0.594526786685747	0.937118217399492
1.33668502762698	0.642488032071684	0.71412138627766	1.020314195914
1.25598429484637	0.683934830344777	0.612596900021497	0.926489138856062
1.14422063890315	0.589138518623597	0.603262043913984	0.913295958409692
1.20179698666114	0.623097211702995	0.601676212128349	0.95222629683589
1.17283206506458	0.687462293521479	0.708676594992362	1.00422568668109
1.26637281951148	0.679242053559716	0.672332115568418	1.0299546281234
1.33097702604026	0.699779453362067	0.734550522798775	1.08377729716185
1.36827857702256	0.74480378835363	0.675620677162869	1.06238534967477
1.22576222147383	0.649835573003426	0.626407396339527	0.963258327044142
1.1421587898191	0.617497713937594	0.659576057306268	0.922978732321173
1.1818722404252	0.71926652181754	0.721861201472754	1.00729197817114
1.26847616116745	0.757060881735927	0.644574744477783	0.956863093828662
1.22955768962403	0.632097184697223	0.590303147733251	0.887104835456588
1.11951759848322	0.52710824889989	0.52592160483913	0.783273627734664
1.3068735551919	0.686725580833507	0.718394903404045	1.04431835317439
1.27505465979165	0.750085814976836	0.695710993845656	1.04963351112255
1.23716171270829	0.626530630876482	0.639245968467121	0.98597675609283
1.27619000892917	0.646230241501211	0.7150072897424	1.00991170567464
1.32567818834566	0.751090122507483	0.672602239078894	1.0514598461438
1.15485757760337	0.598081475625072	0.556732544455207	0.868635293094638
1.26535890681153	0.654181345865618	0.702407110351618	1.00222987337187
1.27056131456277	0.722077141207935	0.743194392042688	1.07111355557088
1.2710890152714	0.618298066134852	0.709904195393271	1.0690768974786
1.27182294799842	0.594271662358275	0.691324315541703	1.07617843602572
1.19341606413657	0.643963226758243	0.615107109382093	0.945012662741137
1.17457181841421	0.645393547023596	0.613727199007066	0.902796788869043
1.26161418275495	0.692389632682929	0.732912430047821	1.10768815058625
1.33978834104409	0.659272811224761	0.664983430528536	1.01238482052367
1.22936435281844	0.574075124417195	0.554385703259599	0.846954065406396
1.3108018441786	0.752176475772891	0.659250217395459	1.02791221527509
1.1651335530413	0.591930002658646	0.637365871523185	0.975846472542061
1.29311325937117	0.559338480927993	0.61358981542291	1.01973764867931
1.27754236940257	0.641573148244866	0.583075356708806	0.913588252753019
1.24822469361296	0.666239316836967	0.688880651453717	1.0352220193046
1.1997875297295	0.72822392986734	0.581562537316489	0.86478961169608
1.24040554116347	0.667066591796313	0.645208959652553	0.997774262931281
1.19135871475309	0.593118789504889	0.672448935068787	0.999639494637239
1.3203146462443	0.725187252386326	0.726854986002882	1.04117943764281
1.08565367874169	0.566745855354238	0.634948478206283	0.962578516112372
1.20682380253297	0.587842328972192	0.651961311686118	1.0119759513134
1.17752853089867	0.684861313336697	0.702060196677996	1.05232968536506
1.20837965479509	0.667777231272798	0.64689094183891	0.951344608903887
1.28498766865855	0.750329237444522	0.635793221183638	1.01104256384777
1.18490547794407	0.488086910629078	0.546605481424817	0.85125759319677
1.28191977270989	0.710536268975453	0.76773071487209	1.12143932791305
1.12430278727042	0.598902661954377	0.652442780005809	0.912905473512498
1.26093014253987	0.589660251993409	0.641547740594032	0.982660323138276
1.35429516885444	0.702776376228131	0.72512504918094	1.03282914862399
1.23178473387047	0.657906862768551	0.615846584959709	0.964082044698866
1.34003820769739	0.637618947086247	0.743741221944805	1.13911008903516
1.14900422078578	0.56470311682784	0.613859038388992	0.919535801711366
1.22822104050371	0.671545983352648	0.607284777922346	1.01455406642782
1.2501768036458	0.556882973887284	0.685610002473674	0.986085402742539
1.43444138147224	0.862158121507801	0.803994720742895	1.18971922786682
1.28780645441555	0.657712138131584	0.665694010069083	1.04137339882055
1.30038815132671	0.745913931664555	0.642713256486715	0.963739342724406
1.29825183718669	0.716045503295007	0.707326914462703	1.04963116405437
1.28821872626514	0.717340822585752	0.70964461519205	1.07429178937595
1.42887195537765	0.878357968189201	0.869099585199479	1.22516947182024
1.21854226213335	0.616197501258722	0.594678902530025	0.928613280836345
1.31049762510577	0.734951411466396	0.707571314686787	1.06157590489014
1.19373326081812	0.599102250110259	0.649649180941234	0.946946034620448
1.2279437184425	0.623334830202251	0.576611472243465	0.964414441557144
1.27989250693996	0.723671126962066	0.6894474902734	1.01889856185007
1.28414307554806	0.740761854985441	0.681951776664093	1.06429684319988
1.21741061847317	0.687719938131313	0.758148009939795	1.05316005387603
1.31943566147434	0.714606295297507	0.656876060207959	0.994941602821786
1.25729367031795	0.664680616051685	0.641656840955187	0.980593099624688
1.39971022059495	0.758922440323354	0.80191034160123	1.16051915691284
1.30054809127995	0.675772991090401	0.70583037593409	1.04750065985346
1.30219177443092	0.525964612271399	0.702325757856084	1.05047251753238
1.19529301790061	0.584312402401988	0.563033622207946	0.888882665677202
1.22188170286688	0.71008467612985	0.70110866417857	1.01038529616205
1.37184796741165	0.774165206560795	0.752788903072715	1.12433825095222
1.40972953554589	0.819227733925213	0.67615048504007	1.07851662198521
1.23724863046311	0.56723710109061	0.635424632311618	1.00163013323776
1.23360347302213	0.693652220360838	0.706522920808381	1.03289129655786
1.30923433326158	0.745792649214109	0.646996717856255	1.05775082875406
1.40046096691856	0.717929219853369	0.695633980260398	1.07518971602233
1.21442835162034	0.706773665821219	0.626723424589294	0.971590527970001
1.41957770313818	0.835880476575104	0.771557579776409	1.09869517503582
1.30776206654204	0.710854716484821	0.746061948568036	1.11772114234629
1.17677277427159	0.592130846419678	0.581447614971693	0.886436656874046
1.33827766398996	0.8278079395236	0.785605682497494	1.14616834824093
1.24076163677652	0.597405467511813	0.628097929405004	0.945787462971054
1.27026592876876	0.732515637173191	0.676749352380017	1.04672108478326
1.15471672789871	0.515258429444605	0.512908601385435	0.782290607362238
1.2284353887633	0.685425812749701	0.629298886416027	1.01941333198217
1.25909921283071	0.595931064304915	0.660032899726904	0.946509266472238
1.17189432304907	0.583528465568889	0.664972910844995	0.974684319716957
1.21516688662451	0.60763944070197	0.626047649722767	0.958336767209463
1.23800833811255	0.702000715245985	0.57993991416307	0.944223720082128
1.24575255835598	0.712983680435732	0.587574025330175	0.903235654431155
1.24054089472149	0.613106440331093	0.603259480774472	0.984646289827972
1.24474663931772	0.692695309960717	0.656424813771057	1.00813939275326
1.2858910401431	0.637225163603911	0.596411910142404	0.957995611472496
1.24484224204319	0.451987685887835	0.603607762785871	0.960438453213314
1.2794129141961	0.643196587504623	0.68949927602136	1.00188571223256
1.34178309389991	0.762495285002265	0.663959473021474	0.989535012673039
1.23987835539648	0.597403303550038	0.639442704765222	0.984937480244921
1.13732094644333	0.46732140407294	0.601458529424831	0.924143068493501
1.33142948148314	0.673153770808682	0.689161447611981	1.06298262758214
1.46900193995648	0.816015867389012	0.793299871358778	1.15609084872409
1.12718198525212	0.625818673719339	0.59410113436528	0.971759026208119
1.22660257269835	0.636415845264798	0.552245391787398	0.895317439321508
1.21451386931153	0.539622966029066	0.591611861787585	0.989119004056757
1.33562078372892	0.791640128130859	0.780684780530879	1.11457088579243
1.21466762204928	0.631066636411535	0.584286480940228	0.928716513450187
1.15394369269825	0.634495324404687	0.592403798112533	0.887218313594353
1.28349746748735	0.690457626019512	0.676166320931212	0.994778450723601
1.24261109115031	0.660848459970167	0.606896030367691	0.963986466289321
1.30388958871426	0.662668055918918	0.630171756290727	0.942511077390846
1.03641662561956	0.528503859295217	0.589811469181806	0.904593412209258
1.24673085217181	0.701296786340016	0.64431920972155	0.995776451659526
1.12555161307161	0.545125854947984	0.566327741377862	0.847055917779412
1.28524013210096	0.715040578971049	0.672318713902053	1.04676640499857
1.25566149260772	0.695326165187392	0.681055618009919	1.0094803161223
1.24860351848975	0.701271306363196	0.743066678298221	1.12460547832832
1.34794989861313	0.731321617175357	0.725276163130483	1.02492234420926
1.30524503626467	0.612572687932833	0.650174060834921	1.04085588641261
1.18357602301208	0.651108853412047	0.616734976800547	0.940831996117495
1.29661747885445	0.718025080996675	0.71554472552312	1.115177357919
1.16141938719601	0.534401040701385	0.600177284348212	0.968095075304944
1.27093031285445	0.68061724476637	0.6950056257764	1.03503979014395
1.21662251906481	0.658798287326626	0.617543986215662	0.942338517630056
1.28476279991471	0.586838324033447	0.689492128370054	1.02094342057479
1.20967563034065	0.605787064374872	0.672265752367863	1.03783621533012
1.154507410587	0.607454504535301	0.610869397761316	0.946083854449762
1.27041935577002	0.721708794966036	0.666855753826273	0.971904154877867
1.3140140685608	0.66594367666841	0.669670716794731	1.03085445995362
1.24160118345278	0.680449362025941	0.603895716524082	0.993799167139258
1.35264488580908	0.787470313666704	0.733008145871578	1.11853719622504
1.28494526806882	0.764595276166489	0.669265980144071	1.00111799644511
1.20948587234282	0.608379621746934	0.619152257044566	0.929254706315048
1.2477743526139	0.726426561769268	0.662644221179078	0.998732736822015
1.13434211820784	0.560548682836236	0.560816347196331	0.846501386461765
1.26880576595267	0.704979815360729	0.666683871484498	0.963191288237499
1.42281560167321	0.82701680671783	0.693845384675139	1.07509515075513
1.16285285121595	0.577393701802269	0.592106459322978	0.968546928812615
1.47395515085625	0.848001178914015	0.820734497579232	1.24121460185735
1.40806523539064	0.730897871999786	0.622152143707283	0.990956165603523
1.27626523047725	0.684466274804731	0.707984000500463	1.04862162593192
1.26635206368562	0.724587842670065	0.569673465448222	0.924825215831194
1.28209368916198	0.671669877198227	0.656254712453111	1.05878285491623
1.13622096307419	0.582258129504498	0.620275617456449	0.913024994195078
1.32285744479996	0.721338256451652	0.748641795314387	1.13935614640066
1.36404681859048	0.778782565782588	0.777979070954962	1.19295241505601
1.28368720076647	0.702703736805665	0.724585355973071	1.07476887005391
1.32642882785209	0.791856787940899	0.671972520896528	1.01608687649574
1.19260573541838	0.659871756948517	0.629359107431504	0.965521864323338
1.35010601808848	0.796845528588693	0.775476461245668	1.11408043883869
1.18872552013949	0.686488918442434	0.680659745795144	0.99027673575814
1.28070212584361	0.679952794883963	0.680962953421677	1.0790658896005
1.16820696745359	0.602564073543171	0.560959116944429	0.900068104194427
1.25651542142433	0.70235881468313	0.620959687214406	0.920894434014992
1.37586689599824	0.622177296944651	0.759811118064989	1.15494384771042
1.19898156625445	0.604796621185698	0.654863385197774	1.03214540095342
1.18432126412	0.644026265435395	0.666350242009204	1.00668994166041
1.39067898148136	0.752053337864652	0.807907354091845	1.15496678598999
1.29572788499481	0.576089029242278	0.668513017632075	0.9854739734673
1.26131105562895	0.751322310068609	0.700357739334723	0.993298899828635
1.2042232464009	0.585243876615271	0.619862865126741	0.942576259874029
1.21692692680754	0.653626341143482	0.656080770359915	1.02031514746992
1.31460614830677	0.678805009034869	0.678824004816494	1.09177916703543
1.25895035376307	0.702798682351417	0.685122127347542	1.03051860880967
1.22501891861221	0.630089579366957	0.668911615243333	0.976484482153973
1.2955238695569	0.756304882727375	0.720727515517375	1.08830276253483
1.36341292685899	0.784782670729036	0.707207782839101	1.08871777904072
1.21049855160008	0.655055027533833	0.689116695801779	0.95042414133436
1.2777952355797	0.747866880061923	0.613568269764182	0.922592281498868
1.38616966074159	0.834115926148882	0.741543971511516	1.08689263332397
1.28320824599012	0.6784720048433	0.671111230181267	1.00166399320155
1.32170890575918	0.756828514290806	0.718317569548352	1.1023817796417
1.34959827500097	0.719573989910403	0.734876783391095	1.09070617915727
1.21241061245268	0.653506654630067	0.668084102873918	0.969456611127155
1.18877218158279	0.588121738846047	0.614209110469232	0.905677121801179
1.23620119435287	0.633569251928131	0.701417570612167	0.997467435396733
1.34910087760822	0.838959628570083	0.703493290096388	1.10813804573637
1.30775563485017	0.617904610812729	0.645951080074973	1.03890162192085
1.20252864935152	0.683133027412265	0.729540907725931	1.05439341794877
1.38177792484816	0.829681705131756	0.809561908374073	1.21650024054541
1.17347272663343	0.544915689541773	0.631649957461994	0.937705128488982
1.29619353060824	0.737091383452423	0.670405814498517	1.04606325357182
1.27572631625198	0.764023615254279	0.714505469407443	1.03482479976199
1.20156340558266	0.639291573403962	0.651909475927724	0.951285407704039
1.28382788033025	0.735624284906618	0.785645878912315	1.15641863508539
1.20749500616441	0.67945104985089	0.675971340152223	0.994475135414336
1.31072928790393	0.764622572445069	0.742158934415351	1.12046728087768
1.35927504808161	0.639865632760576	0.688266524020139	1.067983444637
1.26914229099344	0.67374754350654	0.631588219501644	0.972143054617856
1.37205246551342	0.713286571285531	0.684448116080058	1.02792985766513
1.23603216833431	0.765139419241748	0.6420931378737	0.944834454169716
1.35894362526025	0.786747357029347	0.724990824700738	1.13043056631386
1.24688834694306	0.608216006749309	0.660635771940773	0.996162331348293
1.3288449316467	0.732552102086371	0.623929711970865	0.96695189106516
1.38891302600542	0.629194736470593	0.7608180315654	1.08376960952207
1.2329173242167	0.69712090689577	0.690051470632625	1.02360506016325
1.35440467407871	0.632079815994722	0.693016991510431	1.08235553861063
1.26677697033347	0.674732184389836	0.618280880957983	0.92618109552616
1.21520826070802	0.560671622053628	0.628689504900326	0.918663641654005
1.37942060851544	0.784947477639958	0.667716006593703	1.01946448199229
1.2008639489769	0.670628098091316	0.6363243875965	0.938676649319515
1.20695519837987	0.595716438227019	0.660685735628057	0.923276501689392
1.21268534544195	0.679865683845173	0.643813023594456	0.929699125359619
1.4770662023969	0.937637834972357	0.853319021468391	1.19449542844761
1.15571768809017	0.588826549556807	0.657758990960527	0.960209683696934
1.32361036498463	0.739494327252812	0.688788987710829	1.01633735039625
1.23854352804053	0.667461344825891	0.63097805758419	0.962599937990922
1.18186243481993	0.65526372030914	0.686735035934925	0.993104714132406
1.17311927518782	0.648567538284357	0.682380624055356	1.01850728900561
1.2256829220412	0.557306515240112	0.542942061809251	0.887194583493537
1.29585288746364	0.735238489386241	0.687180607229874	1.05696413035714
1.26826849560233	0.633606985382309	0.654706720438748	0.969766119553038
1.21605819840359	0.738415560387061	0.717364760851821	1.02876065829579
1.22786936036363	0.560069217476497	0.649107478512889	0.955785051458785
1.20711562514456	0.68570420914658	0.692930966631407	1.01798333690457
1.23072924064095	0.675811777098836	0.639381126249457	0.953231791388289
1.35735100458935	0.86415360569954	0.747541859757812	1.12154328001089
1.22439935798064	0.685221984743969	0.606083058529401	0.904655752608226
1.19986141624708	0.699027727106566	0.733910304229696	1.08497445542748
1.22922156348881	0.659011527417283	0.67803379826117	1.00470227717465
1.19594868989752	0.681301264791501	0.666174408886194	0.981805703499154
1.41504401167696	0.871685329627049	0.737838551200553	1.15403297277391
1.30293099596148	0.709846659826493	0.730871774712558	1.11650527226165
1.32476285300504	0.649464594457197	0.634887239791032	0.954276481932104
1.29617957005748	0.640175465366598	0.644224896725999	0.985994993454575
1.29544006736355	0.735339003364198	0.687682032876003	1.03718943469174
1.25014048561088	0.592071857189399	0.606787722090242	0.913964699379839
1.224546503009	0.565870883818257	0.612767980357566	0.97680842894842
1.24071664211707	0.625924156496922	0.64408042474619	0.946973058731427
1.32953208391664	0.755718299714876	0.672502328162018	1.10216619562262
1.22631993148519	0.629394830915018	0.618093363486715	0.968765588155485
1.26392497075514	0.700632379964277	0.695704199221953	1.02153484084186
1.22089057230659	0.6350481705591	0.654571936415465	0.987842305263737
1.21644470594008	0.594596001548308	0.637702947577225	0.957489875477695
1.25012418254675	0.61100202574827	0.714942666721804	1.04663754123333
1.21727125920469	0.677812552386001	0.662459504653669	1.01361069779337
1.22240243493417	0.685173138201173	0.550764205418247	0.860683774388333
1.24164154429557	0.645153783618084	0.702027868753321	1.05544836964936
1.24486962529783	0.663875828734045	0.619503443116266	0.912232812723398
1.21589819563936	0.670675929055608	0.572136353646312	0.877621426653711
1.28297004349733	0.676214273081554	0.692510068994867	1.03857086055128
1.22661213378864	0.68229345816967	0.619029442953046	0.942962801722365
1.34148710512962	0.69788310552335	0.69460449775031	1.03758942932557
1.369811639238	0.806800249460607	0.79636073097266	1.15824239709478
1.30463465182463	0.609191234133652	0.592745885806727	0.936742739208675
1.20359412434827	0.622915060930293	0.641917605005811	0.993568410503164
1.10365641190292	0.61536684165243	0.640071808839038	0.916670267048806
1.26390625062783	0.679929882131333	0.664754013197118	0.974244230821096
1.21463603868713	0.5542880812368	0.647115196908617	0.988434702858225
1.20582907569284	0.592035622994103	0.587865102316177	0.899041456482841
1.26750716960903	0.676488163464445	0.66761978648035	0.984085443995358
1.1939009027176	0.639310449206552	0.645219693784642	0.97264833908065
1.31242707531282	0.728820375410228	0.717631745503358	1.06520874815901
1.28554703282442	0.675024172374915	0.668251796203415	1.05485044001355
1.27669760923639	0.48035104085806	0.56573672605325	0.973342295355008
1.20096820339982	0.575253802661504	0.635669547038019	0.922334576610816
1.2624599092608	0.658563487463783	0.576115742034926	0.928322169655989
1.37576026712123	0.891690378720245	0.776394493524864	1.15734246496953
1.1547002655117	0.548558664216839	0.627097744752723	0.978606236144049
1.25237056845297	0.714211680468965	0.655521355710902	1.04288315996354
1.25006622745264	0.628470823188274	0.674278730571074	1.03301121999155
1.22338412443779	0.640443173535129	0.690277376695031	1.04046608774624
1.1626024348875	0.642519014511294	0.616089077593794	0.971790749431985
1.24920129664911	0.678617566986869	0.61140136967218	0.930648034327947
1.19196247505613	0.597171883567364	0.528684562541754	0.843470015624312
1.10014007034421	0.612308384214204	0.661401836969194	1.02320922624842
1.21887863896338	0.645919985689555	0.645957572080158	0.957725946821059
1.2512653083948	0.714458521194253	0.736558139287487	1.04602004532721
1.4061661860256	0.863977963157509	0.723417341158253	1.06347511215232
1.35326783385048	0.728950739832859	0.670190575787902	1.01342219507158
1.32088157565661	0.539369333318541	0.683309177711602	1.09768616599742
1.22894603536559	0.707620864210136	0.721323625166745	1.06973340978961
1.16621356871447	0.661531700932221	0.632264683771922	1.0044238479378
1.34649804709139	0.813189033855351	0.760192461819004	1.07822101763131
1.26169657879091	0.688677730696335	0.657400014130227	0.991163201167695
1.4123072435565	0.755761366681511	0.727681415556301	1.11287468405321
1.17073761986238	0.63656800669522	0.629428102039162	0.928270434049402
1.25347992763828	0.746185658528198	0.725276098113786	1.04108664473966
1.23246272648923	0.55465939344295	0.661165023334103	1.03376485286119
1.30125940595936	0.766328438543924	0.663009632014584	0.98588087147666
1.11181715688544	0.480133904915978	0.5415992169951	0.837929939416552
1.23496680092859	0.596294425764232	0.583986963159997	0.927201213187356
1.36517105129313	0.788585973666047	0.640668257780709	1.0211940893702
1.25177024726274	0.729277062604889	0.665268222724835	0.996973133458301
1.36500379353674	0.722127441387906	0.685525405163039	1.0419824238774
1.23599107431896	0.695733028383904	0.691163468994384	1.01282908321627
1.25088027266566	0.614203991891063	0.621272760038638	0.95018689784447
1.18351975242511	0.550818536548888	0.57616814049079	0.897199046207162
1.28774480489465	0.671745617704069	0.60663876124334	0.915467446156254
1.3623802226342	0.735471971683399	0.657331757621393	0.999805510741728
1.25806142000527	0.641701715633094	0.672945465958525	1.02106819105672
1.23458564085608	0.566958065250319	0.663591855117941	1.01094357432727
1.20419791065823	0.527799614942196	0.600042919605405	0.916256573977526
1.17987390912915	0.663865689740918	0.694150800206668	1.04388407569856
1.22564520202176	0.594846290001121	0.635781272204099	0.956143877921945
1.2290933710705	0.672135592687517	0.607985891981282	0.900908023282183
1.23656070213891	0.707042224800392	0.675716531660306	1.00935124130361
1.20433116827933	0.685548910893407	0.651841284852899	0.968958413435087
1.28753689903357	0.78409153099269	0.707518018502198	1.05936608288855
1.18509051607523	0.595994871964564	0.600473632939869	0.901487276121735
1.22637630872431	0.654448515742026	0.687762109408985	1.02385957105028
1.38217639851931	0.641968088135326	0.743689414356209	1.11912550374569
1.28155980495265	0.602553018943971	0.657842953042425	0.989844861479051
1.17042522334558	0.660629035786601	0.591609523728126	0.912666593491488
1.175822271822	0.576382589091422	0.62270681437556	0.853104901131849
1.22468171648224	0.683157284888029	0.639968549512278	0.947529619395785
1.32114695573565	0.795752989112769	0.685919437749264	1.02397828179679
1.17275193876099	0.603908493414213	0.648100735129986	0.995148853642827
1.3723105081547	0.84314514605064	0.764566673827864	1.15017210539926
1.39547011907644	0.791800568925457	0.8053458897229	1.19861243346529
1.12214662363665	0.542266590057571	0.561877137401317	0.848068243314537
1.30621625727406	0.784111237299077	0.806634906077489	1.22092232071453
1.3255460172735	0.652739624804392	0.664533924221759	1.0494010069537
1.24964154614621	0.63958858073568	0.555888129144525	0.892652904095445
1.17214075248508	0.610739081656402	0.599894345063201	0.881467369467343
1.13816632074381	0.513930438800222	0.613388191444364	0.948072958994347
1.21756176972463	0.630871447220286	0.640334985227235	0.937157654581028
1.32636413295039	0.795334189533499	0.736539099516016	1.09334549669813
1.19799382444667	0.636421279700217	0.578767466057615	0.912671873720421
1.18700978135179	0.595321252350188	0.638186554750088	0.956815992133458
1.23410995687704	0.560852197068534	0.665973090795917	1.00997661648906
1.3304931688643	0.643399820752366	0.633307731475995	0.99701629174468
1.23946718036698	0.655416333172879	0.696478194303547	1.00026601966792
1.24869828166693	0.744854414568152	0.667361843611787	1.04490623534305
1.31488268962042	0.738647712393581	0.756249691648269	1.05519165783156
1.14618894356991	0.652862874011799	0.612283820914638	0.929758220758874
1.24678096265794	0.614665468898139	0.649207561860794	1.00301124640578
1.16211567186353	0.589254153621472	0.64124469987713	0.930844692381241
1.17263778215846	0.585465889635319	0.613795454960736	0.900693982619023
1.33326111479617	0.731709861750512	0.637779804583909	1.00431862934758
1.37938579108374	0.763703487698973	0.713344869073324	1.04056277459614
1.29593497991964	0.632803830906136	0.594377226433469	0.979559531591919
1.27402890812569	0.723526692807579	0.667744458725617	1.05779847704404
1.11559144232885	0.541193354793725	0.562440419196333	0.925754809062567
1.17925067111754	0.664064835931352	0.661779283240836	1.03869182027732
1.30490866828207	0.718670384316683	0.644864359498231	1.01734183633828
1.20733658504223	0.626801843528417	0.623568394205547	0.935934188512957
1.16007032828152	0.598820193616047	0.58294050023626	0.91154118900426
1.348879575025	0.815637095330124	0.808965801185169	1.13314260175894
1.36445395021378	0.793792949085056	0.65945603975626	0.995893998797489
1.17660335866365	0.631601827695266	0.568719420510925	0.888629493736223
1.33922619109577	0.778320844756761	0.732383755182358	1.05818505617645
1.26356301197498	0.645035271342204	0.711306236112912	1.01990623195967
1.25377366474687	0.566415393215176	0.609173948402031	0.88920044211924
1.31724261005586	0.713330288932817	0.684698166486883	1.09299811210239
1.21569742726822	0.60607659028728	0.692340153903933	1.03748972613444
1.32646640033816	0.71108738789349	0.652978314401195	1.02008029109479
1.29252059823788	0.72753481603119	0.737457612214287	1.13495887383876
1.18176932399925	0.517118479926087	0.582176662462409	0.89409488317314
1.39410468550859	0.893534158195034	0.696515943413	1.02630939483217
1.28078447809058	0.619137241990929	0.765032144493964	1.09217237054071
1.20586336047068	0.618304032286856	0.683852439839947	1.02303583042377
1.33644162066816	0.649736442013441	0.701068176109572	1.04932177117587
1.17629452427622	0.571860627996316	0.563116794917979	0.868460727610417
1.20508384028928	0.531267031373038	0.586853990994551	0.909896433442089
1.1890053541851	0.663695766292556	0.643414050130795	0.965380621060358
1.21013486656735	0.718454226611433	0.718863902569319	1.03356403910793
1.31317249846516	0.785686668442405	0.695672612473343	1.0750619560873
1.26935518875727	0.688665932345154	0.63602928541022	0.984499626933194
1.20868264453834	0.639442570599092	0.604883510009823	0.900749125931561
1.3001342299696	0.554571965614083	0.656210149704025	1.02025113014498
1.3577736733947	0.695600813746136	0.704951503221325	1.10321488822628
1.36511386866498	0.839717871524331	0.749931089236385	1.16097762062339
1.30460762286215	0.529048301130697	0.657104467032278	1.02286081230431
1.34616187422664	0.667302076112944	0.730858694926045	1.08992077360032
1.3310403681577	0.694464576628152	0.665614394599645	1.10165096927456
1.39708814427261	0.811474180257444	0.725196637493869	1.03630930978365
1.10394121585191	0.4710994609392	0.616445965588816	0.826609181519198
1.31621625750607	0.551774094273484	0.667715525067852	0.984405824852242
1.21233130451994	0.614813208628772	0.64966951097629	0.953531147122405
1.19689801754937	0.574020596329374	0.608806286990335	0.931235501340862
1.19096536989691	0.554923533742984	0.536168504482493	0.852109058507519
1.1655734385781	0.612677860943246	0.591244874124986	0.868644561396227
1.33271574580233	0.652659524194445	0.665472397713389	1.03550352889974
1.15249755375366	0.616290154519723	0.647898059785296	0.955675867702997
1.34823774680199	0.775991580739021	0.736674487492196	1.08652392111553
1.28085435862748	0.725310479542234	0.605214095358473	0.980545234576687
1.27382340914289	0.562780670306845	0.628564083480694	0.996141608289818
1.11986140598521	0.592814358345945	0.621691288330243	0.928355332481326
1.18301502944901	0.665049043891233	0.653227814903361	0.985276595994059
1.42983497013102	0.763804362633255	0.635300475390981	1.00073515064745
1.37307647255108	0.745509665142085	0.703525268326998	1.01543390603232
1.37016469299032	0.750114293045785	0.677388198072279	1.05463007014182
1.19332548213903	0.563850140573375	0.602339096636012	0.954345224340328
1.20837511873115	0.602738535391432	0.629822487288237	0.965879348972845
1.19739046860261	0.6664341928923	0.691964694703802	1.04384621166621
1.27404074519219	0.556622223774229	0.638262480494335	0.979043966271747
1.1766064461037	0.650798260700927	0.656393372591631	1.02893490648984
1.25320743784256	0.634407922295542	0.64651563249383	0.9776787337151
1.2824568998794	0.702365023937871	0.656814488271001	1.03227947138131
1.21944980805454	0.580092159264763	0.657433332335865	0.938449869855387
1.20111154527152	0.592326752703021	0.607443521424714	0.946782735486879
1.14297303440345	0.581843716366653	0.628767354623322	0.90567108204814
1.32537157019208	0.660930421482639	0.616996763111926	0.95065338531305
1.35799095546508	0.749173480113154	0.71909385084007	1.08447553000704
1.34476218533478	0.701121179050426	0.664852444638282	0.994274408570233
1.23533414608987	0.631354940242981	0.708940997220508	1.03502638531942
1.30714447967985	0.666745598052074	0.729009526490648	1.09701693684119
0	0	0	0
1.25680226469172	0.666412858673279	0.661705415189614	0.999740204738372
0.0730874826240688	0.0780293163722786	0.0578558052917827	0.0756257984151465
0.00231122913540037	0.00246750364002267	0.00182956120585256	0.00239149772860615
0.00163510355078312	0.00174566160558219	0.00129434246836212	0.00169189041789069
