# Supplementary material for: Making apples from oranges: Comparing noncollapsible effect estimators and their standard errors after adjustment for different covariate sets
Source: Biom J. 2020 Dec 14;63(3):528–57. doi: 10.1002/bimj.201900297 (PMC7986756; doi:10.1002/bimj.201900297)
Supplement: Supplementary file 1 — Supporting Information [file BIMJ-63-528-s001.zip › results/HR_Nsim_1000_2m_5000_Coefficient_1_1_confounding.csv]

Unadjusted	IPTW	Adjusted marginal	Conditional
1.16481356823032	0.576357994946879	0.55542293829769	0.858114024175608
1.24638190787255	0.699714373745943	0.695806813976145	1.02732724731419
1.23627093746038	0.744358490144747	0.604822040882348	0.959029145726709
1.31084492159792	0.720890814241427	0.704715425783701	1.07021942407687
1.2226713697468	0.652895799837372	0.664298376712379	1.0107546851368
1.1752138154504	0.684038157349125	0.645846146081497	0.983494618210597
1.19786093619505	0.572550690806191	0.541039982903323	0.927126682365997
1.26479478330902	0.673125216020635	0.662699269971104	1.01838328390261
1.3040655166459	0.704467385815798	0.612634631270918	0.954790153529345
1.14399218504547	0.59913354914304	0.673476401650069	0.969814101409103
1.18960580147049	0.611489445310457	0.617172787988451	0.875236004342549
1.33025832529043	0.75244254770219	0.629097720424616	1.03926699195499
1.23882343964461	0.619172899588151	0.561029011257106	0.870620610103226
1.27759653938043	0.67134176584995	0.697270525544501	1.01342644360197
1.24861266121842	0.762679336606503	0.680578661203417	0.98366974806843
1.31199736741228	0.668342329598329	0.661736501903866	1.08024270936587
1.21081936284833	0.551514845637941	0.628725214186305	0.981356085608814
1.3520559458252	0.758335083686035	0.591469359063682	1.0267452072718
1.30097567700052	0.782916653285946	0.729796499362932	1.06188122699672
1.14728135578258	0.576928939198785	0.62935732905437	0.906897741612492
1.24716116550293	0.604919502859558	0.572006216711159	0.9371771590666
1.2576385144895	0.665605483137196	0.657731751380287	0.986910559945166
1.08433779940306	0.554495111419649	0.629139940640932	0.90636156247915
1.30652425593958	0.716836258230933	0.695234357186617	1.07422493522925
1.18223187160063	0.632470303584634	0.633031110416453	0.932690854254644
1.24423337584698	0.656218550207223	0.694830818636531	0.99045298003675
1.25812097920053	0.758122803091354	0.679762436784818	1.01908429140692
1.34100066012848	0.714926758609703	0.761884351241236	1.06273064551311
1.20727566370782	0.599961644614528	0.585917539886301	0.955121419113115
1.29675923469718	0.622362687403705	0.603494095472966	0.983116338396125
1.15491421091657	0.603413447632619	0.653949482901588	0.959368970819103
1.22836492583442	0.638774278294867	0.696356332602663	1.01482124785071
1.23747920431018	0.610602307888062	0.663039327708778	1.07077611042044
1.20224581095929	0.644108014193428	0.6159576028137	0.917599646850924
1.2646115119011	0.751681529034924	0.72175887470661	1.08124724914399
1.14662944051986	0.642049434311681	0.669466568444321	1.00940359769149
1.28943556197069	0.5807980000105	0.690114404505787	1.02847726109426
1.27745693639419	0.633858655052775	0.751398553651579	1.0323066460095
1.35365920613261	0.745729417248364	0.730168920637431	1.07241140139888
1.13666636379349	0.551649926938898	0.582962443083002	0.885159455008857
1.17113297216095	0.555031942595789	0.694267362889768	0.922560000985853
1.26142282829206	0.610539768984206	0.712999519679039	1.05953293309025
1.22278825216394	0.58708337092059	0.630294028831465	0.940965653099415
1.33792398560786	0.722141290154498	0.679528492739624	1.05698427922649
1.29750504161413	0.610866825090344	0.667311920029181	1.05092470952444
1.34694435016468	0.729767715535634	0.765649893488094	1.03780086395374
1.22260076951264	0.626559010238652	0.709339584155589	1.05945823624457
1.34417739771309	0.726148862603254	0.747462675176519	1.06943468133514
1.19198879403808	0.647773924147358	0.54374814071985	0.896985163497239
1.31783457384366	0.665379360986061	0.66594366177383	1.01757556187776
1.24270194621142	0.651134233286534	0.643200787881865	0.960413567890678
1.31001304321839	0.750377326892635	0.77074952479856	1.09108913673917
1.23703464618997	0.715102429592146	0.678220135177151	1.03982343306157
1.21529550969265	0.603429010103193	0.503617098722412	0.864915061875486
1.18228512406969	0.545569956961734	0.653326809800607	1.00725850825776
1.30350170652207	0.729251836593117	0.711105691734662	1.0497248910394
1.11027626475399	0.598544702787882	0.520946006774006	0.807175180078509
1.25108734994225	0.563861240810842	0.754823543309186	1.03937679318415
1.31275513780121	0.783074670326071	0.708851270121399	1.05234598842957
1.04288788690461	0.494176179089777	0.51492880356142	0.841560460351684
1.25594509536087	0.638410220573498	0.702017411125032	1.01122768898597
1.26103412127555	0.722883379955456	0.717795370143327	1.04578535848747
1.16616127051045	0.59789281723009	0.628798363277331	0.873389086000139
1.26331910124629	0.673155471618105	0.671300349733381	1.01532179805965
1.19190831163492	0.612427000482338	0.625676350506546	0.988740729821181
1.33194130132531	0.784296529094283	0.679705730285945	1.05843611457595
1.3158743780428	0.686393413153773	0.698911697648694	0.992828429755329
1.25475264507758	0.645050808897092	0.617099645975562	0.969624448251757
1.22401414900824	0.673830279700674	0.738271402480789	1.04230260807702
1.27264265443746	0.707354758942479	0.68344637029289	0.942909682487479
1.30155075157308	0.689107878414044	0.719453897918576	1.04634565018292
1.2826487946861	0.729108538289886	0.772342744326875	1.13630110703255
1.18295630273647	0.554392065618759	0.608290767836021	0.852645934024243
1.3076385981203	0.703448961766738	0.742433910796293	1.0784570222797
1.27510615138746	0.689108255399979	0.704908962652517	1.03329068103657
1.35389301799111	0.687485886635169	0.726161459824517	1.06998494465829
1.25476120961478	0.656804372578348	0.6750868281541	1.04013681248499
1.24106261491796	0.71906189915516	0.694515374072893	1.01089425619599
1.17442759372483	0.727542387825803	0.648056056381516	0.987899400301724
1.31186861070144	0.620565696397966	0.672372118597154	0.992292544317167
1.38904017092104	0.790158777893258	0.680806879808556	1.06581230898683
1.15989823313425	0.683457092208271	0.655246775534741	0.991276650795595
1.28031044571001	0.763440327912404	0.676136775702047	0.98654599646128
1.31195356389947	0.746115973179981	0.693185067292559	1.0077661193646
1.25522988950051	0.605415033975546	0.66742404278512	1.02322324211237
1.26162053919292	0.542508915986984	0.648344563171228	0.938230796049491
1.19171604595083	0.637107563388373	0.656896011035007	0.905543945517625
1.30076952310158	0.725578666220217	0.664173704694379	1.01520386890694
1.11473167734519	0.564574103436262	0.596839868637558	0.897135878877507
1.29556113061417	0.717235842777333	0.678997053099422	1.07251520153754
1.28455676612584	0.679321293922437	0.63571732089503	0.978168886201642
1.16320517728448	0.633816649859608	0.620535483975871	0.931820504917436
1.27669581710499	0.759480003839144	0.642399268909029	1.00855734682836
1.23687903073692	0.659444770057143	0.670049486178143	1.01049760163914
1.23084402533249	0.600358355294625	0.610096474812704	0.984030645848579
1.16443984737133	0.60899352177178	0.659443665484485	0.965450707326238
1.24419035961176	0.704424477698449	0.642886433864335	0.992741766044445
1.31441114306543	0.708733797488883	0.688340707945631	1.01072075685477
1.18588981917015	0.611124523999638	0.681791584550012	0.983006114141721
1.23759241117408	0.706266223468439	0.709867895202349	1.00317209509374
1.37534237285489	0.663481151657215	0.758337305761448	1.09622504750335
1.27869498818425	0.639221600639346	0.613083161160613	0.959994153309888
1.17685856432492	0.675947181325412	0.669203086234344	0.93842616619549
1.37025538589482	0.784846291884743	0.644844340485257	1.01658955096767
1.21668901562893	0.711861888474816	0.665220278074585	0.970338443801104
1.2705773531153	0.640524556239775	0.686999321270022	0.972215582346108
1.36790432651935	0.7214187995536	0.777889010882341	1.09375373844174
1.37184823948823	0.711699392292347	0.740250804432761	1.13088482566749
1.19049098174601	0.712393654563159	0.68818821166062	0.957324721202592
1.27673967571353	0.583504431711799	0.612555114064725	0.958678625353262
1.24816070871684	0.63775350396976	0.651313791752214	0.999501255619557
1.21328315251297	0.648926099645221	0.712350335947933	1.05410915726373
1.25398909517992	0.795994278179566	0.688780591712555	0.988923118049789
1.14389611612154	0.634678954653228	0.631719701080796	0.988278526893045
1.21926210075807	0.586981780078406	0.691759957063811	1.04001388867898
1.22266718842456	0.608753171782976	0.597945512888436	0.963510416950131
1.21260721633068	0.657562983828075	0.632646801343402	0.980485948242678
1.34710409331113	0.774429518621636	0.643721241066467	1.02692350534145
1.17580939859506	0.674329116272978	0.692972520667978	1.01454786203504
1.25563289341265	0.625345829520468	0.600117124990688	0.951102836579858
1.30965145769837	0.802678741564732	0.625895019628898	1.00374408709352
1.2680706875925	0.719974953954466	0.71564626275184	1.05615047304767
1.29300288297295	0.626473576607509	0.660087108095459	1.01603803009436
1.41580540186466	0.814453743361294	0.742167189957831	1.09308319248138
1.281033018229	0.720255985229251	0.712906689271967	1.07946415442758
1.2416756997213	0.617544200351878	0.573555950085322	0.927472687379996
1.27016318597792	0.719664525157681	0.597728345797405	0.90625482594458
1.1875993314666	0.559984279400269	0.66529798155635	0.92825132359339
1.22859150065641	0.612189858449332	0.68023958882054	0.962604008079949
1.19074915409933	0.588232872713256	0.668367432652214	1.02884276217479
1.23193250369734	0.614697962166488	0.639409359623861	0.967011022684834
1.18487585813401	0.62244327230891	0.64185080846484	1.00000955768569
1.29552939339233	0.722562620984073	0.759106328143954	1.08545904867479
1.21443767054821	0.58931836574739	0.561005032312089	0.966553383173484
1.25572473616874	0.71504977521487	0.636660365564241	0.991919193115537
1.30467000357028	0.682129789875201	0.721613920050196	1.03121982396734
1.24328285696332	0.650779010373211	0.687120931096483	1.01844245906893
1.26284250031178	0.599876313929716	0.642672190936783	0.964951303410848
1.41908498139629	0.804368548005892	0.784972137313089	1.17822213267505
1.27595669717492	0.752980116573538	0.721710649826476	1.10836972298462
1.26366514215784	0.653452657219719	0.717544071614536	1.08507378636861
1.27385999874514	0.675289433220809	0.61375851343171	0.926720281795554
1.2115270036683	0.52763461979027	0.623851258104522	0.949851609650361
1.22918792634992	0.632562029071773	0.672623775216484	0.96480331101122
1.24495937512669	0.802191184777227	0.73067212980826	1.06305512377526
1.18800140626369	0.637600385715736	0.65517134828488	0.967836408440206
1.23867061992866	0.745795339420904	0.708264275632019	0.979872300908907
1.30392469847136	0.644280533169743	0.634330243392928	0.963460636593914
1.15506299354324	0.451164769493841	0.53309464745091	0.834633445474918
1.22390362516879	0.632830515492875	0.728350528293039	1.0239228549516
1.29876317990043	0.680903971823474	0.706160362374532	1.06141794351699
1.13928189493018	0.48452737409244	0.514531190307949	0.823781536629032
1.273753162295	0.59364311681937	0.602887574458907	0.936942643793374
1.27852162312178	0.796350855152194	0.715900674859232	1.11064991715781
1.25793486491258	0.650813612985614	0.681776412210937	0.974509339217355
1.10677753981487	0.579625662333179	0.639061441594082	0.928947298416173
1.28405647365828	0.735349788960461	0.649177375181537	0.991744204109838
1.17601737025422	0.675362793872413	0.577555481930535	0.88347972455119
1.17778257382114	0.553631734610481	0.597292106663838	0.969286433576417
1.25955878991105	0.764819873967322	0.684528733141038	1.08870477982781
1.13976381135571	0.539670427962326	0.68688379515219	1.00907266497105
1.31333741334026	0.614394514983333	0.7156735885747	1.11438711092817
1.16779189286791	0.65505623654228	0.653205761783343	0.922805866966774
1.25145252503487	0.676433050225848	0.708441218352383	0.991989434501584
1.18145689656982	0.625877900604436	0.681323767252839	1.00213845183201
1.34262493176382	0.784229527055998	0.634356111268966	1.01665448895288
1.22602260584304	0.669735738236364	0.64085516140328	0.985768593129166
1.21087448421882	0.587409615678	0.680867148912478	1.03491770280647
1.11911224743199	0.54697350283263	0.5191128435601	0.808186803358285
1.24540713934168	0.652257648577321	0.659448354202347	0.979844984129938
1.29826850269936	0.641994861379008	0.630945249579759	1.05205822770727
1.37419052342303	0.79905772195471	0.709805291427328	1.08887293356764
1.24131503303042	0.775433461888869	0.68057720481442	1.02151431237811
1.16879899057777	0.66703257924462	0.593870642213068	0.960261708050209
1.23686872709078	0.628436829560474	0.694745335738365	0.984167785150806
1.09216764602331	0.591038732518445	0.589549910959069	0.940576131009403
1.28204704251445	0.765064782456395	0.715964910658977	1.07268197848375
1.33617789190342	0.697955379117163	0.743548465839868	1.12312568915177
1.18532903955146	0.605982306247722	0.620033848183188	0.965011403556779
1.21607828370126	0.648342693489058	0.697555186715756	1.06607726562079
1.24643261248578	0.594841488890501	0.602275243008824	0.897493263421419
1.18101330341826	0.561149731426717	0.654869739566734	0.911860296374694
1.32748656722414	0.692411368246293	0.684284375509751	1.07778170575607
1.33686328581321	0.778040606121062	0.740780425830641	1.0470928409364
1.27485123211906	0.689741705304234	0.686138512505556	1.08058419538522
1.19278187936503	0.591388635749864	0.620848417943103	0.944288255282832
1.19416183589465	0.660286184295598	0.659233176704907	1.00042926652053
1.26227573923467	0.749059487021712	0.666807644499402	0.998164361997196
1.20718376424901	0.699319494775678	0.646942356526776	0.959517502457824
1.2158944683617	0.649759692540801	0.590027230449281	0.985036687168018
1.22891432568729	0.557271709023273	0.527487222377684	0.858015978545012
1.25898000303363	0.733490691470212	0.726641579529713	1.08106962581705
1.23517366251086	0.582706426493741	0.673708671670936	1.01316758085766
1.36765003443057	0.573373336680451	0.714004616620619	1.06596636890835
1.41025182403623	0.826332174648556	0.684594666111541	1.11001331022875
1.20762900908073	0.604279345348706	0.663689149342624	0.989928584115134
1.30641243560676	0.618712783705182	0.641100185012198	1.05014109943047
1.32918284887853	0.73931361615376	0.680147292613044	1.04804231338629
1.29690159355558	0.711520144701537	0.643129228957809	1.03155865651157
1.34221902858099	0.752930135600631	0.667584139381559	1.08476395164514
1.32516950722011	0.741910251717211	0.611378713794464	0.990812966655929
1.23622176364399	0.698643017401139	0.676249325879309	0.959575679447853
1.2927345599386	0.668965096343456	0.723370658054382	1.02578781261492
1.33472361065915	0.611431823046924	0.632250214488234	1.02458549589727
1.33556770710739	0.744744858635565	0.679215408919395	1.01497835755179
1.42194726973351	0.792730224648564	0.758720725166421	1.0999070398357
1.32671696664889	0.789167221691317	0.645435106372157	1.0164443462519
1.32073135182949	0.823752678057022	0.830037751921198	1.18698848721641
1.23592556924431	0.653235956926786	0.665618845544531	0.965293198537592
1.27647526968862	0.817912665661806	0.717810724538298	1.04659142131725
1.3651841194644	0.711817764719403	0.710800291856469	1.09239281669366
1.2204947699925	0.587338101181594	0.67663862083797	0.999951912892421
1.29227536941252	0.70668102519346	0.694128822865278	1.07622267984507
1.2343098785013	0.660491192043196	0.561161669149037	0.868783658199511
1.38847566026382	0.850727665328947	0.73375560503578	1.13791857813934
1.33942978339172	0.796537887083134	0.786741488814802	1.08162283367244
1.38029851831851	0.711832389450408	0.772238878749782	1.16153541598587
1.35278528511613	0.764458052207827	0.697455736190034	1.03925816585106
1.31698494305152	0.649555357931593	0.614548164102044	0.977048677950187
1.25698352877226	0.762525740176564	0.676216907489177	1.02990117068557
1.32312725155089	0.770518459501395	0.695239582901009	1.13404566255036
1.31401904851132	0.717593831939475	0.725774988265929	1.10966811495419
1.1856689452155	0.62575757367396	0.605815289256107	0.920874726163005
1.32458249153095	0.650407414716764	0.725699883139587	1.09221841415871
1.11590973151041	0.442432766515143	0.55298753257692	0.848847893561863
1.15669597910532	0.610829686646242	0.605831198941483	0.909172944315637
1.29689251911266	0.599870994743158	0.708737034945918	1.06222503627729
1.21359022567557	0.671652938777428	0.685175498711956	0.999092494835032
1.32638940162161	0.710588629096566	0.806260540294877	1.13484951348759
1.35555767051357	0.582927890628035	0.598620026805957	1.04860686572594
1.23409999938858	0.67865356223619	0.642928153321032	0.926022843446811
1.03754867022447	0.532961968005833	0.566066937548481	0.885141839209753
1.1890800094495	0.631184680372756	0.592535993792181	0.926013777712503
1.26221031393572	0.616265872532014	0.573314914630706	0.877706613409732
1.23035377935676	0.579445541837058	0.623038473093028	0.968688495369571
1.25048210409738	0.655149064888172	0.741715630440247	1.11072209891854
1.16479516806104	0.585790626789374	0.646679296984898	0.955206457696381
1.3947883512566	0.731101502652426	0.800711758010971	1.068128287332
1.28146719970415	0.680477237841984	0.62154647771393	0.98342068576125
1.2845520689979	0.709648195365726	0.692158501525485	1.0168104509573
1.22290360800899	0.647916922799235	0.626060113988822	0.96796384014183
1.2379832822472	0.691881450785197	0.696111967041418	0.974140046913931
1.24733556999589	0.729127995061918	0.691440611645529	1.0334863232105
1.29182553296939	0.736818895635069	0.668378610830557	1.01135090037236
1.25720039176497	0.65826277751211	0.681801881099309	1.0011942480414
1.30052439766136	0.770630613214684	0.688505055516574	1.00613630455345
1.37608478268723	0.748281741990446	0.65026676722209	0.959765434617477
1.20447270704493	0.58529835634869	0.62209204365488	0.993497773824491
1.24009067261971	0.656699579716764	0.639488142781785	0.912292338675804
1.15412980053903	0.577552131082823	0.558622771300905	0.9718221064228
1.3244366522126	0.70050808022196	0.678321530091737	1.07752551214073
1.32534518956437	0.753989913997816	0.673589408818508	1.04625503658539
1.15815724245259	0.650007601040144	0.651242342067942	0.981146779080861
1.23527507228989	0.6885286171194	0.708121421254113	1.05309793687851
1.08457437388045	0.550777797642534	0.57048479881705	0.861535215278665
1.25980023624146	0.592443716925702	0.60061712727247	0.92381662853532
1.16479669041575	0.587644037234188	0.724288886077554	1.00690568505091
1.30476597397951	0.70438943237371	0.66529674986581	0.990197182867037
1.28083498093836	0.710892330925486	0.643565013533442	0.941726853676059
1.17167129057648	0.653699419680859	0.680676464305166	0.953534180758547
1.29130089294652	0.732425496309585	0.628013232022897	0.965022230423681
1.17838288473505	0.572954784015898	0.719834649177368	1.0190367148733
1.39413634041295	0.710268758277969	0.691709188727573	1.09484893553579
1.37409901980506	0.754023337971612	0.70682061712825	1.0779355899154
1.29383785010954	0.667433260909656	0.679933151662789	1.03725620465612
1.17936819885819	0.574929409333438	0.677923220586485	1.02391652308523
1.3272064588535	0.802044144173566	0.788847311929814	1.04848407593318
1.43844579772203	0.836246754074309	0.726140592639427	1.05046764032683
1.23286856989169	0.615452701676902	0.653259293009415	0.976787574353276
1.17577990716923	0.62751539263972	0.598041158239482	0.843856736628193
1.03559642487026	0.515150270067454	0.454186885569032	0.767179221591873
1.17772135817938	0.546378003933426	0.606390351952141	0.946540556995541
1.29810193806048	0.693242862817193	0.780276997915398	1.11596332893385
1.18264473564379	0.62086224345993	0.620373357290473	0.924542381613296
1.3110248276046	0.714284216247032	0.648003121901113	1.00310019265825
1.15287512183868	0.541623714851537	0.591984562051687	0.874175622999732
1.3657953427077	0.735302999444889	0.660990996444187	1.04202660229579
1.22612637543589	0.546689536301181	0.553831743642251	0.859322156189054
1.23274702038907	0.710427603182102	0.671826144406046	1.00699093381063
1.44606221567208	0.714458873164781	0.686254659338731	1.1422178579435
1.20153888693687	0.677339792949662	0.681425095165819	1.01812958587247
1.25363611499888	0.724854944476807	0.642019998854296	0.99922913185825
1.19221319909883	0.647258292268363	0.615629201043288	0.939354441026532
1.23180050688464	0.699758012668429	0.724177570994289	1.02764818245317
1.3291476176577	0.676761183234118	0.652220877404567	1.00735723007216
1.40651967517524	0.666552594383163	0.736741936739729	1.09216731666757
1.27623744826024	0.675582602135148	0.690268399078269	1.08412995813309
1.24823551953895	0.681168705169027	0.730519322436947	1.04186469074779
1.32107714341881	0.62032631187525	0.672395154077172	0.919410018921073
1.16856448102811	0.71296062310197	0.69041167962228	1.02211044471664
1.14151084359721	0.632700394214407	0.599733890139301	0.936964116549345
1.25639305802123	0.554814797837536	0.703808090700309	1.01828566694881
1.27959024663052	0.718294394958329	0.762442925980504	1.09174120036571
1.10105422568952	0.523209117295527	0.508765888762072	0.787997794554129
1.2539577640305	0.601800174199635	0.694251234318728	1.02191489559422
1.23313562511866	0.656898262349847	0.561832752420438	0.941356066774306
1.34857032146545	0.70756808992247	0.728983997500658	1.06948168314122
1.21359458171586	0.623800227357398	0.668309739515082	0.949550221238953
1.22449974367767	0.620698306835358	0.658111111757277	0.974618843570512
1.26477870999893	0.73456956486058	0.675330419553472	1.01786624423648
1.29849783872142	0.750501194661708	0.742428015329356	1.05201530928306
1.23660647988916	0.610752742100387	0.71233283915728	1.00716995242163
1.12588788639987	0.588501741319843	0.57576988158926	0.897973861426812
1.22687430778565	0.586654308998393	0.686957707436174	1.00368203957761
1.29158353367599	0.735854794827094	0.707319367510249	1.0173449537449
1.31006118112394	0.578568923298466	0.547975209580357	0.874246737976754
1.26878391268499	0.636115020576627	0.638692755803868	0.98811461671354
1.2024731651016	0.679156847289128	0.670020707072139	0.996266073814594
1.24883135925885	0.62444624864015	0.683489596495845	0.986616916418867
1.30206925957791	0.67546441693106	0.686549619425417	1.05384913527841
1.37107602486172	0.75385305304702	0.730330699679556	1.17222461945189
1.27353384991584	0.673054595599244	0.694084643700808	1.10395919510893
1.20493043346311	0.604764279686965	0.626275637791441	0.929252121363176
1.21745448216267	0.620017092624271	0.638679569765151	0.937659926560262
1.23006978376709	0.580426388707094	0.689112950320734	1.01311893038208
1.23930708041319	0.707783520021473	0.702602275594081	0.958360374899225
1.30699488311552	0.707979409825298	0.639206712305228	0.991199632515342
1.4352910660697	0.830785819093887	0.783241487650799	1.15609702069096
1.21812367740853	0.57885796659191	0.632955969122445	0.924651020428901
1.1138582342989	0.502841005900703	0.608226016897112	0.935819211413244
1.12287124565854	0.594261842307104	0.53512383377184	0.898761991892582
1.39931425073405	0.760471305871355	0.755027140122676	1.10407370584826
1.21618640331243	0.705518589626398	0.640985634711663	1.01567790321891
1.34358843882384	0.824429415408936	0.805743467888463	1.19850462743346
1.35260256332369	0.755116231431002	0.653824202997298	1.00011923387877
1.27448083983471	0.628755905873428	0.658754982642024	0.978502850137023
1.33033153237983	0.765863280683255	0.645182160215341	0.980556317569798
1.19743513163633	0.679299076513398	0.717474277879516	1.00405484713197
1.38859741154227	0.781142956398732	0.767583991588009	1.11799126359323
1.17093894369936	0.654401894424049	0.622566906099533	0.961387730970149
1.23116477313285	0.659033430443957	0.62349981561072	0.969366838216405
1.23283412479551	0.622527495885328	0.606124022034834	0.981480742190702
1.26086828621639	0.724261056153991	0.697940551394715	1.00922544219988
1.18803980156162	0.556739167373172	0.605080024086309	0.894061611216794
1.25084593372919	0.561248023137531	0.590158662545884	1.01481717114406
1.28090946954506	0.651038690507246	0.669814203182734	0.985915077994292
1.22797448683773	0.717390285830791	0.6696516570584	1.0046576898816
1.14997813707844	0.555116141547398	0.702496342232697	1.00557420921808
1.20312565288017	0.633203574521109	0.657633452118581	0.915072514624084
1.37227998738047	0.63585829663761	0.686020853934702	0.981598576067347
1.31313136820439	0.698575828815167	0.723583601716016	1.0791258259701
1.26265121541154	0.661752592346709	0.632837193607231	0.93712960191333
1.27746759446288	0.684868805774393	0.558682127804099	0.919826004016491
1.27571225456242	0.655495977977597	0.644933412893506	0.963101329039775
1.23237408637444	0.506039772319534	0.651320809028523	0.984630311852004
1.18741708031425	0.667459972421867	0.633721095433542	0.978813798597186
1.34087777006514	0.720368277720679	0.580615984088189	0.90822573996467
1.15828336797501	0.606470287121429	0.645474745452684	0.910374320201494
1.2919262212495	0.732931820433481	0.641505581573181	0.987838719467825
1.33823497841555	0.648546253037077	0.61825638304818	1.02927740018911
1.32393139218137	0.741490964542164	0.7834338549894	1.1036702535578
1.28383476239908	0.621820433500068	0.61746327655824	0.948678454190614
1.24274323357446	0.68242133284435	0.696668798284455	1.03069371222162
1.19175806295695	0.622961410081378	0.639014205747534	0.945634721629918
1.25243596559866	0.618196038043397	0.563344326513246	0.911883073294419
1.15094069528905	0.661743205290856	0.576640384317091	0.953511743896456
1.26220290199316	0.601490309148132	0.726673442637136	1.06192897318062
1.30487659875017	0.740161240450434	0.696519627789768	1.06409977814156
1.17022767280532	0.685050357780365	0.570309743516566	0.933939739116281
1.231784443676	0.698147425930336	0.70725291965239	1.02020780667452
1.26544707878837	0.631236515249159	0.658270545711453	1.01655355152671
1.2171269278277	0.501127445894789	0.561646272098415	0.814986972205465
1.17651751738275	0.51378264827735	0.653589006665973	0.95596769116381
1.19321847371141	0.616908618791245	0.642527121889612	0.945720553560763
1.32311775917979	0.723390290917913	0.669495453179636	1.03691470174827
1.17454149654587	0.575627473242167	0.622245788763497	0.923861621756873
1.38710743756143	0.793127156408629	0.784216022477767	1.07190278112417
1.30764175326726	0.779583340329159	0.609439461323395	0.966079110468708
1.13307456077095	0.645135853162592	0.591528982655539	0.912022944376174
1.20709682219723	0.713874771571233	0.631089972770798	0.931919732642536
1.31524714824936	0.795213021634183	0.757746741736262	1.10130316340961
1.2458547292703	0.661970284531005	0.602484547890526	0.906862908012179
1.21597795752058	0.655571300941855	0.737840456888466	1.01663325309525
1.19447842578954	0.650156914189413	0.694993162371605	0.987355461294728
1.30852893965129	0.785078766456654	0.663585854371301	1.03588221609009
1.231914125895	0.675682040014913	0.647129745313684	1.03152756239899
1.21597244016899	0.68996172311687	0.720142688074943	1.03162415008546
1.21906222481321	0.669073194822004	0.6278891688196	0.96924684333813
1.4098026941851	0.758105012880356	0.719942410939197	1.00322700291501
1.39084902803247	0.752149699854449	0.8130730824719	1.17337499478852
1.37703593163684	0.62919096029789	0.812399842620233	1.12718416237683
1.39380626069451	0.678827263004512	0.664978273466434	1.05491999457146
1.24460407597047	0.68012503732995	0.649851318214326	1.00330540883398
1.17083735549622	0.536078210425664	0.612922379436569	0.903508416895456
1.14725247471686	0.438907607895604	0.545355373218337	0.828910785672198
1.36720632646878	0.706672251729007	0.698289765316639	1.07725964869885
1.14999287461961	0.597350865430269	0.60433529092893	0.865877732617607
1.15533036896948	0.606741401514324	0.556250399458916	0.882522349025843
1.18796310525963	0.654818378610988	0.696684205682152	0.998777516374023
1.23307909447212	0.667788550300434	0.539175330957099	0.895010028509714
1.25220778060769	0.627782565944455	0.530504187827232	0.889351971511187
1.27729538987783	0.588924839505382	0.671002343666336	0.94058430563517
1.29411663030957	0.736424254265085	0.600967195416	0.945157153138736
1.23934677887123	0.58494778944843	0.637488402112447	0.973944199988342
1.22418436695779	0.68502813183844	0.59429318880222	0.925980314295514
1.24552754644646	0.507877405402369	0.59112095519026	0.903155878021857
1.20930543667348	0.626698734631423	0.707812842129269	0.985723786760655
1.28191660770935	0.692098765402803	0.618272127532886	1.02304928827226
1.32005841113224	0.698495130146541	0.653030613451497	1.05349351153664
1.23446869177136	0.698139240172236	0.725117159575247	0.995533781884092
1.30452385987562	0.724191631503139	0.672956020177596	0.990964062081053
1.21549045064702	0.636339992930737	0.678596780244528	0.96129499737439
1.38512718051704	0.812209566395183	0.749075649616539	1.19639105424505
1.19745042920989	0.584599432163969	0.549917953703603	0.921511574457989
1.29048448915135	0.647484080766175	0.615509342927292	0.943490065608378
1.22205437524433	0.621919898509418	0.678052225764616	0.985957116614065
1.31334750507652	0.687822508529847	0.594417300288688	0.96622427211523
1.3064030359134	0.576047531624211	0.648574150329162	0.97308949742042
1.23505317068091	0.601823521365866	0.707355723118098	1.03470991362958
1.15146363323492	0.557133260252983	0.616549467280804	0.871807278796765
1.30622656887883	0.729197268092946	0.751666609606521	1.10876846967981
1.31347859797314	0.686802093146796	0.679515055224888	1.09529849651476
1.31906551595313	0.762486967756801	0.659420202248686	1.04941932899725
1.21434369595731	0.726863218969274	0.608038590511141	0.969503914038476
1.24319855566402	0.732961441552342	0.654845380850511	0.978724414852222
1.21056229894408	0.645039665383792	0.668695228310277	1.02821390971799
1.28252707900478	0.683646701340317	0.795930237484151	1.09849011985976
1.2460951316922	0.682004308409768	0.661608622591855	1.04922112553626
1.13498938450552	0.543833388136279	0.649552270059281	0.915216435662931
1.27631066020056	0.682841030944133	0.561788550389789	0.93506209961833
1.25503715067909	0.702108262252987	0.775696991606898	1.08892395739708
1.22003616578888	0.610660663305698	0.69625633093199	1.03133672363244
1.30767327464599	0.608475242050258	0.617279776725327	0.916176295938106
1.256328360052	0.66453565156015	0.630679836501412	0.953079327271102
1.26511453572282	0.649302639725089	0.727900109465842	0.998764047464184
1.13632940888821	0.63643535426545	0.642747451397634	1.01315613063928
1.34804987455626	0.737351766832828	0.697246613673335	1.01333823938962
1.21886450369937	0.696040495122719	0.69130639863044	0.995199037295895
1.30678149141087	0.761558647409484	0.728273065399134	1.13322539411246
1.22368189206878	0.666711072980508	0.539173264864883	0.935514361753562
1.23153344158278	0.634372161113231	0.700010087347638	0.957587015886934
1.19898866910747	0.61186440106217	0.706965302713688	1.0045564576376
1.31660401261394	0.761023385924648	0.685173098336979	1.09762702749845
1.30970585938552	0.669609310074937	0.709050350093674	1.03328398405567
1.40887577089162	0.729013274763167	0.760344235185078	1.12078983758084
1.18999269501992	0.632314500164979	0.707024474074096	0.991382885191435
1.3608196926827	0.696727262716271	0.611374209333164	0.973130032633457
1.25360448183043	0.708167837710508	0.720665685927994	1.02239620240563
1.25736710882069	0.591828791865892	0.636908842707146	0.98025339010645
1.24944376868398	0.55370451315258	0.706571254118579	1.04240922861231
1.23142363825279	0.713795172570214	0.690276305489911	0.989108018433111
1.20156435882198	0.669365320791725	0.655379930760345	0.939670073942421
1.40381382385995	0.838495199509648	0.702394215338491	1.0951116868453
1.27077218111115	0.712966381947892	0.687947131891316	0.990194403210736
1.34909211843434	0.703578023375402	0.653835425235973	1.02762714449539
1.17595674020995	0.515831833789093	0.491593444614143	0.830908113286439
1.27756930072411	0.659669029355023	0.59068537972884	0.906612387723665
1.26866463007129	0.718394597925797	0.664757978293815	0.970150249401318
1.25898844136487	0.638674003530065	0.680905723090255	1.10235267674906
1.273711169361	0.653628063129186	0.680833654484362	1.03288896642037
1.2319098354933	0.624749328239776	0.660164756595813	1.07567929249875
1.09065973564227	0.506804871728008	0.557371363547438	0.862280287351757
1.22882998490512	0.740743267486766	0.660295372033885	1.06746200095156
1.2810159519424	0.697250414386687	0.690784858938137	1.08690472181616
1.22516003277197	0.716739175303458	0.631396298862988	0.955644833268049
1.25287771587573	0.719515607551198	0.725981433754151	1.07963574295879
1.21552724931732	0.587749449962743	0.53791172293449	0.769218038148346
1.49048640620176	0.958917567582777	0.851557469645238	1.2557791177213
1.27607585645371	0.798674379855259	0.748252424264879	1.08021047393254
1.15728185365496	0.668042560374822	0.667393346021681	0.94463702996214
1.28376515095507	0.723473917074586	0.72376841835144	1.02473562569998
1.39852613919137	0.763127683456335	0.681360352011153	1.12105213501455
1.20347188623683	0.692513011458632	0.678320619036509	1.02678408301081
1.18609807061528	0.661756754166781	0.633380096404854	0.964853156554376
1.17145416281147	0.644287074586061	0.577587651849766	0.979704660600516
1.26928891944392	0.536070537458366	0.655804195573298	1.04152509172983
1.32223065055783	0.663722448243653	0.684176267166196	1.03498948910751
1.20791588151724	0.552570476402706	0.573541666660412	0.946383091860833
1.28208936610316	0.491287791505712	0.694188430835811	0.968937264075189
1.30551619399686	0.724365675751548	0.726193927869742	1.02396824388369
1.11090175631116	0.591615214508211	0.575853935073765	0.8931307070063
1.1731705710562	0.653753666437998	0.634575352913842	0.955004259412562
1.33971726421593	0.668953078025369	0.744480666710331	1.13330130094251
1.18264857394557	0.593098696673417	0.63415392604568	0.990914123864861
1.31498248448032	0.699217505296822	0.721198723586666	1.08265051789043
1.23647169172841	0.592053822617951	0.666172114808529	1.00184160446862
1.34891754114697	0.725706978115537	0.632863552590815	1.04600752694536
1.47689988526271	0.814950581039025	0.777590752427777	1.18091328673686
1.18954417714286	0.563961762471275	0.548497609673161	0.878025734066692
1.23614198649485	0.678796364864991	0.647465332324655	0.998995219346977
1.15651602954077	0.583586758921457	0.638889555237953	0.98371522017314
1.23489450104629	0.640726599963111	0.639862483829719	0.967041857404867
1.23024269961252	0.627381821018188	0.563700681635029	0.852914787980992
1.17233474964134	0.58504373053016	0.63177878488627	0.988578539227259
1.25619138372629	0.691398324702629	0.578322211246412	0.91819593803557
1.26987046735976	0.683161846025024	0.711757443933148	1.05987119374999
1.20293774934184	0.640741716582183	0.683366132564731	0.974533858018973
1.18638256047786	0.63333346557261	0.500100918833463	0.893462048979687
1.26611727987735	0.560305438501183	0.626488622866816	1.0014445765486
1.34062528030926	0.688190264699162	0.698390807570677	1.07863383489691
1.24997385048976	0.552746656700938	0.569962768002813	0.889881856820491
1.21539156970877	0.621884170069182	0.684202707375473	0.980025083208822
1.28287769527156	0.696591021937876	0.707124254048833	1.03846981126934
1.15006818458959	0.522567118289057	0.631958209165324	0.954544687042688
1.22979368589286	0.631883400447966	0.680351096707667	0.970451428251117
1.36954050122344	0.835850768469218	0.750536347082829	1.13546357566089
1.27101019932368	0.741331593929513	0.76443395637217	0.988131677054114
1.2728306942143	0.709106789830212	0.653174554436254	1.0177144328636
1.28468881296375	0.767187714462057	0.775604066754093	1.09789481090383
1.19218412972315	0.610811854693483	0.559246419524496	0.933952069651443
1.28700398529638	0.701981088606689	0.706633546762768	1.05849956455765
1.19635638721732	0.499428598229804	0.584408222216821	0.888273951885651
1.20283567990062	0.637803219738119	0.672335328481214	0.959523743327537
1.20719731415147	0.66163778766977	0.609227331385484	0.940131094621588
1.21774724490548	0.597986723832518	0.660697981499835	0.955474743082864
1.28558884896955	0.781916641643322	0.723037766098987	1.03531511348688
1.23841827111548	0.682367651382013	0.719705601699363	1.0623991367251
1.19195519772407	0.68393210862917	0.624220695052936	0.943289992879841
1.31587215873826	0.654505231564327	0.646732084476643	0.955417203592603
1.28208424814132	0.703034707473327	0.641489185353702	0.997903771713152
1.2826799848885	0.689142809026449	0.616959070968787	0.966505875628649
1.25417222451095	0.675350526465597	0.683393949399343	1.05721907206636
1.22009782083145	0.60741889223525	0.660091142338446	1.0010956114408
1.38850625207458	0.800564804026705	0.724324096542662	1.09792626284193
1.23393321248575	0.726037523049675	0.659548753623547	1.02989777433434
1.22560975670117	0.704657647440468	0.664886989821491	1.03008503818613
1.23347926466296	0.678569819093872	0.724188107543095	1.03787855029558
1.19243603878639	0.571556231436076	0.61453167446566	0.941168748624617
1.22432936161803	0.685943399415799	0.631515603061099	0.935349323927435
1.11469334432648	0.570340859728307	0.547557029057152	0.881991420241759
1.3792530096611	0.792241217062117	0.730019520571419	1.08237537507128
1.23692027167467	0.70712837793922	0.717656486838465	1.0745754456302
1.23256411443514	0.575085345857197	0.612240769196955	0.897999351546164
1.29624954810172	0.714206703099095	0.7618813416655	1.13766854646128
1.21551507548466	0.480440338910152	0.582462288568551	0.969922720909864
1.43411960993786	0.747023323056024	0.713677462674666	1.05008982463372
1.1448452052377	0.543850592754661	0.567469520668585	0.879303677662168
1.24344983665482	0.776453646756476	0.654760916923158	1.01755292921164
1.23026234094733	0.719557939988555	0.690701935940189	1.00442053701703
1.18044136181413	0.534160342615743	0.571844096727819	0.847632839184821
1.31432754342749	0.76721928031269	0.647586651626426	0.964316280994866
1.28456091254285	0.716065601892764	0.644099024654389	0.944291188816212
1.20146219676182	0.693409787310223	0.546393327795458	0.859647170082664
1.21407794698109	0.760166491043766	0.616973678647476	0.944258424482703
1.25668929212391	0.678204817982447	0.683419523024147	1.05682644837033
1.23658456984223	0.696205733274052	0.573352777923986	0.907508678157579
1.19875889517051	0.652713500388883	0.662515039901205	0.942380927340039
1.28685888561602	0.740149974359025	0.745917396669257	1.01026111561146
1.26400860024748	0.656181801697296	0.725111567260532	0.984307589943706
1.46434499540522	0.662884675328892	0.751993320443926	1.1338797004388
1.09311804567837	0.531863261118267	0.58049871709391	0.846925715014907
1.27005065593587	0.639011777669609	0.6701303300196	1.02464357017028
1.21325665226285	0.632017176083177	0.582499836750004	0.955301799054182
1.35161441412117	0.783145775719103	0.729248822663686	1.0758313738064
1.23328332471504	0.564749376608007	0.713900992904442	1.08296296661694
1.27190180530095	0.653496970111324	0.603742798074604	1.01242163739513
1.29752632995732	0.733929296456582	0.703744890571321	1.04997288295894
1.23809266377322	0.65766956710696	0.606997037188414	0.927338109400912
1.30433232785913	0.701206602746334	0.686266416289519	0.976042963631104
1.30071532663051	0.705397964147444	0.599109827959778	0.981956106182856
1.22961189841715	0.72432429622238	0.66562804917681	1.01881203857137
1.23497361073003	0.699249907644603	0.693596145955323	1.0301776535039
1.08897586975274	0.552591087707139	0.626566169108184	0.917703658799835
1.2743121192775	0.646739569717484	0.602506982503902	0.964552637581137
1.1815397994555	0.607181947576612	0.524327849444494	0.910143065749292
1.22793535313837	0.721866850622316	0.674905055837723	0.992366913285476
1.25488713490566	0.623196930770306	0.623635682770285	1.01331296322584
1.32470540505229	0.694334925258436	0.66494987850773	1.05224031980861
1.23559843073216	0.650168727051845	0.711394794602601	1.03719461254929
1.16914812193325	0.603838209585592	0.582965980310276	0.90566195363161
1.28632647462796	0.66980028552905	0.677429672433212	0.967929074974661
1.43852128704793	0.674614215132467	0.772245938360686	1.15536930568843
1.26449499117063	0.644510212468287	0.699661226385621	1.06153896124503
1.29689347914491	0.76697846978128	0.693156354701343	1.06194755394059
1.2776043371724	0.760470356379681	0.712020162505446	1.01775083610379
1.27008976625915	0.607409053849913	0.652475089795507	0.98954055295032
1.34536151249139	0.726475379632756	0.732475954541252	1.11398876156082
1.25844727093936	0.691871988459942	0.623195761995122	1.01829528795164
1.26094883102084	0.746180287494906	0.660237660287844	1.02344742609201
1.293338082114	0.647295425718873	0.640214739633229	0.904644808359437
1.19159123497271	0.537817894373965	0.591005275660703	0.910276875258074
1.13177259608072	0.540645866144305	0.553240615975247	0.843219306482166
1.32927555633531	0.690254616443739	0.755985146155533	1.09903811520751
1.21924496672174	0.648055898341825	0.639249432975235	0.936669625842703
1.12711362119172	0.597360537595588	0.601144597788554	0.918296718350313
1.24802009362555	0.73852022831738	0.703137747787176	1.12128441318752
1.38022342191079	0.830067829838674	0.778268753534091	1.13199464627621
1.35095847707256	0.690042359822204	0.708820022610009	1.04304147631811
1.21693683343924	0.586033615066303	0.584519190284897	0.924637650154262
1.24550964912426	0.655431352602094	0.731719845517944	1.0315551773659
1.28372246145469	0.647155168641907	0.677879706927613	1.02669760487324
1.12082254517536	0.541915206238817	0.544085847155479	0.82705545954047
1.34509642307152	0.774082585664451	0.731778067697377	1.06854722652241
1.31743768213638	0.65996603171127	0.710479501495929	1.04620947425768
1.22485064985063	0.64706322756812	0.664072305704434	0.97724120868098
1.33298510636842	0.695002596183309	0.660115587476941	0.978981820043547
1.37868032670793	0.762617329885583	0.709883039722162	1.07396698865342
1.27954183397046	0.71230400878446	0.726511556145376	1.05539001783858
1.31870713318631	0.688467223718018	0.622842708129269	0.967713018763315
1.32227223491589	0.750800368845342	0.73989976691276	1.11324348754071
1.23466796029408	0.662456748166958	0.621885841480415	0.965523183661614
1.17409260827478	0.656788248828065	0.598633280556152	0.928011420837338
1.31025867958525	0.720743106105502	0.695340931276598	1.07158175952195
1.29993478686224	0.615530786667541	0.692462162645141	1.01037092209243
1.35908969864372	0.755279600319477	0.785998575294012	1.15277532392941
1.19387180215082	0.632243989423833	0.706212753308719	1.00070454692745
1.25031974746161	0.615344962421179	0.654235260637603	1.04687056288862
1.22158488422667	0.684658249394434	0.683077852927701	1.03388417130807
1.20537280437939	0.67076339978241	0.633411652095889	0.908791457248351
1.19525018192554	0.577047720799459	0.581380396887326	0.909248300152902
1.1937541513247	0.474302762129838	0.609979502081184	0.937118217399492
1.33668502762698	0.642488032071684	0.677990037182515	1.020314195914
1.25598429484637	0.683934830344777	0.59026497321601	0.926489138856062
1.14422063890315	0.589138518623597	0.606722506945362	0.913295958409692
1.20179698666114	0.623097211702995	0.637275701771154	0.95222629683589
1.17283206506458	0.687462293521479	0.675966989482795	1.00422568668109
1.26637281951148	0.679242053559716	0.691461491138733	1.0299546281234
1.33097702604026	0.699779453362067	0.740384026120701	1.08377729716185
1.36827857702256	0.74480378835363	0.637170398059092	1.06238534967477
1.22576222147383	0.649835573003426	0.672734832534554	0.963258327044142
1.1421587898191	0.617497713937594	0.601217345834064	0.922978732321173
1.1818722404252	0.71926652181754	0.69346476202631	1.00729197817114
1.26847616116745	0.757060881735927	0.6150848650979	0.956863093828662
1.22955768962403	0.632097184697223	0.531555358157332	0.887104835456588
1.11951759848322	0.52710824889989	0.457629813858119	0.783273627734664
1.3068735551919	0.686725580833507	0.716809420491994	1.04431835317439
1.27505465979165	0.750085814976836	0.686548074003101	1.04963351112255
1.23716171270829	0.626530630876482	0.660529558787029	0.98597675609283
1.27619000892917	0.646230241501211	0.621296240142456	1.00991170567464
1.32567818834566	0.751090122507483	0.681482726184047	1.0514598461438
1.15485757760337	0.598081475625072	0.599230277557665	0.868635293094638
1.26535890681153	0.654181345865618	0.673590691443167	1.00222987337187
1.27056131456277	0.722077141207935	0.717916256859023	1.07111355557088
1.2710890152714	0.618298066134852	0.735406978977312	1.0690768974786
1.27182294799842	0.594271662358275	0.703368336475348	1.07617843602572
1.19341606413657	0.643963226758243	0.616417408406473	0.945012662741137
1.17457181841421	0.645393547023596	0.599979354821938	0.902796788869043
1.26161418275495	0.692389632682929	0.745126168635523	1.10768815058625
1.33978834104409	0.659272811224761	0.680211357624403	1.01238482052367
1.22936435281844	0.574075124417195	0.537358910403467	0.846954065406396
1.3108018441786	0.752176475772891	0.695354956551421	1.02791221527509
1.1651335530413	0.591930002658646	0.626944018304895	0.975846472542061
1.29311325937117	0.559338480927993	0.605320418053604	1.01973764867931
1.27754236940257	0.641573148244866	0.58286156351775	0.913588252753019
1.24822469361296	0.666239316836967	0.695548256855839	1.0352220193046
1.1997875297295	0.72822392986734	0.642100813199706	0.86478961169608
1.24040554116347	0.667066591796313	0.646199746208741	0.997774262931281
1.19135871475309	0.593118789504889	0.660302326166915	0.999639494637239
1.3203146462443	0.725187252386326	0.706245484556679	1.04117943764281
1.08565367874169	0.566745855354238	0.651156641643878	0.962578516112372
1.20682380253297	0.587842328972192	0.658433864225123	1.0119759513134
1.17752853089867	0.684861313336697	0.669093571999009	1.05232968536506
1.20837965479509	0.667777231272798	0.618362949085167	0.951344608903887
1.28498766865855	0.750329237444522	0.640122382725394	1.01104256384777
1.18490547794407	0.488086910629078	0.527137565597001	0.85125759319677
1.28191977270989	0.710536268975453	0.776311704919836	1.12143932791305
1.12430278727042	0.598902661954377	0.619099606721227	0.912905473512498
1.26093014253987	0.589660251993409	0.629225923577273	0.982660323138276
1.35429516885444	0.702776376228131	0.654528616542586	1.03282914862399
1.23178473387047	0.657906862768551	0.59182778705693	0.964082044698866
1.34003820769739	0.637618947086247	0.73365331375487	1.13911008903516
1.14900422078578	0.56470311682784	0.643248100511686	0.919535801711366
1.22822104050371	0.671545983352648	0.672198834633311	1.01455406642782
1.2501768036458	0.556882973887284	0.636649547617004	0.986085402742539
1.43444138147224	0.862158121507801	0.789393088766789	1.18971922786682
1.28780645441555	0.657712138131584	0.646382206968329	1.04137339882055
1.30038815132671	0.745913931664555	0.680456814908097	0.963739342724406
1.29825183718669	0.716045503295007	0.714764755908915	1.04963116405437
1.28821872626514	0.717340822585752	0.748034165860017	1.07429178937595
1.42887195537765	0.878357968189201	0.802953682602141	1.22516947182024
1.21854226213335	0.616197501258722	0.616213614767143	0.928613280836345
1.31049762510577	0.734951411466396	0.662096802048436	1.06157590489014
1.19373326081812	0.599102250110259	0.605343052534886	0.946946034620448
1.2279437184425	0.623334830202251	0.607225059890353	0.964414441557144
1.27989250693996	0.723671126962066	0.631792117417118	1.01889856185007
1.28414307554806	0.740761854985441	0.758029185107452	1.06429684319988
1.21741061847317	0.687719938131313	0.76145608882754	1.05316005387603
1.31943566147434	0.714606295297507	0.68807345470791	0.994941602821786
1.25729367031795	0.664680616051685	0.694099230094583	0.980593099624688
1.39971022059495	0.758922440323354	0.750753743960957	1.16051915691284
1.30054809127995	0.675772991090401	0.678527270129546	1.04750065985346
1.30219177443092	0.525964612271399	0.700256209499249	1.05047251753238
1.19529301790061	0.584312402401988	0.570224603124117	0.888882665677202
1.22188170286688	0.71008467612985	0.703016142615884	1.01038529616205
1.37184796741165	0.774165206560795	0.724313297826216	1.12433825095222
1.40972953554589	0.819227733925213	0.688640790655996	1.07851662198521
1.23724863046311	0.56723710109061	0.67878163752291	1.00163013323776
1.23360347302213	0.693652220360838	0.720840803922636	1.03289129655786
1.30923433326158	0.745792649214109	0.644944401262335	1.05775082875406
1.40046096691856	0.717929219853369	0.676472857702616	1.07518971602233
1.21442835162034	0.706773665821219	0.620660186765721	0.971590527970001
1.41957770313818	0.835880476575104	0.744876121415043	1.09869517503582
1.30776206654204	0.710854716484821	0.72202073780625	1.11772114234629
1.17677277427159	0.592130846419678	0.619705975397555	0.886436656874046
1.33827766398996	0.8278079395236	0.76109042239739	1.14616834824093
1.24076163677652	0.597405467511813	0.631963387199791	0.945787462971054
1.27026592876876	0.732515637173191	0.670176098631926	1.04672108478326
1.15471672789871	0.515258429444605	0.448271267592134	0.782290607362238
1.2284353887633	0.685425812749701	0.654350350895632	1.01941333198217
1.25909921283071	0.595931064304915	0.638195687065173	0.946509266472238
1.17189432304907	0.583528465568889	0.664970608671371	0.974684319716957
1.21516688662451	0.60763944070197	0.651601894180278	0.958336767209463
1.23800833811255	0.702000715245985	0.567246814097912	0.944223720082128
1.24575255835598	0.712983680435732	0.58768507809646	0.903235654431155
1.24054089472149	0.613106440331093	0.693526582838389	0.984646289827972
1.24474663931772	0.692695309960717	0.638403601504457	1.00813939275326
1.2858910401431	0.637225163603911	0.622765561116501	0.957995611472496
1.24484224204319	0.451987685887835	0.606716230164888	0.960438453213314
1.2794129141961	0.643196587504623	0.684110730787778	1.00188571223256
1.34178309389991	0.762495285002265	0.68969875048594	0.989535012673039
1.23987835539648	0.597403303550038	0.666265646476384	0.984937480244921
1.13732094644333	0.46732140407294	0.598549273687261	0.924143068493501
1.33142948148314	0.673153770808682	0.710896243032639	1.06298262758214
1.46900193995648	0.816015867389012	0.715220432470016	1.15609084872409
1.12718198525212	0.625818673719339	0.605533828143327	0.971759026208119
1.22660257269835	0.636415845264798	0.559273688058042	0.895317439321508
1.21451386931153	0.539622966029066	0.574570877110215	0.989119004056757
1.33562078372892	0.791640128130859	0.776216349068877	1.11457088579243
1.21466762204928	0.631066636411535	0.583430869500567	0.928716513450187
1.15394369269825	0.634495324404687	0.568917001850611	0.887218313594353
1.28349746748735	0.690457626019512	0.691690282479102	0.994778450723601
1.24261109115031	0.660848459970167	0.598195482442059	0.963986466289321
1.30388958871426	0.662668055918918	0.5895431408861	0.942511077390846
1.03641662561956	0.528503859295217	0.567424410035271	0.904593412209258
1.24673085217181	0.701296786340016	0.612965782642156	0.995776451659526
1.12555161307161	0.545125854947984	0.510398577787752	0.847055917779412
1.28524013210096	0.715040578971049	0.627930212661694	1.04676640499857
1.25566149260772	0.695326165187392	0.672295045622232	1.0094803161223
1.24860351848975	0.701271306363196	0.736267222839682	1.12460547832832
1.34794989861313	0.731321617175357	0.705693123599302	1.02492234420926
1.30524503626467	0.612572687932833	0.713680104090519	1.04085588641261
1.18357602301208	0.651108853412047	0.564669023596031	0.940831996117495
1.29661747885445	0.718025080996675	0.72244873289605	1.115177357919
1.16141938719601	0.534401040701385	0.644523901264084	0.968095075304944
1.27093031285445	0.68061724476637	0.6631874805867	1.03503979014395
1.21662251906481	0.658798287326626	0.63851076419969	0.942338517630056
1.28476279991471	0.586838324033447	0.641760788022406	1.02094342057479
1.20967563034065	0.605787064374872	0.672896626457332	1.03783621533012
1.154507410587	0.607454504535301	0.629474128462748	0.946083854449762
1.27041935577002	0.721708794966036	0.701595432359427	0.971904154877867
1.3140140685608	0.66594367666841	0.685163760073716	1.03085445995362
1.24160118345278	0.680449362025941	0.628847094607243	0.993799167139258
1.35264488580908	0.787470313666704	0.762744061155478	1.11853719622504
1.28494526806882	0.764595276166489	0.60558271006693	1.00111799644511
1.20948587234282	0.608379621746934	0.592198478635104	0.929254706315048
1.2477743526139	0.726426561769268	0.676576251759991	0.998732736822015
1.13434211820784	0.560548682836236	0.536896421278731	0.846501386461765
1.26880576595267	0.704979815360729	0.649087249733099	0.963191288237499
1.42281560167321	0.82701680671783	0.684563514243311	1.07509515075513
1.16285285121595	0.577393701802269	0.597411010338145	0.968546928812615
1.47395515085625	0.848001178914015	0.848875160193819	1.24121460185735
1.40806523539064	0.730897871999786	0.633703513761672	0.990956165603523
1.27626523047725	0.684466274804731	0.665128990129796	1.04862162593192
1.26635206368562	0.724587842670065	0.585817913705409	0.924825215831194
1.28209368916198	0.671669877198227	0.718030336591071	1.05878285491623
1.13622096307419	0.582258129504498	0.533936080120243	0.913024994195078
1.32285744479996	0.721338256451652	0.801468148654449	1.13935614640066
1.36404681859048	0.778782565782588	0.764946994991506	1.19295241505601
1.28368720076647	0.702703736805665	0.714018860827917	1.07476887005391
1.32642882785209	0.791856787940899	0.640020702508992	1.01608687649574
1.19260573541838	0.659871756948517	0.651835584746341	0.965521864323338
1.35010601808848	0.796845528588693	0.748640273318968	1.11408043883869
1.18872552013949	0.686488918442434	0.696179485061754	0.99027673575814
1.28070212584361	0.679952794883963	0.707405103031126	1.0790658896005
1.16820696745359	0.602564073543171	0.566162812772482	0.900068104194427
1.25651542142433	0.70235881468313	0.655374885271341	0.920894434014992
1.37586689599824	0.622177296944651	0.769580859845098	1.15494384771042
1.19898156625445	0.604796621185698	0.677323919631733	1.03214540095342
1.18432126412	0.644026265435395	0.670882782997086	1.00668994166041
1.39067898148136	0.752053337864652	0.847202689164482	1.15496678598999
1.29572788499481	0.576089029242278	0.625927079268949	0.9854739734673
1.26131105562895	0.751322310068609	0.685438255833744	0.993298899828635
1.2042232464009	0.585243876615271	0.641610361884825	0.942576259874029
1.21692692680754	0.653626341143482	0.715860192515981	1.02031514746992
1.31460614830677	0.678805009034869	0.710801243600386	1.09177916703543
1.25895035376307	0.702798682351417	0.683367898821183	1.03051860880967
1.22501891861221	0.630089579366957	0.694418457394152	0.976484482153973
1.2955238695569	0.756304882727375	0.710266536466811	1.08830276253483
1.36341292685899	0.784782670729036	0.689695635316308	1.08871777904072
1.21049855160008	0.655055027533833	0.618077837065004	0.95042414133436
1.2777952355797	0.747866880061923	0.607336720090867	0.922592281498868
1.38616966074159	0.834115926148882	0.705303093391562	1.08689263332397
1.28320824599012	0.6784720048433	0.61189516677441	1.00166399320155
1.32170890575918	0.756828514290806	0.734995634368115	1.1023817796417
1.34959827500097	0.719573989910403	0.739165519821026	1.09070617915727
1.21241061245268	0.653506654630067	0.635724805810239	0.969456611127155
1.18877218158279	0.588121738846047	0.598233687523822	0.905677121801179
1.23620119435287	0.633569251928131	0.645440101070076	0.997467435396733
1.34910087760822	0.838959628570083	0.695814178522711	1.10813804573637
1.30775563485017	0.617904610812729	0.656918291007892	1.03890162192085
1.20252864935152	0.683133027412265	0.685325971486907	1.05439341794877
1.38177792484816	0.829681705131756	0.800551740318844	1.21650024054541
1.17347272663343	0.544915689541773	0.551146286514281	0.937705128488982
1.29619353060824	0.737091383452423	0.636858879119009	1.04606325357182
1.27572631625198	0.764023615254279	0.64915347539041	1.03482479976199
1.20156340558266	0.639291573403962	0.662669427113665	0.951285407704039
1.28382788033025	0.735624284906618	0.74890690451708	1.15641863508539
1.20749500616441	0.67945104985089	0.645516596290456	0.994475135414336
1.31072928790393	0.764622572445069	0.733240748384348	1.12046728087768
1.35927504808161	0.639865632760576	0.696456992515529	1.067983444637
1.26914229099344	0.67374754350654	0.649491685342185	0.972143054617856
1.37205246551342	0.713286571285531	0.706340372955515	1.02792985766513
1.23603216833431	0.765139419241748	0.612195334517065	0.944834454169716
1.35894362526025	0.786747357029347	0.758267863299956	1.13043056631386
1.24688834694306	0.608216006749309	0.707320498752221	0.996162331348293
1.3288449316467	0.732552102086371	0.643107331955584	0.96695189106516
1.38891302600542	0.629194736470593	0.742515036837762	1.08376960952207
1.2329173242167	0.69712090689577	0.687180602885223	1.02360506016325
1.35440467407871	0.632079815994722	0.701602428783611	1.08235553861063
1.26677697033347	0.674732184389836	0.633353138843541	0.92618109552616
1.21520826070802	0.560671622053628	0.645252163618513	0.918663641654005
1.37942060851544	0.784947477639958	0.669447670989549	1.01946448199229
1.2008639489769	0.670628098091316	0.657548206781201	0.938676649319515
1.20695519837987	0.595716438227019	0.640763540120862	0.923276501689392
1.21268534544195	0.679865683845173	0.645551042231906	0.929699125359619
1.4770662023969	0.937637834972357	0.86832391305234	1.19449542844761
1.15571768809017	0.588826549556807	0.687627028915552	0.960209683696934
1.32361036498463	0.739494327252812	0.712429170652847	1.01633735039625
1.23854352804053	0.667461344825891	0.680145279602145	0.962599937990922
1.18186243481993	0.65526372030914	0.642534250455709	0.993104714132406
1.17311927518782	0.648567538284357	0.644783761214747	1.01850728900561
1.2256829220412	0.557306515240112	0.583214449298661	0.887194583493537
1.29585288746364	0.735238489386241	0.758734694554429	1.05696413035714
1.26826849560233	0.633606985382309	0.664096778467612	0.969766119553038
1.21605819840359	0.738415560387061	0.693245079620219	1.02876065829579
1.22786936036363	0.560069217476497	0.711882940415953	0.955785051458785
1.20711562514456	0.68570420914658	0.676097952587485	1.01798333690457
1.23072924064095	0.675811777098836	0.628055838043774	0.953231791388289
1.35735100458935	0.86415360569954	0.708793279104911	1.12154328001089
1.22439935798064	0.685221984743969	0.567144688439716	0.904655752608226
1.19986141624708	0.699027727106566	0.747785636450546	1.08497445542748
1.22922156348881	0.659011527417283	0.654916148921261	1.00470227717465
1.19594868989752	0.681301264791501	0.573836976024243	0.981805703499154
1.41504401167696	0.871685329627049	0.739627216631862	1.15403297277391
1.30293099596148	0.709846659826493	0.721101196127483	1.11650527226165
1.32476285300504	0.649464594457197	0.665312078636616	0.954276481932104
1.29617957005748	0.640175465366598	0.666823181007777	0.985994993454575
1.29544006736355	0.735339003364198	0.629654070348431	1.03718943469174
1.25014048561088	0.592071857189399	0.668771664264396	0.913964699379839
1.224546503009	0.565870883818257	0.58134323774555	0.97680842894842
1.24071664211707	0.625924156496922	0.632076473378439	0.946973058731427
1.32953208391664	0.755718299714876	0.712748160164036	1.10216619562262
1.22631993148519	0.629394830915018	0.672346471133785	0.968765588155485
1.26392497075514	0.700632379964277	0.678909208324343	1.02153484084186
1.22089057230659	0.6350481705591	0.694593284617733	0.987842305263737
1.21644470594008	0.594596001548308	0.663286051673464	0.957489875477695
1.25012418254675	0.61100202574827	0.776383720621331	1.04663754123333
1.21727125920469	0.677812552386001	0.647932136562441	1.01361069779337
1.22240243493417	0.685173138201173	0.572146863166239	0.860683774388333
1.24164154429557	0.645153783618084	0.663281701761552	1.05544836964936
1.24486962529783	0.663875828734045	0.584460591638379	0.912232812723398
1.21589819563936	0.670675929055608	0.582249718607548	0.877621426653711
1.28297004349733	0.676214273081554	0.655115217904306	1.03857086055128
1.22661213378864	0.68229345816967	0.593208796938637	0.942962801722365
1.34148710512962	0.69788310552335	0.6366864868684	1.03758942932557
1.369811639238	0.806800249460607	0.814639160466499	1.15824239709478
1.30463465182463	0.609191234133652	0.607702018833697	0.936742739208675
1.20359412434827	0.622915060930293	0.628030964913001	0.993568410503164
1.10365641190292	0.61536684165243	0.581567402699641	0.916670267048806
1.26390625062783	0.679929882131333	0.646772353585557	0.974244230821096
1.21463603868713	0.5542880812368	0.663209862630125	0.988434702858225
1.20582907569284	0.592035622994103	0.595925548952281	0.899041456482841
1.26750716960903	0.676488163464445	0.664905254938459	0.984085443995358
1.1939009027176	0.639310449206552	0.576726027543332	0.97264833908065
1.31242707531282	0.728820375410228	0.679351632588923	1.06520874815901
1.28554703282442	0.675024172374915	0.683451221398947	1.05485044001355
1.27669760923639	0.48035104085806	0.625387013621665	0.973342295355008
1.20096820339982	0.575253802661504	0.625482738160038	0.922334576610816
1.2624599092608	0.658563487463783	0.578613786446644	0.928322169655989
1.37576026712123	0.891690378720245	0.755596337227191	1.15734246496953
1.1547002655117	0.548558664216839	0.600017803882157	0.978606236144049
1.25237056845297	0.714211680468965	0.667986429456327	1.04288315996354
1.25006622745264	0.628470823188274	0.642419501992916	1.03301121999155
1.22338412443779	0.640443173535129	0.674643004632151	1.04046608774624
1.1626024348875	0.642519014511294	0.578622691712027	0.971790749431985
1.24920129664911	0.678617566986869	0.6032972437878	0.930648034327947
1.19196247505613	0.597171883567364	0.5451389153925	0.843470015624312
1.10014007034421	0.612308384214204	0.567129434041375	1.02320922624842
1.21887863896338	0.645919985689555	0.600648286526492	0.957725946821059
1.2512653083948	0.714458521194253	0.746583392241811	1.04602004532721
1.4061661860256	0.863977963157509	0.662898375764819	1.06347511215232
1.35326783385048	0.728950739832859	0.741227627557704	1.01342219507158
1.32088157565661	0.539369333318541	0.701846834315817	1.09768616599742
1.22894603536559	0.707620864210136	0.650551106660464	1.06973340978961
1.16621356871447	0.661531700932221	0.632780767698415	1.0044238479378
1.34649804709139	0.813189033855351	0.7344682302876	1.07822101763131
1.26169657879091	0.688677730696335	0.673439574433968	0.991163201167695
1.4123072435565	0.755761366681511	0.682376789383119	1.11287468405321
1.17073761986238	0.63656800669522	0.593861691359476	0.928270434049402
1.25347992763828	0.746185658528198	0.700876483768127	1.04108664473966
1.23246272648923	0.55465939344295	0.651401138894997	1.03376485286119
1.30125940595936	0.766328438543924	0.644966115905006	0.98588087147666
1.11181715688544	0.480133904915978	0.542945974887779	0.837929939416552
1.23496680092859	0.596294425764232	0.591985879858378	0.927201213187356
1.36517105129313	0.788585973666047	0.659239084026748	1.0211940893702
1.25177024726274	0.729277062604889	0.691366633336661	0.996973133458301
1.36500379353674	0.722127441387906	0.768522877757222	1.0419824238774
1.23599107431896	0.695733028383904	0.679604984050551	1.01282908321627
1.25088027266566	0.614203991891063	0.627749509758675	0.95018689784447
1.18351975242511	0.550818536548888	0.573610911310701	0.897199046207162
1.28774480489465	0.671745617704069	0.63636834498663	0.915467446156254
1.3623802226342	0.735471971683399	0.610017246246098	0.999805510741728
1.25806142000527	0.641701715633094	0.641992449190471	1.02106819105672
1.23458564085608	0.566958065250319	0.68365020085746	1.01094357432727
1.20419791065823	0.527799614942196	0.556038502568331	0.916256573977526
1.17987390912915	0.663865689740918	0.705256297561934	1.04388407569856
1.22564520202176	0.594846290001121	0.616267699120771	0.956143877921945
1.2290933710705	0.672135592687517	0.556793316147412	0.900908023282183
1.23656070213891	0.707042224800392	0.681545608224607	1.00935124130361
1.20433116827933	0.685548910893407	0.635762372403532	0.968958413435087
1.28753689903357	0.78409153099269	0.687320779921775	1.05936608288855
1.18509051607523	0.595994871964564	0.591105257832888	0.901487276121735
1.22637630872431	0.654448515742026	0.69837632487854	1.02385957105028
1.38217639851931	0.641968088135326	0.73035753858584	1.11912550374569
1.28155980495265	0.602553018943971	0.650390243134736	0.989844861479051
1.17042522334558	0.660629035786601	0.580100050026717	0.912666593491488
1.175822271822	0.576382589091422	0.605978924361287	0.853104901131849
1.22468171648224	0.683157284888029	0.614370677252229	0.947529619395785
1.32114695573565	0.795752989112769	0.670303930630236	1.02397828179679
1.17275193876099	0.603908493414213	0.645938746525573	0.995148853642827
1.3723105081547	0.84314514605064	0.770566667353131	1.15017210539926
1.39547011907644	0.791800568925457	0.808371603363987	1.19861243346529
1.12214662363665	0.542266590057571	0.564674670061904	0.848068243314537
1.30621625727406	0.784111237299077	0.772852727631958	1.22092232071453
1.3255460172735	0.652739624804392	0.740942469535018	1.0494010069537
1.24964154614621	0.63958858073568	0.597852527612937	0.892652904095445
1.17214075248508	0.610739081656402	0.622400054905832	0.881467369467343
1.13816632074381	0.513930438800222	0.650668216537543	0.948072958994347
1.21756176972463	0.630871447220286	0.645307700902481	0.937157654581028
1.32636413295039	0.795334189533499	0.719308371902899	1.09334549669813
1.19799382444667	0.636421279700217	0.603359911884787	0.912671873720421
1.18700978135179	0.595321252350188	0.645229223684632	0.956815992133458
1.23410995687704	0.560852197068534	0.632197987002874	1.00997661648906
1.3304931688643	0.643399820752366	0.681211652488885	0.99701629174468
1.23946718036698	0.655416333172879	0.704073674236032	1.00026601966792
1.24869828166693	0.744854414568152	0.696118341149002	1.04490623534305
1.31488268962042	0.738647712393581	0.724899584580215	1.05519165783156
1.14618894356991	0.652862874011799	0.536724376628693	0.929758220758874
1.24678096265794	0.614665468898139	0.63220053828188	1.00301124640578
1.16211567186353	0.589254153621472	0.609304592648362	0.930844692381241
1.17263778215846	0.585465889635319	0.686317659803493	0.900693982619023
1.33326111479617	0.731709861750512	0.652484262121033	1.00431862934758
1.37938579108374	0.763703487698973	0.682589542866961	1.04056277459614
1.29593497991964	0.632803830906136	0.602622232628008	0.979559531591919
1.27402890812569	0.723526692807579	0.734369943609757	1.05779847704404
1.11559144232885	0.541193354793725	0.632426685337935	0.925754809062567
1.17925067111754	0.664064835931352	0.715810327967521	1.03869182027732
1.30490866828207	0.718670384316683	0.627806648704364	1.01734183633828
1.20733658504223	0.626801843528417	0.63214448644852	0.935934188512957
1.16007032828152	0.598820193616047	0.615115725972688	0.91154118900426
1.348879575025	0.815637095330124	0.810184590605178	1.13314260175894
1.36445395021378	0.793792949085056	0.620695509025513	0.995893998797489
1.17660335866365	0.631601827695266	0.595841181474701	0.888629493736223
1.33922619109577	0.778320844756761	0.765598388003118	1.05818505617645
1.26356301197498	0.645035271342204	0.739157508160769	1.01990623195967
1.25377366474687	0.566415393215176	0.577684440347385	0.88920044211924
1.31724261005586	0.713330288932817	0.767594162799518	1.09299811210239
1.21569742726822	0.60607659028728	0.703899692766957	1.03748972613444
1.32646640033816	0.71108738789349	0.662911905976433	1.02008029109479
1.29252059823788	0.72753481603119	0.694347127154807	1.13495887383876
1.18176932399925	0.517118479926087	0.636260021491599	0.89409488317314
1.39410468550859	0.893534158195034	0.715334448536776	1.02630939483217
1.28078447809058	0.619137241990929	0.762217872673679	1.09217237054071
1.20586336047068	0.618304032286856	0.706474478384545	1.02303583042377
1.33644162066816	0.649736442013441	0.66625656080291	1.04932177117587
1.17629452427622	0.571860627996316	0.568886552374677	0.868460727610417
1.20508384028928	0.531267031373038	0.603258184156629	0.909896433442089
1.1890053541851	0.663695766292556	0.687079068664176	0.965380621060358
1.21013486656735	0.718454226611433	0.735817755168067	1.03356403910793
1.31317249846516	0.785686668442405	0.711813048870286	1.0750619560873
1.26935518875727	0.688665932345154	0.610646082546088	0.984499626933194
1.20868264453834	0.639442570599092	0.566205280309704	0.900749125931561
1.3001342299696	0.554571965614083	0.610720166798819	1.02025113014498
1.3577736733947	0.695600813746136	0.704018023885745	1.10321488822628
1.36511386866498	0.839717871524331	0.760371752333582	1.16097762062339
1.30460762286215	0.529048301130697	0.676255875678104	1.02286081230431
1.34616187422664	0.667302076112944	0.703091173388188	1.08992077360032
1.3310403681577	0.694464576628152	0.709182025332398	1.10165096927456
1.39708814427261	0.811474180257444	0.700896661681681	1.03630930978365
1.10394121585191	0.4710994609392	0.592262643178528	0.826609181519198
1.31621625750607	0.551774094273484	0.635792258761183	0.984405824852242
1.21233130451994	0.614813208628772	0.646942048986158	0.953531147122405
1.19689801754937	0.574020596329374	0.606964793991488	0.931235501340862
1.19096536989691	0.554923533742984	0.512116585253668	0.852109058507519
1.1655734385781	0.612677860943246	0.532829152785972	0.868644561396227
1.33271574580233	0.652659524194445	0.672324370430522	1.03550352889974
1.15249755375366	0.616290154519723	0.704482673509445	0.955675867702997
1.34823774680199	0.775991580739021	0.733590010259181	1.08652392111553
1.28085435862748	0.725310479542234	0.641079282582065	0.980545234576687
1.27382340914289	0.562780670306845	0.633169701406124	0.996141608289818
1.11986140598521	0.592814358345945	0.633259166697291	0.928355332481326
1.18301502944901	0.665049043891233	0.690191483810455	0.985276595994059
1.42983497013102	0.763804362633255	0.686336803615798	1.00073515064745
1.37307647255108	0.745509665142085	0.740071764466704	1.01543390603232
1.37016469299032	0.750114293045785	0.693229955947633	1.05463007014182
1.19332548213903	0.563850140573375	0.559025756876936	0.954345224340328
1.20837511873115	0.602738535391432	0.547973774374189	0.965879348972845
1.19739046860261	0.6664341928923	0.688650985118417	1.04384621166621
1.27404074519219	0.556622223774229	0.650327268441195	0.979043966271747
1.1766064461037	0.650798260700927	0.709316732530435	1.02893490648984
1.25320743784256	0.634407922295542	0.700607981280067	0.9776787337151
1.2824568998794	0.702365023937871	0.665180175721832	1.03227947138131
1.21944980805454	0.580092159264763	0.622561494012255	0.938449869855387
1.20111154527152	0.592326752703021	0.628696938620823	0.946782735486879
1.14297303440345	0.581843716366653	0.608483128990893	0.90567108204814
1.32537157019208	0.660930421482639	0.625105168305333	0.95065338531305
1.35799095546508	0.749173480113154	0.731411385842863	1.08447553000704
1.34476218533478	0.701121179050426	0.700848582745124	0.994274408570233
1.23533414608987	0.631354940242981	0.712721625122297	1.03502638531942
1.30714447967985	0.666745598052074	0.74849332247786	1.09701693684119
0	0	0	0
1.25680226469172	0.666412858673279	0.661796600961277	0.999740204738372
0.0730874826240688	0.0780293163722786	0.06203725317945	0.0756257984151465
0.00231122913540037	0.00246750364002267	0.00196179019827584	0.00239149772860615
0.00163510355078312	0.00174566160558219	0.00138788927067444	0.00169189041789069
