# Supplementary material for: Making apples from oranges: Comparing noncollapsible effect estimators and their standard errors after adjustment for different covariate sets
Source: Biom J. 2020 Dec 14;63(3):528–57. doi: 10.1002/bimj.201900297 (PMC7986756; doi:10.1002/bimj.201900297)
Supplement: Supplementary file 1 — Supporting Information [file BIMJ-63-528-s001.zip › results/OR_Nsim_1000_Coefficient_0_1.csv]

Unadjusted	IPTW	Adjusted marginal	Conditional
-0.073025135014569	-0.110426087953304	-0.105057726916141	-0.124162545927783
0.0673067898240601	0.054292842826718	0.0369259235279529	0.042596211746144
0.278109284396954	0.192114838807158	0.170255874426861	0.200175664696264
0.0161032849549069	0.0292239579683731	0.0147334250120587	0.0174391815741387
0.490563705328253	0.342714941303693	0.336650048437422	0.405951928278052
0.134714827719459	0.0093427476835297	0.0178612534127149	0.0214999784943325
0.11685489508252	0.0692388096559568	0.0615360277827475	0.0707258113622585
-0.0184620628395666	0.029987657698694	0.0241826950202398	0.0279488461339515
0.107541299754795	0.0462470029426547	0.0548797448526661	0.0666277273075342
0.0984035992249729	0.145161445771033	0.150896955708451	0.18626283895861
0.323212479241322	0.313073470196362	0.302173278869886	0.362534169470607
-0.0430932639503171	-0.103254194141878	-0.123310594361248	-0.149256680998359
0.124206894279416	0.0687849650868843	0.0819209755342645	0.0949903351036374
-0.433740628629989	-0.325306216377221	-0.318552747089501	-0.364672365097118
0.0864516366558504	0.0764067622918505	0.0695745924774426	0.080092706151556
0.351833521779944	0.306366669456906	0.297187871099562	0.358866849106098
-0.00863401136670492	0.0144665093501498	0.00471266164065809	0.00580958367135586
-0.0447540546346853	0.0276058379908863	0.00527488489320938	0.0062020380793963
0.292942682046556	0.247269831236735	0.241019209831122	0.282267024704438
-0.013277814470978	0.0504521480616084	0.0616761066908265	0.0707337224335514
-0.0196242782135987	0.0348719701505439	0.0231062300907793	0.0274778190053597
0.0795924924204259	0.0923580036545914	0.0856871756681638	0.102315683952785
0.153433576891384	0.14327332717356	0.164460459950937	0.195214987054159
-0.146521687979647	-0.115593533896101	-0.118366409782684	-0.139339279875654
0.288694730763632	0.273709070008725	0.26294166254198	0.300021524294197
-0.0926507949256312	-0.0968009341309548	-0.0754155357506259	-0.0908818914532614
0.0322382508285059	0.0320441057238725	0.0329451552815794	0.0390511508326145
0.0362195464849766	-0.000861147428830228	-0.0194824946151683	-0.0231630221566733
0.0711470712701925	0.0927278532341093	0.0905907106775096	0.107337034358391
-0.0375271372572613	-0.0155460007237888	-0.0264118249070299	-0.0307570183943858
0.120133532311476	0.103127086771917	0.105856217327634	0.121621207314396
-0.021521136053647	-0.0544058019144719	-0.0450444361211926	-0.0547962297885385
0.0868073782789037	0.067561453143148	0.0798815219804482	0.095516442153819
0.214412152232599	0.219554374686234	0.219862388500984	0.259473224704871
0.10459839692999	0.0310353877092896	0.0357585998542228	0.0415468551321961
-0.166381621981938	-0.158182141555021	-0.159604746624786	-0.188581119875056
0.0295894431141179	-0.0140294662357715	-0.0204879261382174	-0.0244840650893531
-0.0824136677402213	-0.0494152768662869	-0.047946166229019	-0.0564124340645317
0.0968891704851036	0.0901160171057294	0.0876435427064913	0.10274898496815
0.157211570100257	0.00792768596163109	0.00217392564502339	0.00261951812932593
-0.170581127189146	-0.107172836669184	-0.117975141422362	-0.138738609942526
0.00397884761342769	-0.0435454154080702	-0.0429209893046745	-0.0491960663159262
0.0620624365853881	0.0282223820523846	0.0124855454046202	0.0148890556085884
0.113093695291781	0.0641935162755897	0.0881580679044189	0.103851743114212
0.0825308277418575	0.0878209324713758	0.0845056586430625	0.101499100251942
0.0557979013264358	0.0604340881015864	0.0756998438565244	0.0895245831924016
-0.214359311392401	-0.245589584707108	-0.24801531006973	-0.299003962054044
-0.0801230278829397	-0.0477837807143431	-0.0528635819598164	-0.0632686681344833
0.0503487693177921	0.023522756473678	0.0250405056764751	0.0306491289528037
-0.0641720489862257	-0.147076389148887	-0.156967231939516	-0.188414602582195
0.233254961646593	0.166723737276912	0.165829132159844	0.19330024246214
0.0570872014484583	0.039677906367594	0.0375071590812532	0.0435829099480823
-0.279908430038457	-0.268000467299474	-0.256394460063466	-0.300081505751741
0.112377524623466	0.0872565503155707	0.0789537894428536	0.0959185453530559
0.178407657471036	0.152399481881254	0.147269650601493	0.170584189988133
-0.0955203627089509	-0.0377295420261117	-0.0367628947901151	-0.0438553360431966
-0.0986248383512176	-0.156306019449465	-0.126284790286891	-0.152377470108238
0.0457679697631311	0.0358980632609982	0.0267062991042173	0.0321519030753355
0.0200852222802931	-0.039906430776175	-0.0393849363973929	-0.0435636644530432
0.0894334596177844	0.147276337345052	0.147381185460082	0.16981643420659
-0.231825524843994	-0.100470321506648	-0.104900328193969	-0.122930313910778
0.0750054368760565	0.00895865160219753	0.014862267922921	0.0177256956551222
-0.0393114202146814	0.0838805391696612	0.0873228835302954	0.102994842575943
0.214007883324508	0.260169760369509	0.250886322237552	0.297336147230613
0.245588649340631	0.207662720280032	0.196453924138885	0.23345781396526
7.51201923395068e-05	-0.0996357675411154	-0.10413803716576	-0.120229389071796
-0.038784077082071	-0.0398002127108492	-0.0450548037163503	-0.0518828189103885
-0.240354174385445	-0.192550855259551	-0.184808880053014	-0.225690718306981
-0.17330416720932	-0.149786345576313	-0.133850679780153	-0.16109197275481
-0.308430274831054	-0.219891275817534	-0.208707438826424	-0.254779628336669
0.180051408258186	0.154821074865878	0.154461731153243	0.179825190598163
-0.241374289736584	-0.212919717433426	-0.229730258121065	-0.265800422712928
0.25021711283331	0.227250407592525	0.222709849755437	0.257415785015626
0.110544452073773	0.114330924437537	0.129700036006094	0.151877733508347
0.00102679955626685	-0.00656902829201082	0.00528218360823018	0.00598918409974345
-0.0576842837279695	-0.144247240219691	-0.160799055429657	-0.187088727547665
0.112099149429786	0.0772084681834473	0.0827241154219843	0.0994654612696235
0.0521646456588863	0.0078461126137783	0.0110030700539467	0.0126030485421211
0.130768011842504	0.140814548073315	0.13554037029813	0.158405226108226
0.0434383490970052	0.0651596014755772	0.0544149567690528	0.0660911140009526
-0.158523227238247	-0.108391972740916	-0.109128652348868	-0.128557702757449
0.239878181894968	0.226225892397557	0.230312618216966	0.266681656928277
0.101377846693694	-0.0152863273120512	-0.0083355222667193	-0.00967460661564147
0.224512193046157	0.187251290585332	0.180096573502936	0.210886409543112
0.0472906887042669	0.111467536579194	0.13210877092323	0.164048268826994
0.0311802464227579	0.0619786502702127	0.0577651569975591	0.0696737888043824
0.182120845700725	0.155792337959366	0.147508006845385	0.172654984396403
-0.222361022994564	-0.285389341584905	-0.284097009123537	-0.340397791348758
-0.294980794540833	-0.302535842463621	-0.297663784064677	-0.350314652497231
0.0505474238590155	0.0652694526316481	0.0674711900575097	0.0763198703443285
-0.0299532864325708	-0.0521053225950751	-0.0364224519947461	-0.0427635886286549
0.114011676593435	0.113238593740886	0.105993972050108	0.123640825872842
-0.127140925116041	-0.100219997342117	-0.0976273809845908	-0.115019393133848
0.0129771493646478	0.0351763732195148	0.027877091391846	0.0339208626151893
0.111986611083811	0.159277316326223	0.163883036342101	0.193865302542333
-0.138084686239332	-0.175215389725494	-0.176251160196141	-0.204453091223392
0.021540827520308	-0.0616267357745402	-0.0676838087681134	-0.0771749566841396
-0.0338340730154422	-0.0293526453284108	-0.0505192669778707	-0.0604376206933166
-0.174872668261143	-0.191615989736334	-0.198795566671739	-0.232433423404772
0.0521491771486824	-0.0572836942386167	-0.0652423137937722	-0.0751331919367649
0.216830941528008	0.0904953774343247	0.0720251153065384	0.0850904314010503
0.0921861373789259	0.100596301133624	0.101133507290423	0.121316319848011
0.116701594541561	0.0632224394926605	0.0581443811019866	0.0683629721682694
-0.276679334698087	-0.184839859169324	-0.177486907086936	-0.204051305868418
0.025075225694448	0.0314205395764249	0.0446547529233047	0.0537621881279398
0.1276785208108	0.0735792197131644	0.0658039018361223	0.0805946106138794
-0.080993304663195	-0.103281887201997	-0.113609065108481	-0.133582424926883
-0.10995235082919	-0.117424929033659	-0.1194523754361	-0.144337137824747
-0.0987707489667913	-0.053512039124069	-0.0568765950369691	-0.0660576745919777
0.250783738476065	0.155641515392175	0.156902553577016	0.185390697417102
0.00971824946881328	-0.0203784045190017	-0.0286357035957702	-0.0327112797920601
0.194564696397646	0.190718529220811	0.192699412441561	0.22399970920585
-0.0564285447076458	-0.0921454804328376	-0.0884871331789278	-0.101254952080298
-0.0145863684904213	-0.0107339982115025	0.000120664270819471	0.000136766212206362
-0.0711130712531427	0.0101509675659543	0.0121749692788764	0.0138027504994822
-0.0560740296682246	-0.100004748556175	-0.101731456934181	-0.118786172124066
0.133679094421401	0.160499017209817	0.159116203491183	0.189995522905851
-0.0313270424981206	0.0133534173656114	-0.00642130636566585	-0.00735408929599272
-0.0621206392150712	0.00143873069257596	-0.0255887699057183	-0.0292702410637146
-0.180956989831099	-0.13164298379879	-0.129230001094182	-0.153162430121723
-0.00942869515686247	0.0445896539649275	0.0749751811146226	0.0877008062229431
-0.1919542286662	-0.16370595447039	-0.144842699705081	-0.163227629243447
-0.0396652563920075	-0.0137382752093598	-0.00671481511615191	-0.00803458999784841
-0.138676862119343	-0.150765642903528	-0.143177935045871	-0.169948912270249
-0.0379090047139129	0.0100314918212397	0.0197583748973208	0.0238673097026675
-0.088972233130991	-0.113533967390913	-0.0974491325936181	-0.114131563181158
0.121823159437032	0.151409768327969	0.145213970891862	0.167177165696325
-0.130273282945214	-0.204051450338148	-0.217461339825255	-0.255030878957829
-0.034153991115488	0.0363472832207293	0.0324003210714489	0.0366765819669123
-0.081448450969692	-0.0267137981087877	-0.0216040877820339	-0.0251296492887393
0.133135630866583	0.0525166478033837	0.0578303893548056	0.0659448665849551
-0.0997139230578859	-0.0428229665333305	-0.0163755938686981	-0.0207997038148092
-0.0171432769862722	-0.0846131717914161	-0.0940957237360091	-0.113704479485135
0.00806726420133088	0.0138174603379837	0.0153457740344668	0.0175237996700329
0.119520655553928	0.105807167836562	0.0976633677923374	0.112507711095648
0.15658501296171	0.128515126057038	0.100847244852306	0.117379700555944
0.0547923417745211	0.00700212789618698	0.01689660681504	0.0191945876943872
-0.0954640666667293	-0.102240939170358	-0.11336018207631	-0.132411352064309
-0.0379878934388095	-0.11317422536711	-0.117599571959222	-0.142862607937497
0.166134966949849	0.266015881397733	0.257623808190247	0.299716639445119
0.0356908402125831	0.136615429576286	0.137912055367791	0.161015674329778
-0.028517958591934	-0.0968723408505133	-0.0980177599150561	-0.116076322410433
0.117288842415528	0.0518522864398431	0.059939974453815	0.0691618048756179
0.00259944931821608	0.0460613616267857	0.0200182950425174	0.0244311172827968
0.120337315460343	0.145826775220129	0.147515710839197	0.174945651699868
0.149275986337489	0.11066120003978	0.0895559700369013	0.103548028721336
-0.0681362972270416	0.0127164475739187	0.0227733874492682	0.0265651643220751
-0.0754545672780252	-0.0608030747195047	-0.0520758496056791	-0.0601860126099505
0.187150264348323	0.182525975933422	0.202164390588412	0.234479404863413
0.0930703611962327	0.0975257101685301	0.0947823034723511	0.110094506544604
0.0443760051780404	0.00333618751776095	-0.00636436877834012	-0.00742753534351934
-0.0868000275220263	-0.0724329067950841	-0.0552109947519459	-0.0663530130768447
0.000154012013240279	-0.0516823288180846	-0.018797396469714	-0.0235749666615306
0.0780742031000167	0.122888032100224	0.130316582861022	0.152532716133936
-0.16400351908624	-0.115713685390733	-0.128815978638733	-0.150114278841068
-0.107030631863867	-0.0226315422959568	-0.00481815372528205	-0.00572650021044254
0.0476306812225277	0.0334527380590847	0.0489904624945976	0.0562959260729411
-0.0545864447973638	-0.0249398527191047	-0.0300669632956293	-0.0379060423758922
-0.149011084064309	-0.148771099337465	-0.152779207240147	-0.179243128789422
0.238384189280445	0.225072423639553	0.233912708239376	0.265337067484523
-0.196328606756769	-0.155370255783457	-0.172984588577893	-0.200126688499531
-0.280171544545337	-0.330593524625433	-0.321487631964852	-0.381124705464785
0.071980060249516	-0.0270970695384093	-0.031843546433859	-0.0369027465298893
-0.023906123717854	-0.0147826112370269	-0.0113227362228183	-0.0131330207244983
0.0312733896489357	0.111758619496641	0.0984860800795431	0.11884324821889
-0.023204840600544	-0.105843067254978	-0.114410613675856	-0.136583493069938
-0.111799383636226	-0.0852479955086915	-0.104158552952141	-0.128146513480692
-0.206472112179119	-0.111941541682978	-0.114179868900213	-0.13241008436608
0.0147248545702914	0.0115962345256391	0.0145756919291877	0.0171258470195671
0.22894066899681	0.190918416827864	0.193010956474587	0.225599677315469
0.0891730254423079	0.0393563442373857	0.0240043480789429	0.0300488910560017
-0.135397466515722	-0.176042694240896	-0.18805564820797	-0.217119587806971
0.110604972950981	0.085545447660597	0.0745380405149494	0.0873830606217279
-0.0402694801504612	-0.0931599058873942	-0.0583684139619176	-0.0688327414313527
0.00885378299418164	0.054735615936065	0.0474448168456906	0.0563251280532047
-0.0158771493495611	-0.0933674463139336	-0.104917254019945	-0.122577107968189
-0.100673712338105	-0.14706216670919	-0.141366272822992	-0.179524946281413
-0.0895460980337323	-0.141629848976499	-0.138340951058297	-0.161857899854461
-0.158039785223319	-0.121376625484972	-0.138994202412438	-0.166562365857175
-0.200037160915904	-0.162118114574101	-0.164062090282557	-0.193356367267905
-0.209134765074371	-0.15706675653398	-0.142641930060044	-0.166868215380615
-0.110591436154211	-0.120584480695633	-0.128724484310571	-0.15040440590442
-0.145365256716691	-0.168473495494072	-0.171254557854134	-0.197522935326486
-0.189436498845993	-0.16831887738663	-0.171446634253519	-0.200389159199893
0.176604582643372	0.182647107790588	0.194351774073061	0.23088238817255
-0.0385947441017971	-0.118413958208387	-0.105656841320867	-0.124894444561442
-0.0154528461232641	-0.023396405427111	-0.0056983105918339	-0.0066211199060043
0.1039897135232	0.0601150580242082	0.0646098551096798	0.0773811047477959
-0.0832248427627388	-0.180453486353805	-0.190059162718429	-0.224261965261472
0.0752826252842654	0.00710052364724444	0.011877509486848	0.0134124461042071
-0.133254422673183	-0.128468981828509	-0.111587601182551	-0.139022083985228
-0.0877477540469875	-0.0803410638886994	-0.100024546584381	-0.117503004451305
0.0375631015754423	0.0967385678624629	0.117781314822388	0.144545995049532
-0.0547167828387283	-0.0970370914732221	-0.108527812350976	-0.133925437554451
-0.127587035751707	-0.148484593788691	-0.130758227499019	-0.155841971414369
0.000563046679787776	0.0387004030196278	0.038372556728719	0.0433856535620791
-0.00799951810285547	-0.0822480711943206	-0.0543284679119674	-0.0648976095035068
-0.126307280938299	-0.187085719440317	-0.189609250577646	-0.229828416527756
-0.0637897378748413	-0.0269912043168173	-0.024613309633936	-0.0284071605688992
-0.0418354788535725	-0.062638999147859	-0.0821773803365883	-0.0971311304620946
0.0231345754013999	0.0147861169662828	0.00545748617388031	0.00631001268751813
0.264871959840585	0.309670600057695	0.300819712830182	0.348133366133707
0.0541139207821185	0.00280398094884334	0.00559446283894549	0.00652035248269805
0.044861727989605	0.00687005245050628	0.0144622825720603	0.0176053858854765
-0.262003817304678	-0.285037475138293	-0.27998889137446	-0.324358217784986
-0.101259837015188	-0.0881028661201356	-0.0702351297357552	-0.0854133690997545
-0.175080259339327	-0.127241757922289	-0.128914946283181	-0.153400460261727
-0.0918946357728748	-0.130078611212196	-0.122329987875158	-0.142837119250002
-0.0434026573368765	-0.0426246283042623	-0.0528140590862953	-0.0662790026631148
-0.131479199662695	-0.143767329740431	-0.155397753140378	-0.18971074733277
0.128764163247871	0.0565039049642341	0.0405125268483358	0.0479745422383961
-0.154640301912204	-0.135907471175344	-0.169736513431196	-0.198324287125504
0.0965516448913587	0.0913004816728104	0.0935757838327177	0.110752934505915
-0.215652879583601	-0.190188346852092	-0.183450381139247	-0.213933108190269
-0.178443714523329	-0.142336213965079	-0.146707547139229	-0.171781819054247
0.18745752293618	0.171761128668945	0.171308108070023	0.196776994653069
-0.226248911796229	-0.142497020018148	-0.146516899357739	-0.173053619347124
0.0374978006290973	0.0748679257525835	0.063441806568433	0.0766052625625766
-0.0932559172492153	-0.12260353839416	-0.124163919757861	-0.142948419573974
0.0209387108367183	-0.0116860508282461	-0.016336528089494	-0.0200045018247258
-0.381168371260766	-0.418732766106231	-0.425785967767342	-0.491983434427921
0.132273055977976	0.0806999231944957	0.0686100019092942	0.0801391675059479
0.352403058690921	0.355989609199812	0.356764698117589	0.419211359633842
-0.0232048406005414	-0.0395231299196878	-0.035605432426094	-0.0427343607934319
-0.244371187755651	-0.20602318892488	-0.179358389117915	-0.213035693616369
-0.0727457998300814	-0.130529828590763	-0.153128521486999	-0.185615157349136
-0.105549462279861	-0.218988748130688	-0.217645634494414	-0.26573259617487
0.0475993582622689	0.0823803565436581	0.0794237214432358	0.0919816465696983
-0.0318179944659779	-0.0785126927481532	-0.0755769651647007	-0.0897492677497649
-0.291402547561637	-0.224265881754129	-0.217203425341128	-0.264349380567113
0.0173953020322713	0.139937254167253	0.147472661225474	0.177033987360366
-0.0461853465574182	-0.0391895174845583	-0.0281130221095702	-0.0336116836434652
-0.169760885794398	-0.167755057761334	-0.168181497687618	-0.188424892005064
-0.065813218568979	-0.0213765292635543	-0.0445369851570774	-0.0536607979431265
0.100860157624073	0.0964614794228118	0.0678087546399021	0.078412782771149
-0.117890003987685	-0.150295543830705	-0.145167510730696	-0.176251505936629
-0.0341500757040065	-0.0640725114892803	-0.0546221081459034	-0.0637121814042199
-0.188742628183069	-0.190866882163705	-0.191583604159931	-0.2175302939996
-0.0795101790368079	-0.0351511292824139	-0.0353781235156044	-0.0426941047386333
-0.0739075327718187	-0.194600044467682	-0.181123218116594	-0.216834141811624
0.26109496313053	0.21786281806666	0.22185549601899	0.25472232849664
0.149220380891892	0.165472472394032	0.176705259874771	0.202344537613147
-0.0728710558838103	-0.0488924798322863	-0.054864086399264	-0.0657150403494581
0.232184580332825	0.215934851332734	0.240349410854771	0.280825549853945
0.0286006148329115	0.0450673652638001	0.0450106686127318	0.0507521108780733
0.0164802675207829	0.0310958814168749	0.0159193200022184	0.0182480591841148
-0.114691843085551	-0.208885339511641	-0.223528362329122	-0.260854652772947
0.117288842415527	0.0823001146737698	0.0881118719271619	0.102879817207192
-0.161843025449371	-0.271244716054895	-0.251607489899147	-0.295525277671872
0.0209753414211013	-0.00973079107137864	-0.00752458602131112	-0.00915075473699361
0.0224570015842367	0.0861929623606863	0.0804650676725485	0.0937218916612435
0.194492092412515	0.178917062395665	0.167720933727819	0.205466324966954
-0.162871379023966	-0.180022691675923	-0.173317222610392	-0.20329940720167
0.0516700338682857	0.120965159139252	0.132743603339455	0.156976858887351
-0.0148712242987514	-0.087109567659005	-0.0743208210552707	-0.0890999957851659
-0.0563074435694143	0.0962548464735317	0.075163572093297	0.0888863008825195
0.0698018239372118	0.04634178542701	0.0493156576376483	0.0595575410268548
-0.13039659381781	-0.0639932480784286	-0.0635048264702149	-0.0729845321782802
0.144105918123972	0.081649368060338	0.075458878799864	0.0880736698871624
-0.214523744944248	-0.168353387588946	-0.18709857134906	-0.216939304697527
-0.056194558343025	-0.0482078034867175	-0.0463785999308027	-0.0564358162986329
-0.0436840159869348	-0.0537483872523603	-0.08134528655625	-0.0991727724363377
0.0650465221639251	0.0295303515229248	0.0353895291950748	0.0406530139409052
0.18365634915073	0.257790766127334	0.268904892914752	0.326900770211588
0.0484653195358098	0.0314027236896872	0.0324650560112486	0.0390106527218145
-0.0171530792260803	0.00269167508737957	0.00659751542766696	0.00778299746928894
0.00652359021444046	0.0578115861008211	0.0766562543217894	0.0921989220566672
-0.229548255834617	-0.195345684316714	-0.201537350235692	-0.24312927131284
0.0898671986274694	0.0896619124699448	0.102326721303256	0.12147465207011
-0.118309737491502	-0.0938910937875187	-0.100203587597211	-0.118439441605245
-0.220393504741395	-0.183855509237305	-0.189282316022741	-0.230784562519296
-0.0705301508053818	-0.0565195772550014	-0.0462592172359095	-0.0576628515119409
0.0729585078795124	-0.000850153801717738	-0.00483643734203421	-0.0057712736470103
0.0871299095558117	0.0198914578346149	0.0122106924216223	0.0141716192638917
0.0447540546346854	0.0338157794119657	0.0353186815722845	0.0400416979174216
0.134684130503182	0.193171325882921	0.197393982245625	0.23730600468898
0.0636289448181244	0.0599081951157961	0.0688595079263632	0.0813979281032299
0.124799850756754	0.193630427416536	0.206893686765653	0.241422185758392
0.00276625349286179	0.0938242039069578	0.105923371816213	0.124470662554977
-0.0280704796246945	-0.0991972903694049	-0.114670531021017	-0.129645920012582
-0.0400373730594427	-0.0558455945091515	-0.0613528307140278	-0.0698185763330334
-0.0276449125175711	0.00608900459306778	0.0128515524838255	0.0162740050006506
-0.160351088468184	-0.143817829063269	-0.158787862814275	-0.187969145484273
0.0354042681849972	0.0650109107360995	0.0462923158680151	0.0558380056401425
0.0408219945198064	0.0486000692237132	0.0561096123012033	0.067402448275998
-0.266892535254902	-0.224432358742733	-0.240607039526898	-0.280305052235181
-0.179483576240389	-0.158873533599374	-0.151850918209542	-0.178953207561989
-0.0510025544518303	-0.0437082283265333	-0.0324782645517666	-0.0369781652397659
-0.00696866931602267	-0.00498515686023717	-0.00630860508853792	-0.00741728484479127
-0.00107349766920635	-0.0174971479611682	-0.00363152464213501	-0.00430225264534251
0.224023073170676	0.154650387199155	0.16793447216189	0.205479060446799
0.047178560274675	0.031941254122725	0.0211780532158151	0.0251390445539931
-0.0615347319701243	-0.0160242386526154	-0.030004022508447	-0.0363755597188409
0.397026239459449	0.363799375188614	0.360891119396677	0.425825716320543
0.176864367429186	0.148143603312969	0.15392016817366	0.186660816503217
-0.081173290042936	-0.0604662633695025	-0.0643725492601176	-0.0753704596742889
-0.23796248881373	-0.198286522545678	-0.186234484999738	-0.214695417619028
-0.146812942043277	-0.0811400838241892	-0.0687140376524794	-0.0793859592641621
0.0648342478875686	0.0384498765125514	0.0395300778628612	0.0469125259722899
-0.215737946897898	-0.14257421764594	-0.153080910681295	-0.181902931250339
-0.053412729798774	-0.104292753465054	-0.102794806650228	-0.12532265880877
0.22860891195345	0.240708375001373	0.223272341116979	0.276596296841827
-0.0207807565189402	-0.0451248682616916	-0.0255706825592884	-0.0296704365843914
0.190524205293999	0.217670594388097	0.217795246445724	0.261505463756832
0.212917989274335	0.185085826646729	0.19103298254719	0.218601204174788
0.19231608751716	0.17023000923327	0.136882404060668	0.16151728453211
0.0371511255745116	0.014830275481158	0.0145871672224713	0.0172319134241642
-0.0596538279783949	-0.0231882947973531	-0.00423474387951162	-0.00514818442018331
-0.0821509560637231	-0.0464654681063061	-0.0538283140672323	-0.0614879114376014
-0.0851111485938956	-0.0716151820501278	-0.070448291662498	-0.0836370671823175
-0.243694826429707	-0.257995153564926	-0.270381193418282	-0.316372939669323
-0.0016229484512059	0.00368558661041174	0.00592478750869352	0.0067744000816791
-0.146930431852368	-0.208808292385058	-0.213158586533201	-0.255318800027615
0.0939307276557772	0.0559453125210969	0.080929099128195	0.0980042552334299
-0.0335345264900706	-0.0806558999236873	-0.0764946783781486	-0.088609694282233
-0.00509724634018873	-0.00550799966524272	0.00105430424681108	0.00122149517424412
-0.245629005510014	-0.323906475684888	-0.311053903979938	-0.368954544581518
0.0244977376166369	0.0595830965587173	0.0387417150213748	0.0457250868094341
0.056470148074763	0.145168237203308	0.142233458723047	0.168582939233217
0.128032935793839	0.144401662511573	0.145680495038266	0.174808783014256
-0.127236178298843	-0.142766913296207	-0.145212395909699	-0.164310672052641
0.0213594535764224	-0.0227685999454189	-0.0393864806314749	-0.0455332055672108
-0.00805432720674275	-0.00127979326847634	-0.0107046842448665	-0.0129072864377725
-0.134743746343645	-0.105187144081213	-0.0566536055405484	-0.0685527835475105
0.122481556436711	0.129690683342399	0.125508734155597	0.151515596522979
-0.0578315239607259	-0.0496742886818873	-0.042060161449195	-0.0517156493002734
-0.139761942374165	-0.196741530414144	-0.205955607290961	-0.241215331227884
-0.101442223663884	-0.114338618826135	-0.121565742190627	-0.14228522921753
-0.0615347319701244	-0.0163451153725414	-0.0126422646546561	-0.0143858061876304
0.0982086974835197	0.055157263963673	0.0589257399171369	0.0660678773535881
0.266689511437237	0.174949955090305	0.200963342728865	0.241389868874741
0.156177022970865	0.0936361983059795	0.106483946042154	0.128562615586898
-0.0242550423108796	0.0511774991610541	0.046636767338828	0.0553429094989516
0.134846862005461	0.106268130524049	0.101898994883932	0.121014046395045
0.025111758973059	-0.0301653293061227	-0.0190061064334729	-0.0225824741597455
-0.0151234780674235	-0.128894133417658	-0.104190876552113	-0.125301996932457
0.155128675014258	0.0732077758454487	0.0810220502361197	0.0966864568054267
0.0323510302173894	0.00722719636070923	0.0281658667610615	0.0334266107967844
-0.0565400212162174	-0.0186381221601108	-0.0199930337383595	-0.0237382599923758
-0.128173705435311	-0.140323603658775	-0.138591750898058	-0.161604569336159
0.020403793181657	-0.0607922184075057	-0.0394948560571284	-0.0473153974367519
0.108509002665612	0.11330690134602	0.111883007738856	0.131323660834531
-0.151286428225537	-0.123912908330675	-0.119473928939664	-0.143181747901302
-0.0170944333591258	-0.091679031641272	-0.102340734292287	-0.118299335025184
0.157251457504444	0.239987712990613	0.236818729912602	0.27481518013369
0.269148877335129	0.295452766015234	0.30699531735639	0.367118167729902
-0.062840247306883	0.051194494693267	0.0507738554781605	0.0603709572606413
-0.127379718112243	-0.118365299978606	-0.11089346785217	-0.130579647966635
-0.204523656265083	-0.187646476860767	-0.198000941412079	-0.224503295659826
0.205964116965407	0.127163580484929	0.129757255051767	0.14839889172419
0.136950686451871	0.123229851852183	0.130110921526113	0.149307616689052
0.118727245925994	0.117497022508409	0.0903905356863668	0.105659889059885
-0.18296148235004	-0.17963822844027	-0.17511082601089	-0.205539198649538
0.130772436859324	0.126742865161003	0.109017694658216	0.125532549055518
-0.190687134491144	-0.0986794378979132	-0.0940622079625194	-0.110615698440539
-0.0146208805692101	0.00172193464209431	-0.011105830207633	-0.0131457033783635
0.032827028664018	0.0525508479375736	0.0368249553364399	0.0429674213783735
-0.0713587605683701	-0.114827913902785	-0.102090356982435	-0.126148508811913
0.123590807907011	0.136855779232871	0.124307866704685	0.142729872263727
-0.0706695733503027	-0.126697141635289	-0.125707307237671	-0.151398086896117
-0.134027547434128	-0.0920956273067819	-0.0794153992245762	-0.0918876387747886
-0.14595391262173	-0.10158929525054	-0.109887558657687	-0.129756264067069
0.05877131741476	0.138804873942643	0.121191946095948	0.14570005113647
-0.00432453433196082	-0.0533352497285973	-0.0595499912334171	-0.0684315792278926
0.174636155396729	0.0549958138461098	0.0474843820811394	0.0578064531005202
0.12328167485299	0.116512670793542	0.112703537610184	0.13201477467229
-0.0476001695024467	-0.0901935100475734	-0.0764286577245625	-0.0966308260560957
-0.0566680460537261	-0.037265897863747	-0.0259196966256161	-0.0304324056696697
-0.0926753561301388	-0.183826726933169	-0.191600282903998	-0.22877475046233
-0.0221163680577858	-0.0206325118188041	-0.00828131557794221	-0.00953037282881862
0.106669523452209	0.139386783377884	0.121683981299275	0.143144222403384
-0.264862042877817	-0.180071466743145	-0.193355566782025	-0.221353591223765
-0.157185583521823	-0.12933505461705	-0.134699648171357	-0.16120128352348
-0.243002830459869	-0.0889440171473631	-0.0932374937627908	-0.111013213712741
-0.00952460720649164	-0.00710942259792629	-0.014476416151044	-0.0174858982007552
0.137795532869202	0.1855332077346	0.199505283458313	0.231712381256376
0.19032070990688	0.172457174248921	0.164755758434489	0.184010181384758
-0.000187634863106036	-0.0463784159776899	-0.0468311072531982	-0.0556215723596329
-0.257826232426551	-0.168019918203673	-0.159348991338475	-0.191754752235854
0.146751434395284	0.257186563586984	0.253987057132586	0.311345870371148
0.0794759748726039	0.0330851885092213	0.0233659390109975	0.0271811386500552
-0.0765711470134925	-0.0256529463312046	-0.00845193778751818	-0.0099359888447052
-0.223743421358835	-0.164992832017115	-0.171682084911372	-0.194162178883552
0.0313952887002322	0.0572637994698292	0.046951682078303	0.0561750854638383
0.066527277383337	0.101018033014007	0.0936817729312287	0.111582236508279
0.134129807221341	0.112425088322032	0.122433700754534	0.145300318847854
-0.0852623250668961	-0.0901821012019777	-0.0706624811023853	-0.0826222382376282
-0.0436587833534395	-0.0499117640060578	-0.0479873609888144	-0.0604556044005101
0.0776604500106614	0.0364830438459487	0.0171759201497179	0.0204485377559244
-0.0508591071454547	-0.0942686801110205	-0.0940433619441682	-0.11477770328368
0.330823390591787	0.261544423578642	0.250265728770487	0.28637207242135
-0.13160821778094	-0.135528298705625	-0.124670019337554	-0.143858611612843
0.0991003526259341	0.0819595172049607	0.0752528185817226	0.0889538603588252
-0.00102286850445953	-0.0179300218218218	0.00270721169719046	0.00315732172916513
-0.130813999647513	-0.0538797507229035	-0.0403662668782159	-0.0472382370279845
-0.0635031440274027	-0.0504208279435151	-0.0425769960179441	-0.0522963612730483
0.0745728111349924	0.0376384880509066	0.0283649159406417	0.0340873643771834
-0.133232893020756	-0.166615359401105	-0.166647211945994	-0.195442640472918
0.0346855579876105	0.0129391190643743	0.0154726211119575	0.0183777211730972
-0.124014735736967	-0.156636957039399	-0.156823064723832	-0.184701343818922
-0.19726555543491	-0.153455972623161	-0.151417653996932	-0.180576441894023
0.177762494899172	0.0779547341639439	0.0871541330043863	0.10022107504329
-0.0465661327054085	0.0344324445237775	0.0291593440713358	0.0343610842726197
0.0520726223928354	0.0645504853170862	0.0484890711314262	0.0585019768868916
-0.158085550322147	-0.182039618789604	-0.176166075068298	-0.202337139519466
-0.114039286774538	-0.103414453385867	-0.12778994820933	-0.152994516613603
0.132688786442636	0.053826865406484	0.0559777234178284	0.0664838761024611
-0.193663609983802	-0.0568196702729883	-0.0510155183088749	-0.0574974092998439
-0.0224227763506061	-0.0427119840202326	-0.0553624000721998	-0.0640299479860236
-0.0440521331306945	-0.0994229220666241	-0.109181335846909	-0.129973803571912
-0.0945026541881735	-0.0867815579013731	-0.0973949162269893	-0.112129366682069
-0.0242939436431428	0.114556256222917	0.100968123926098	0.117002003060848
0.0582362995471955	0.00312890481200529	0.0294177329643635	0.0330688496372402
-0.0630964005405748	-0.0125500587993396	0.00674450809902905	0.00812446900205515
0.129871733812277	0.0623944445006028	0.0632831522066557	0.0752884882655142
0.222677604266315	0.183588624027991	0.182415818026601	0.212737655870578
0.0383421420401129	0.0201410570136276	0.0250345119939446	0.0295728122201699
0.118081297107192	0.0458513799726125	0.017150782358876	0.0200084229519052
0.0208212559754348	-0.00994932264472831	-0.00879696993526025	-0.0102045301507401
0.0226413450099995	-0.0670821859580809	-0.0648830537140913	-0.0763184363491327
-0.305885162596638	-0.331596181044037	-0.315065052286664	-0.379345006254701
-0.0755502003072329	-0.0326846345707771	-0.032725433579906	-0.0379350106347603
0.194388236023333	0.0872938806122487	0.102538880586828	0.123396338480781
-0.00789572686242762	0.031516006787239	0.00980003311706668	0.0121628550362735
-0.10115538491028	-0.109747803188193	-0.110737598560898	-0.131166486565349
-0.075022132560413	-0.0184464596956517	-0.00774986505942687	-0.00920274249768942
0.034387453918161	-0.0578851912963686	-0.0510938261240088	-0.0621999223559692
0.1275255820019	0.112212413027596	0.119753751086579	0.142827489738004
0.124790772813255	0.163991348611808	0.15474964349004	0.190623905717119
0.0755905188103258	0.126610645550006	0.130791910096802	0.157401953080276
0.0331522073166291	0.0507732846482423	0.0548174685009822	0.0642285467080439
-0.121297854955401	-0.146268366623815	-0.129956176218295	-0.150271388226786
0.189782702124654	0.261994993738194	0.244674925261086	0.299629508321088
-0.0723024215585596	-0.0589075433211877	-0.0763496638723918	-0.0867607852576837
0.136404320195027	0.0272220161739659	0.0140819811166357	0.0162550445387538
-0.0388360237849072	-0.0628286557646449	-0.071132008174936	-0.086230517509168
0.0107412012063387	-0.0170522975570195	-0.0258756049528664	-0.0302350688145846
0.0874109653678643	0.0882361938104769	0.0736745866675813	0.0863316822775656
-0.0348269209154456	-0.0500594709568943	-0.0608428873106005	-0.0714856822758223
-0.12232151381723	-0.0357922397143453	-0.0236887023190688	-0.029598570497404
-7.33638682996715e-15	0.00180503065726151	0.00668257981373743	0.00784194143032042
0.184949605721501	0.168517948725944	0.164612368558641	0.191295569232185
-0.0967478984253029	-0.0828244921980844	-0.0831511633067561	-0.0987790153976534
-0.021328091493468	0.0199625888015973	0.031796010731369	0.037658553790608
-0.0980012672056807	-0.013036952432467	0.00438778888917046	0.00522552128173465
0.0844592403753321	0.0504016073892619	0.0370720927211837	0.0448945305035614
-0.118841302891208	-0.153609436714189	-0.168005764511939	-0.198506287603723
0.142903335068085	0.0815010023733437	0.108869745178191	0.126616989202641
-0.117602816757996	-0.103876449414779	-0.115872412728501	-0.135071224481926
-0.0858978744098987	-0.114804494565651	-0.118126652026301	-0.140406626127795
-0.152151287670469	-0.0645002983811255	-0.0653152600474906	-0.0776710052869994
-0.167054084661943	-0.0964300742498036	-0.0922041930210816	-0.106801119403455
0.0816075811916539	0.0210325693133771	0.00436549256887009	0.00505422090738743
0.106235133067606	0.0862223021114338	0.0899255493832047	0.104548497169352
0.176464071772642	0.150891397123275	0.154474793564865	0.175869890949145
0.000757174261955776	-0.0580581598342163	-0.0638485713632679	-0.07613170819988
0.0283870369994439	0.0360057789747688	0.0448893990830964	0.0524240593213498
0.109997497729699	0.133762192687254	0.124875212113376	0.147758488058462
0.144558782372437	0.14538710292139	0.156779640657179	0.188082284735228
0.127923553748469	0.144639950318273	0.132686582200523	0.158170405818146
-0.0684022389016564	-0.0904916795686729	-0.0780053427749096	-0.0920914347698829
0.0479483832533029	0.0272515005368471	0.0319109689795875	0.0364304655529973
-0.0582540162015074	0.0156166564120985	0.00819772172188094	0.00985290251707228
0.106574304197893	0.0543164473170429	0.0673640451822121	0.0803521093767246
0.00352813067230306	0.0184260519996984	0.0166006628348363	0.0193323299982374
-0.192847540314994	-0.106281121053294	-0.0997005648337009	-0.126882620613463
0.17186582367123	0.1765095148055	0.176857292876595	0.210211957926505
0.166770275071853	0.150850138978057	0.144480551756433	0.168992857582778
-0.00489534459509956	0.0862115197950883	0.0643226140852925	0.0778993770858787
-0.0244681902609196	-0.00738288706829402	-0.0100703056372901	-0.01163823717561
0.0533388654826447	0.0670856864423042	0.047047831369929	0.0556047574300625
0.256825491698645	0.252479784042354	0.256154202469018	0.302167638878598
0.397851860358132	0.340167133974856	0.343158920041842	0.404730332282588
-0.0432619282549713	0.00507402978471098	-0.0224438016983801	-0.0265221176495505
0.0744179439482892	-0.0126620001752841	-0.0131387357976829	-0.0157847231817304
0.0840713312200761	0.0891655348938429	0.103416008541484	0.124967217968054
-0.0237399873029174	-0.0335603117971636	-0.0344292516331139	-0.0398047527285348
-0.163381853066667	-0.106110336937043	-0.107089971479898	-0.126133223301535
0.044280250692893	0.0465597634886187	0.0357983807939156	0.0420258252857687
-0.0419172848812636	-0.0915974178193815	-0.0887322711698303	-0.100926540366615
0.0860261169173563	0.0463526403421429	0.048862462478938	0.059642663309155
-0.344724738849862	-0.289697610276802	-0.29199619988616	-0.351484482944448
-0.0637158143856795	-0.109815060569471	-0.101466361800016	-0.118556635047233
-0.0213594535764293	-0.00503657122295187	-0.0080790645592328	-0.00943191161313935
-0.204636162760814	-0.157613385950748	-0.137763634566493	-0.170946523656556
-0.184945452664631	-0.226340461671439	-0.228055186906195	-0.263829711668216
-0.11352864649046	-0.0703915405930877	-0.0695759968922702	-0.0787262778193111
0.10907244245256	-0.00851507130373154	-0.0048268689687605	-0.00567628027753675
-0.102547632035462	-0.116143784100418	-0.122614119148457	-0.140241925391725
0.358299639662942	0.372042254693147	0.359591755426533	0.401645557342236
-0.0740767665234912	-0.0692774248601909	-0.0758120680391916	-0.0880390756349395
-0.0576162085117107	-0.0433973342652119	-0.0395853761614382	-0.0478570229570686
0.123630099251746	0.0872917627895023	0.0844794152434256	0.096201336697529
0.07637879309228	0.00350438257706847	-0.00850495771493431	-0.0102519449320841
-0.176441247966915	-0.131416803599151	-0.12342793837968	-0.147804792241492
0.176148628904534	0.136877441162489	0.152792729509349	0.177674028892739
0.0674412807953923	0.0447405580567545	0.0282164894520897	0.0332804736499493
0.0714327829228288	0.0285339969846882	0.0314091798690453	0.0364034164631155
0.0165149342381913	-0.0366613376193148	-0.0379324203136577	-0.0456449621454223
-0.206612534387821	-0.198251178930745	-0.192267840782752	-0.224488214058854
0.103952414703427	0.0995549263590054	0.112949092814569	0.1298653168361
0.0123734631169889	-0.0652494322431203	-0.041259036802043	-0.049663619314987
-0.0625790630981859	-0.132276038258898	-0.1281434850954	-0.157138263431982
-0.207448506869366	-0.171074112651335	-0.175078154656051	-0.215847627094026
-0.264880942156968	-0.217580782257716	-0.217740396588831	-0.256093861201064
-0.389917091716821	-0.326669720215625	-0.321377272914768	-0.3796750914918
-0.0611104998702018	0.00556679965574656	0.0171995920682977	0.0196668093631585
-0.106538722610862	-0.0736694910162882	-0.0672313546225618	-0.0850959348459874
0.123908338112223	0.0490435459657342	0.0359296750811523	0.042422854608085
0.0266384956346982	0.0287291819729925	0.0353939360295144	0.0422331551561832
0.062465037136807	0.077086487858737	0.0725103100604236	0.0877152568066065
0.0479283188620112	-0.00190148283242787	0.0124771656103635	0.0145278615823209
-0.143106227784843	-0.158215294868195	-0.153262108198115	-0.185239264153602
-0.0189289366175193	-0.0840451125618213	-0.0761289932522887	-0.0932199025536612
0.172892256314251	0.0621232571797136	0.0471961790184985	0.0573403162707815
0.184891298705446	0.217551107755951	0.206777581091	0.249282283959213
0.0960833075502934	0.0950527210291119	0.0740429341767423	0.0865744333033383
-0.137558413245118	-0.0348968115703572	-0.0453876028838018	-0.052914833630587
0.235072122177408	0.156683541918793	0.155496954073846	0.177510363247228
-0.00798592785341595	-0.105636515779444	-0.100951958780444	-0.118507273952307
-0.361332446533689	-0.343989202451047	-0.334460088176085	-0.376444573219664
0.109624914443513	0.168526387304746	0.161300875885131	0.18813420969954
0.0283322732753714	0.021186773313366	0.0257980544595001	0.0286452749924295
-0.0806548540707039	-0.0525791463665879	-0.0587613193933081	-0.0684669978160779
-0.165180275046742	-0.126937380652096	-0.15770154685873	-0.19476757443268
-0.0974913852691571	-0.0782040625592214	-0.0834810712870966	-0.0985721516546781
0.0201951234875957	-0.00219472852151199	0.0169211006008376	0.0203428940829425
0.0613717693564178	0.0663880705312675	0.0513896600237088	0.0612440638718369
-0.309350988955342	-0.299920174463409	-0.30906133389509	-0.354474693059031
-0.0565539780423282	0.00992466734964921	0.0335401268917989	0.0406826202751937
-0.0165834527224703	-0.024485425819338	-0.0163385639374507	-0.0192774205191196
0.0414229699673263	0.0173506674008749	0.00576625170793443	0.00681644034746842
0.10804841141401	0.126532900660642	0.137247210352272	0.158049501969564
-0.0500533017761614	-0.0947949263684962	-0.0925240347372129	-0.107940378848803
0.0648342478875687	-0.0341088963593925	-0.00954837365272942	-0.0114145663323069
0.0027434859457186	-0.0144949108494869	-0.0118866242810067	-0.0139368141905645
-0.141216130588971	-0.206364500695027	-0.206173431905868	-0.24199312686249
-0.178497779100802	-0.134841524154506	-0.145324195504687	-0.165232403457635
0.0411770819363294	0.0961558047553972	0.104440446496475	0.121486009880587
0.207366171890474	0.225850982743001	0.220680685212679	0.259712844845883
0.230778180997823	0.133893728404381	0.122813806743579	0.149152279137099
-0.097731606612227	-0.0810185838833257	-0.0801339674979162	-0.09487434821234
0.325730140086746	0.271255325376106	0.29146402390491	0.340848997434155
-0.0508150459337311	-0.0146308312977862	-0.0266026633550999	-0.0314039232669319
-0.167445709739889	-0.17210292315207	-0.157385262193463	-0.189490000732638
0.129753843535448	0.111546846338862	0.11316401141766	0.134483703054675
-0.0410800257433122	-0.0711683334059026	-0.0630291216707941	-0.0787337509061009
-0.176919507503339	-0.136015877376578	-0.155697239027432	-0.188074528140732
-0.128617022122987	-0.0808754816604374	-0.0815534977543058	-0.0982961078900346
0.273997595804086	0.216064904923002	0.212479194062723	0.24374660604361
0.115414103279762	0.10315877945947	0.120026730192369	0.143121867197869
-0.216845122115539	-0.112727833129461	-0.105389597364205	-0.126807382894364
0.0892678653479358	0.0911145680213052	0.0702977683910097	0.0839068322824309
0.0171094969274692	0.0220933814108887	0.0143824723268836	0.0171474729460064
0.0586369169600454	0.0560423527719383	0.0646564166079793	0.0784338463257284
-0.166818509436463	-0.0858167216681753	-0.103590164262062	-0.122492408278193
-0.0245051473947697	0.0514269565406588	0.0409716354307839	0.0489430334445932
0.206737964437138	0.1487607829426	0.16120400460608	0.182856190182979
0.124076349261659	0.0593052812393801	0.0633282279933366	0.0746613369539667
-0.074090670665849	-0.010832288460992	-0.0146361835039258	-0.0174487206603355
0.0418246836336399	0.0203525413086457	0.0190520030438921	0.0219517373566929
-0.0769443212985076	-0.029615349607455	-0.0197706527237684	-0.0226644786768482
-0.258993333544909	-0.248779532000571	-0.247191631985046	-0.296612663017919
0.0463046527708211	0.00739142346556216	0.00835311916144188	0.009752619018354
0.0687950279798786	0.0583239449511805	0.0680971968465568	0.0773927062291699
0.119191994805022	0.162017008965719	0.153767073339152	0.179715466863728
0.200858930755136	0.128788794961897	0.139039520074901	0.163701347828253
-0.0755362655853827	-0.0687877484455473	-0.0810425147050571	-0.0947198713317851
0.0945508283360922	0.130286208517109	0.125231798617469	0.143920311451283
-0.00668898815072361	-0.0290004627306196	-0.0303056957721169	-0.0372279463385622
-0.0636587731163767	0.0243530065980886	0.0419196653988041	0.050126075394869
-0.19634956690326	-0.198077124668695	-0.222830604892447	-0.265136712506649
0.229189472542204	0.239267350405616	0.23692055134568	0.283472467609258
0.0488037578670611	0.104697640273556	0.115468534810348	0.143619406762496
-0.0292418495943125	0.0443923596192141	0.0493129007242853	0.0589126735544422
-0.334789442784348	-0.287229519401086	-0.27792194860621	-0.330106797638593
-0.0166707551223639	0.0406605057574221	0.0421528577735619	0.0481019758286038
0.198122923381424	0.163889938969557	0.146890374107827	0.169058215781774
-0.132901727239164	-0.149713003251493	-0.152140862990661	-0.174233141055529
0.164200197850417	0.181148329651164	0.182878676828906	0.217827364438332
-0.0914886944274667	-0.0154527010802016	-0.0140206979664049	-0.0165209928381483
-0.257723469174007	-0.190777528444832	-0.18682313659955	-0.230471113891557
-0.136656002344748	-0.121179999732467	-0.0978985468545253	-0.111841820212932
-0.184958776056244	-0.101568868000332	-0.0955236232544899	-0.109635270748949
0.177592070530308	0.215410748087454	0.208965901208086	0.24060146348584
-0.226639588219942	-0.302295189867934	-0.283950136756787	-0.327614613623739
0.122263667777165	0.102374392246164	0.113994709218779	0.131078383990784
0.169123131893045	0.211788660669787	0.209632885570585	0.249346780528075
-0.157452981469037	-0.160189789998529	-0.164107418995035	-0.191974455076558
-0.136988159804253	-0.101709088228352	-0.105783448649893	-0.128419192659835
-0.0404532043381648	-0.0370911139432253	-0.0327059470758777	-0.0384238503048004
-0.221402906834319	-0.182557661424548	-0.190389904122419	-0.21743685406144
-0.1843188338974	-0.244695796595883	-0.249211142341215	-0.291560564795963
-0.158089439065055	-0.140046823539614	-0.145091087026356	-0.176876235178943
0.0847714095714391	0.0997240653073467	0.10132109444199	0.120569895116656
0.0784984606874641	0.110807384484851	0.119178997963451	0.134647909579493
-0.0310192300215882	-0.0744788354077896	-0.0724230403289214	-0.0889042132515555
-0.0411165289250016	0.0324716854670487	0.0285447636364936	0.0333531318068972
0.124560218048076	0.0929676846979009	0.103966006046262	0.117941299800831
0.214928291074287	0.205929326505513	0.213305811365993	0.251372595614676
0.0607840965520675	0.0483100966010111	0.0227801038288092	0.0265171681948445
-0.358579603739791	-0.24097564953132	-0.23617521917754	-0.286543492138516
-0.0639752994942816	0.00936789045674852	0.0133144942324975	0.0155402951239239
0.0385227891766841	0.087950655639729	0.0792809619751678	0.0911200149404093
-0.0173730526949607	0.0426710308041048	0.0520108416556037	0.0616306713514553
0.0841283959572737	0.06964149791072	0.058079432692607	0.0681735907600621
0.204088845691839	0.250283000581996	0.254990944258681	0.308802680049454
0.0400300326240813	0.048702441338195	0.0562968749292869	0.0653053056177189
-0.22840963422207	-0.198284762452022	-0.200352712263105	-0.231222661426427
-0.0386377927050034	0.0218334934234088	0.0235285673898401	0.0274352552613869
-0.0339902994253873	0.0291669664664823	0.0180543252588622	0.0212705085457472
-0.0345756135094011	-0.0490321351532908	-0.0273802634071513	-0.0325478346659511
-0.00136147059830923	0.00441389525670785	-0.01153977667511	-0.0138949476977773
0.180790695732074	0.167175859267804	0.175884984673665	0.202588688965752
-0.00997551635544116	-0.00202822889269105	0.00152394597606031	0.00173962894032727
-0.103285446251794	-0.0614566686124666	-0.0583165557124037	-0.0681634212197604
0.0506056281449915	0.0722142674767548	0.0629262885911559	0.0739289491040294
-0.0359917150149906	-0.0134456769490535	-0.0173269903649589	-0.0207319235101144
-0.0244833871922591	-0.016511632216316	-0.0203890851013262	-0.0229885009914889
0.159425510074855	0.216919677376291	0.21288547219037	0.243317597750794
0.188736517340862	0.226184042175629	0.206455968881569	0.236262997844377
0.0405460943939285	0.0112226889086288	0.0139111576048455	0.0159730118448758
-0.27755952979557	-0.357658161118562	-0.372180861267888	-0.447635732307357
0.172524503786536	0.168049534741417	0.161146659394297	0.189590909590331
-0.0488992927772506	-0.0734485953434563	-0.07055625167399	-0.0857360433192294
-0.0877756108816994	-0.0780006731714426	-0.0754330010631522	-0.0875265136575426
-0.0593791149656207	-0.0634565213581845	-0.0772200262649972	-0.0878674989706641
0.0841583080063911	0.0938716396924271	0.101647790192439	0.118305825884349
0.300304412610286	0.201507513051814	0.193074155387371	0.225931095315353
0.00862520441171893	-0.0302282149624186	-0.0494103362103295	-0.0569465786284048
0.25687801359226	0.23692850604134	0.238353414337297	0.289840702025415
-0.0141893523549861	0.0644504114488601	0.0675328618957118	0.0772360713099582
-0.156434374508682	-0.126932327361574	-0.112314620175708	-0.137399159471125
-0.0316115345603586	-0.0140575453902117	0.00219097598802898	0.00264114259889809
0.0415490029126938	0.0700578391338174	0.0683930161291318	0.0796382810763382
0.148081407392322	0.127486279357099	0.139585659667226	0.160690509169963
-0.037199663412953	0.109979371743632	0.115075794193092	0.136767151912649
0.0597550186378835	0.0307263149646716	0.039852942901474	0.0474218517809825
0.00499263490257455	0.00510203538721694	0.00533375228160571	0.00607023240412807
0.161163331285196	0.206495862985979	0.193331969642554	0.23601215472629
-0.0859470506478923	-0.115045150123138	-0.119743527421611	-0.140978332511893
-0.179479247092424	-0.125912003585727	-0.114670836959522	-0.132050605124171
-0.209237669210626	-0.257851432829477	-0.268258848042152	-0.314967776577395
0.0185768750778616	0.0404081622425005	0.0287292370618629	0.0331890919613321
0.177587896881513	0.12872113570769	0.13605982711102	0.156929383539574
-0.0232318227764467	-0.017699913390983	-0.0205014453598549	-0.0237758478032527
-0.0643660414952813	-0.0529377809146616	-0.0467539937029776	-0.0537841127612126
-0.209804945223767	-0.180083109530403	-0.185223398624961	-0.224024804803192
0.121388467542816	0.0404456898932685	0.0321321993252762	0.0381072569226346
0.116223831656608	0.0551265733095083	0.0488817119183604	0.0578675484774544
-0.0683339033851415	-0.0696331422999002	-0.088509366702596	-0.101350127028157
0.0383131203609752	0.0896701704037297	0.0901505736116741	0.107959155831775
-0.357649360971577	-0.292030310980078	-0.294523916427913	-0.339019812139509
-0.0482968648085711	-0.160642586209971	-0.154743169154156	-0.185385335771001
0.140121372827154	0.133859481218626	0.133970604381158	0.153857342644913
0.0419845070453191	0.0253826813469524	0.0328833692116698	0.040816690007052
-0.0527788777516913	-0.0958427704429715	-0.0948965033281355	-0.112606558655718
0.185192081428887	0.237007089440497	0.225038999856029	0.257877441868843
0.109614660610119	0.0711749091341333	0.0598970293685521	0.0730758378399583
0.137220807939198	0.0405617091332657	0.0229540563761546	0.0274293075376836
-0.0824966966344765	-0.0123006244494639	-0.0165232229398451	-0.0193839646310341
-0.0290093236027188	-0.0954169748756078	-0.103459533116655	-0.126278234761465
0.0851078177126027	0.0532055885593	0.0452305291640126	0.0528946570901517
0.108932283717495	0.0937886172256605	0.101041330582747	0.115590454762982
-0.159868910455178	-0.218449466832904	-0.209490676402842	-0.238840219216022
-0.270878633925071	-0.22806930863635	-0.212743657112529	-0.24810547516729
-0.0920985327343431	0.00331878094790883	-0.00748606296630572	-0.00895244582895033
-0.0851111485938974	-0.0833256759648646	-0.0896043360126662	-0.106956960872225
-0.0580842466523182	-0.060244639439035	-0.0598750089287876	-0.0721763044139088
-0.013513719166581	-0.0291304030866665	-0.0366805746451422	-0.0425136944580397
-0.0826742563722034	-0.144721104597687	-0.136738014968743	-0.161089892124751
-0.0617814987614035	-0.037759995347256	-0.0357420292796482	-0.0409619625155378
-0.00745408926309253	-0.0605451663777752	-0.0556080563344672	-0.066531077899738
0.0032593225023741	-0.0379137179833766	-0.0387613541665278	-0.0473339446726734
0.0402229410064172	-0.0245088278202914	-0.0233432163841422	-0.0282798447717289
-0.0470177711362088	-0.117150879307873	-0.114845101973824	-0.134753617604002
0.057904202439936	-0.0634039265302598	-0.0400482177523316	-0.0476110898160807
0.0321016209826434	-0.0535336771816215	-0.064407931995151	-0.0788759325254936
0.120438696962034	0.111068759776256	0.125615206729421	0.148524336745337
-0.227205845320912	-0.201466675669045	-0.223439685864058	-0.262947973544368
-0.16662945355385	-0.118632356298689	-0.124076178770143	-0.153717246601643
0.081261462446036	0.110473893364395	0.102515309684109	0.127002306573229
0.0308282629740332	0.0539781011942175	0.0224473064883028	0.0263374028748438
-0.150293807678242	-0.101570060080784	-0.0925377577547521	-0.110342079932036
-0.192526937877342	-0.122477727500354	-0.119263338124957	-0.138739240931645
-0.15289111163877	-0.137736034201726	-0.139524411033047	-0.165356651691914
0.0922530477594905	0.0669025471627725	0.0662156078573072	0.0790066404708933
-0.097181612275781	-0.110038155286336	-0.100210543004837	-0.121688779814154
-0.218403436596078	-0.158883761233586	-0.151904567159151	-0.176589064366694
0.00563381771819471	-0.0121888349665228	-0.00960086521884429	-0.0111612115008452
0.321364510447254	0.343700077094957	0.335946299249463	0.41408405136807
0.0543466629829556	0.0150228629332383	0.0340559678970925	0.0395473028155253
0.320685300147747	0.355462643684309	0.358928336178133	0.416731971458354
-0.0632703443629805	-0.0588607364394981	-0.0606330281376946	-0.0740530785967373
-0.0940736285295573	-0.0987376888675764	-0.0977167595659911	-0.114584718375469
-0.122077085391427	-0.0920929746151232	-0.106153735282937	-0.125384651382167
0.0844777993665949	0.0214383306589772	0.0343450682518158	0.0395676159486437
-0.102062375474317	-0.0204248005067157	-0.0376916597167578	-0.0448584619523306
0.0251148023051271	0.00131986942875354	0.00451275840541365	0.00536976369766047
0.00545517888798864	0.0487333577231321	0.0554971430258737	0.0660554120518172
0.171868430647583	0.226495447670412	0.237502618746497	0.272230682130918
-0.320582227598394	-0.281957606531901	-0.234017138626402	-0.29168517838373
-0.141826146208022	-0.120505586687058	-0.104416709463472	-0.125531683362963
0.0146620167505684	0.00438838647164878	0.0223319829269595	0.024847106580318
0.15311674181384	0.0885996502529555	0.0931095980195668	0.10469300175714
0.276442133036385	0.293455935972503	0.285703561393703	0.332249578464215
0.0194698381017414	0.033145407705034	0.0343249328270725	0.0413012003980439
-0.0108685222166021	0.0865598023472486	0.0778325798078259	0.0925257547368312
0.239677145854807	0.203234258047837	0.211441952744268	0.24187455470436
0.103174487443137	0.0625666517814127	0.0663714438387736	0.077741340542556
0.117617398698177	0.134765963981776	0.138476340161125	0.169897782913126
-0.062985898001498	-0.0159402843381948	-0.0254667249593639	-0.0302882251944983
0.380128538121583	0.2842759988259	0.264274204165848	0.315904917474981
-0.0274396573247226	-0.034469282593405	-0.0330639229387987	-0.0378723098766907
0.0719837206928128	0.0951588348324204	0.0983612130259147	0.112393225378248
0.121808486095163	0.0476899123504452	0.0361567369222161	0.042605135434194
-0.0631189305516889	-0.0448801292640026	-0.0298725635183903	-0.0339909501048075
0.0747993491729977	0.0580944578836975	0.0463269459389188	0.0514874372639311
-0.0321388719466713	-0.0513427382237756	-0.0629958607807263	-0.0754666578006989
-0.0198415270918679	-0.0341081793680215	-0.0363427949274538	-0.0420590950931901
0.195273688590517	0.141548405246602	0.137776764650321	0.163747791945625
0.0201020733232314	0.00979599724334556	0.0104309059044623	0.0121128995729625
0.316050260603442	0.251832895665812	0.251093225137114	0.294468363781151
-0.0801003406849583	-0.047253236497643	-0.0302470561712241	-0.0349426773709147
-0.122191680605244	-0.109141981258268	-0.116290265754928	-0.13270067817917
0.174680066874063	0.21281288557844	0.210420938872238	0.248248026044201
-0.155685599544055	-0.1986439965009	-0.181978262425492	-0.213946328233295
0.00735912336077493	0.0528420111801709	0.0206942679028781	0.0259420349345134
0.0808946992351298	0.0486317651216833	0.0638062040934962	0.0734806747254413
-0.260194488983831	-0.232973403332503	-0.229779851234878	-0.262141851690622
0.115452074064838	0.170477609147184	0.173973880702403	0.207679683317401
-0.0953414999570333	-0.105956062708951	-0.092542658187756	-0.105880602355453
-0.115128387808533	-0.205406080843284	-0.217425157330135	-0.250130408689054
-0.220028539367269	-0.0890581531832653	-0.103181602047279	-0.124416084679196
-0.103094698695679	-0.106902909171322	-0.111251367384728	-0.127439945109785
-0.109506636400816	-0.076414891154426	-0.0915453563192636	-0.106940295335728
0.234959768938664	0.267063800095935	0.263470675668931	0.299433996258753
-0.228831491527523	-0.216843657196638	-0.229576373749976	-0.259017221079478
0.268059717364709	0.222617184933987	0.23173808738347	0.266140939895257
0.066254224707609	0.0728248982227923	0.0963434181170189	0.112848577669443
-0.273905116795351	-0.224487993281435	-0.243281210721751	-0.284696296180455
-0.00678504501646318	-0.00164451665135078	-0.0120921289169588	-0.0144511163810008
0.130476622628186	0.0841223592048516	0.0738119874288786	0.0899261416796215
-0.258217748503886	-0.246512426444948	-0.239075854405635	-0.284121752201437
-0.0992961202932083	-0.0533365621899647	-0.0274393864955057	-0.0338434470055994
-0.119191994805021	-0.112189104290123	-0.105526741108472	-0.124878794281326
0.111096541521941	0.135867955393601	0.139743095129273	0.163575712756047
0.17030264074497	0.158485462068723	0.146186685408003	0.181137990316659
-0.292918473023729	-0.231048296602648	-0.231948998711225	-0.268158942455341
0.0535885248069775	-0.0830413975840664	-0.0750537788313504	-0.0922286388136628
0.0683955844092542	-0.0290098993875066	-0.0259733714723001	-0.0303160118651695
0.0813202899311977	0.050630073613144	0.0415109894791359	0.0489691674255377
-0.229677387037351	-0.154730168695996	-0.152335574797272	-0.1775109756496
0.157079425555803	0.15035865997471	0.156210823483828	0.185487229151535
0.203399302028139	0.223359048803168	0.222316226364508	0.263272718455584
0.0642898672143257	0.075162865776283	0.0993010309143597	0.117775410732624
0.0217998625580945	0.0190227200366541	0.0226592361545365	0.0261537916057579
0.0961912007439471	0.0985215273065313	0.102146226757093	0.11878400387349
0.0933762385420993	0.0383243209442699	0.0209792071045526	0.0244954764926046
0.16515676899328	0.0905745986331116	0.0771055897433702	0.0883478941724786
-0.117421551553076	-0.0706157285744433	-0.0506177488188972	-0.0626208043428313
0.124142929895015	0.215107214673697	0.200381240674791	0.237962199472824
-0.0532549295033802	0.013147936488526	0.0416451644396726	0.0505389615208881
0.0317278892454051	0.105009385140609	0.113908172263648	0.13687042938247
-0.293655528395394	-0.208005103504163	-0.208369651037692	-0.236338236198741
-0.0190329705061981	-0.0299552589673464	-0.0429294174355382	-0.051238869486767
-0.106588262895496	-0.0588769421227194	-0.0519064382455958	-0.0613555310688381
-0.41928853666411	-0.311405267115349	-0.306068839531262	-0.362272048661248
-0.0898043638951276	0.0285598946941863	0.0184861496031328	0.0217806067071989
0.0497340056736502	0.0900923444302978	0.0947970647561608	0.108843682494596
-0.113184638058224	-0.162482037349546	-0.161478210175338	-0.186095756896417
0.0223232000599018	0.120636665572588	0.110113803836869	0.129599061499245
0.0711499859656465	0.0362046938410568	0.0355409359965184	0.0408196814323344
-0.0519725335533281	-0.0779709549107361	-0.099694097272248	-0.117161498958235
0.179785415438594	0.198600511291652	0.199058312995769	0.232904965993436
0.142948792328508	0.114335925226619	0.106352502740259	0.125543959129193
-0.163400000205886	-0.143400383938232	-0.134874011335723	-0.165421187224297
-0.047789677934109	-0.00078574614568902	-0.00542131887811159	-0.0066581335966292
-0.00908914361009791	-0.0246635089026955	-0.0235426401197775	-0.0278152445185807
0.0103048489168064	0.0961006214982004	0.094932539221361	0.112078137496286
-0.159105500532295	-0.183235665792439	-0.206827344221237	-0.240859513499234
-0.078174795188748	-0.0807350438286405	-0.0730811196335837	-0.0833791860100256
0.0672751499072686	0.0654591217805153	0.0634760650830837	0.0736843267803941
0.116402773186272	0.0338104811238634	0.033481260490403	0.0387783658086375
0.0336469943916293	0.00842468019227014	0.0180263955234908	0.0211385038335159
0.182529090257898	0.217069876825725	0.22124486705309	0.268431836434092
-0.0690161081166497	-0.0900729510308399	-0.0770438269994855	-0.0892874663002482
-0.140936340629882	-0.158332436569441	-0.158283261921851	-0.186745599667808
-0.324394906597666	-0.376159084931316	-0.371308608650669	-0.435310249172322
-0.213342445517445	-0.144865551342156	-0.170732209009451	-0.19885961488652
0.144067297591674	0.062703707068911	0.0627115912470515	0.0726786152763011
-0.156067028771725	-0.108381147160703	-0.125175126364547	-0.144227470856727
0.0487106875586912	0.091236982103977	0.0955698046021275	0.109942220048672
-0.0887003425380825	-0.0286686125465647	-0.0422851681535704	-0.0498320793519599
-0.0157838677011165	0.0282661165990761	0.0278138668273026	0.0323123698764688
0.0462235480696623	0.112414223817816	0.116389911813734	0.137956204023102
0.183197552004719	0.163842130780781	0.174418612380201	0.20149280201596
0.0473537448758772	0.0454308797230768	0.0437784358040342	0.0529380140582775
-0.247758182893922	-0.24773163304802	-0.235746908262713	-0.283237518064728
-0.186298887972459	-0.0963868305397181	-0.0788381294070933	-0.0874067424614294
-0.0605930224597402	0.059668412849535	0.0469000443245553	0.0562086138138428
-0.189183062842295	-0.156245286211328	-0.162103694707213	-0.189538545886088
-0.0110114123329316	-0.0832136481517251	-0.0756291848814226	-0.0897660792237335
-0.0146985479123891	-0.0407973308315999	-0.0386786363846479	-0.0444621116085559
0.0233145096684537	0.0636077724276671	0.0711841586182992	0.0835446137996739
0.107830442198998	0.124647880596589	0.120946638786681	0.149742976948438
0.135276193103428	0.117003205692026	0.0975322448478982	0.114963744032347
0.0152094186634202	0.0763892823615452	0.0545322434488719	0.0643768263570361
-0.189055588973398	-0.0961292582626433	-0.0976314438451583	-0.115512998943293
0.225423283798021	0.202628362356708	0.201191216044974	0.230918301595795
-0.105300748152492	-0.137626973788276	-0.126468317594286	-0.147640271600205
-0.147364647668648	-0.0927286171450142	-0.0738016175101391	-0.0859769910328772
0.0209460958728319	0.01182617334884	0.0158239312050606	0.0185344491195254
-0.018443901659149	-0.0207572042647827	-0.0258878083248841	-0.0311222616180456
0.0934167671984385	0.184424111916256	0.150312635047002	0.183737619178887
-0.160351088468195	-0.0789889161475735	-0.098958626026261	-0.114326515993692
0.0493700552849488	0.0258450807305672	0.0280894998070148	0.0317990765579149
0.0226732327880433	0.0174816195755191	0.0341810863849065	0.0394153708750187
0.0108718445630903	0.0390855031981459	0.0336042633025327	0.0386559819561037
-0.0970626097564441	-0.0727762567270622	-0.0579573433851888	-0.0707258086122455
-0.123444191089817	-0.133672213681164	-0.129353560385329	-0.150592624968103
-0.0408219945198023	0.038286223964641	0.0587978456737738	0.0720333670686318
-0.0655730697032157	-0.0660330405754121	-0.0604269995087837	-0.0732273029521257
-0.175594852231078	-0.0987430728789174	-0.0961744536465307	-0.114056112335187
-0.00244163100085186	0.0458452181195824	0.0331995380428058	0.0393198632622362
0.196056770639766	0.150847533491104	0.154125833967134	0.1797020587916
-0.0502481802002488	0.006294088944153	0.00624800455195385	0.00730991604182506
0.225226885398906	0.212002604820636	0.205782142860212	0.25023556436743
-0.106543247905729	-0.0471166873497431	-0.0381080965234415	-0.044799796897571
-0.169832581581715	-0.0407553927275213	-0.0510479820322617	-0.0602154960833603
0.0381671499988299	0.0460634668323055	0.0583538592474453	0.0667121371431344
0.00635304002013679	0.0400179588023142	0.0620812566724956	0.0793493586536371
-0.0593853107141217	-0.0861230018336645	-0.0768840584324025	-0.0889888109920416
-0.17947660465997	-0.115867979082354	-0.103466852351561	-0.115657139349365
-0.125037443751215	-0.119963618057555	-0.113307545146263	-0.130727080763798
0.0630669086658621	0.101305792716367	0.11057389098312	0.133323207580837
-0.0553908482002699	-0.0484416099505941	-0.0614311119360326	-0.0712127676278428
-0.235810241742711	-0.186294942982833	-0.190261503789458	-0.219547774388564
0.142254564195956	0.242998677509293	0.228538770825849	0.268500374971416
0.284240528731091	0.284871648518757	0.300109315923075	0.342750854883187
0.179483576240388	0.217917039605487	0.196212021641642	0.226180966173763
0.0280632160649918	-0.0274019748293468	-0.00618659255013854	-0.00764735895779133
-0.0502930215021814	0.00340701372764269	-0.00481487757810062	-0.00573458008407764
-0.21995244252566	-0.135671705844676	-0.119064455486063	-0.141150746584169
0.0854695047496168	0.103649415333992	0.0867725349671042	0.103183288285591
-0.0970375138316977	-0.100238754538698	-0.105203827958852	-0.120302087918981
0.0459716970855916	0.0536800988181042	0.0683061131723895	0.085654474404574
0.00583092031074565	0.00758495969300016	0.013783638046576	0.0158649125190238
0.149597892976766	0.0972058009189955	0.0945548476074343	0.109923688375367
-0.188752178585098	-0.125927706754573	-0.134500900441148	-0.160006595206748
0.123988423703921	0.0582708922282868	0.0583440718768378	0.0673153946339591
0.0881552847837182	0.126816638807411	0.122613439354745	0.141473925607342
0.14922004495151	0.0886192467778951	0.0978666376905514	0.112524942588424
0.13725778917801	0.144537149792305	0.134656675783466	0.157345069748303
0.0127095876048132	0.0272717191489099	0.0413602146276062	0.0475118742765978
0.182422971528477	0.120466329462477	0.114508970611578	0.138869010758041
-0.00149142458665607	0.000215022594379021	-0.0109319951108517	-0.0130900651839981
-0.21720654577278	-0.139883199536286	-0.114956179827808	-0.13511044774933
0.0861254155668017	0.0307673614917536	0.0384935025452845	0.0437817900043554
-0.296966606466463	-0.298093363663576	-0.275655775754905	-0.326401961310837
0.0232339218243505	0.0640727645615023	0.0650862653484036	0.0750046532840137
-0.201855763740387	-0.249987522242704	-0.25904618624668	-0.309117500139052
-0.0698580935483749	-0.0631052544919722	-0.0698575633127749	-0.0819932980307772
-0.170866152273693	-0.117454294659609	-0.133626096644682	-0.153853879872397
0.0375271372572598	0.0267398148215475	0.022742174839723	0.02735333943251
-0.196446824344178	-0.083775535761658	-0.0765479815168596	-0.0902738532937499
-0.0733840874291377	-0.0710299031953784	-0.0777199555971397	-0.0884643501359228
0.117239009528492	0.0933434554665562	0.0795048058696923	0.0942614697073303
0.137345115621276	0.163637579219366	0.158072484892468	0.187965334840259
0.076368812802721	-0.0273332896625	-0.0325007154098672	-0.0384177268452682
-0.148228837617119	-0.170113458125923	-0.181887147202828	-0.217822566611463
0.320307299765312	0.245263248789037	0.250043467221996	0.292865582199812
0.045883194623434	-0.000707180482584725	0.00230859938359929	0.00273103914514982
-0.174503104551849	-0.217613123914465	-0.224237149104806	-0.268107802515563
0.0759732825476428	0.0521506896117976	0.0658582016495483	0.0775861894013098
-0.027351010256861	0.0115865445259619	0.0140094319439931	0.0160192912521869
-0.00261970750896528	0.0813489226636175	0.0754243473385944	0.0877098359667888
-0.0153593114902666	-0.0721677341604497	-0.0825370743233721	-0.099016964026485
-0.349411418989681	-0.328753367817434	-0.323319857027213	-0.367272590567532
-0.00501548277242609	-0.0592525605499688	-0.0743675101084694	-0.0864409034382451
0.0360547040959436	-0.0626102907495581	-0.0574800438322922	-0.0682297422754921
-0.197902813700179	-0.0711041701377914	-0.107734829916071	-0.129528404841053
-0.0895976218305211	-0.0840710998224565	-0.0827437280946607	-0.0949793597427825
0.0634272847435322	0.0445106655528834	0.0475569188524135	0.0563638781690792
0.0660490449609935	0.142195288519265	0.129448047956821	0.155909612525697
-0.158384706929472	-0.10142504174577	-0.106783137434874	-0.126935807208126
-0.0143250571671663	-0.00834377904585403	-0.0163630729464935	-0.0196413071640141
-0.0767638159870826	-0.0932795074441958	-0.0912443240247321	-0.109256727127617
-0.141010859054502	-0.144209583316068	-0.143370846989043	-0.164395358740461
-0.10073890142259	-0.0883429266203394	-0.0693718715489067	-0.0820263631606379
0.35989038079038	0.279619748144526	0.257900011479342	0.306212373181938
0.10269028710083	0.0513200007336241	0.0576743008809573	0.0702629057380216
-0.134895379195479	-0.0529575826198799	-0.042654343786026	-0.0520310480188404
0.0129034048358078	0.105447469082145	0.0935290041499585	0.109349618698717
0.0261023175275883	0.105163263239592	0.128428398229458	0.150801108835879
0.0481983538951035	0.130695213454848	0.128628222483721	0.15165573761408
0.180259168847918	0.185297029145712	0.158985535043266	0.187115412848027
0.165261434046956	0.130527677782959	0.13857661755052	0.161056063623861
-0.200209150535507	-0.190531057319812	-0.195505486715787	-0.22624588615678
-0.178352172505623	-0.133508913534143	-0.140551028671811	-0.165184440603864
0.0309536101500955	0.0130401163695749	0.0230326761530035	0.0269120265174642
0.089865360872482	0.0769683895780204	0.0732808579576382	0.0880606692031934
-0.0739298795245864	-0.0927218325485551	-0.0762016757923287	-0.0891703198826246
-0.0611916891363614	0.00644078866697784	0.0168677135464779	0.0207717445331715
-0.0507150925784599	-0.0644124170509424	-0.0440921496683769	-0.0514724255721736
0.117985554070891	0.188225862140737	0.198567372202128	0.233378914416334
-0.17234666818369	-0.102871269022031	-0.0938951773012839	-0.109175385759851
-0.122928883664594	-0.150294541968025	-0.142143102669729	-0.167759806254192
0.0738274109189059	0.0355978245038019	0.0338173814507809	0.0383257750418316
0.0603835270346909	0.0982909963692342	0.098718569503197	0.112238067835536
0.176028120358412	0.231239861576092	0.232185403732905	0.280551284608891
-0.141984184952966	-0.111352766669094	-0.101945942220633	-0.117777050456107
-0.10371982619925	-0.0937420489497272	-0.0876204730537969	-0.105021621109343
-0.227918500698398	-0.114473457265864	-0.113145167466087	-0.134438033276905
-0.228577421375979	-0.232998422070637	-0.247509084885054	-0.290750957995616
-0.0895796325458258	-0.0866866756768162	-0.105962499222263	-0.12262044625523
0.15497722062401	0.135669631175485	0.140690749144009	0.165934274853747
-0.00181983671697021	0.016314586025307	0.0145185760531933	0.0171420207688069
-0.158995892812196	-0.152545413285275	-0.168751854142649	-0.195322062967934
-0.0693521419706546	-0.0851433654417578	-0.0889971736776339	-0.105397145190483
0.0596382663190778	0.0611884716010626	0.0476437233679967	0.0540983114126075
-0.307315986705824	-0.25659625615981	-0.254642841211489	-0.291294787794801
-0.0413821131695353	0.00369293112308713	0.0160210672881145	0.0186057078096688
0.164494055014737	0.110004751718056	0.10742830109452	0.123413753883505
0.0526617396610439	0.0146607405322229	-0.00120499028495025	-0.00141746323128447
0.136543443093659	0.0935234685955315	0.112766116770791	0.132616764647201
-0.143548170867128	-0.124073040841775	-0.120390576142776	-0.136596920008845
0.00581828120154142	-0.0146240915773157	-0.0245073606235987	-0.0301359359386569
0.00504765626892514	0.088145783787095	0.0866930275710404	0.0991106199615351
0.194600644455201	0.16604664494706	0.157213063156297	0.184072590528701
-0.241199889028761	-0.221472369705491	-0.203114525522049	-0.235524054700851
-0.0222499660724941	-0.0458090381282155	-0.0480825870129177	-0.0575367579898741
-0.0512839110155929	-0.0672691331708198	-0.0623380324405718	-0.0745345325267567
0.112307756171724	0.063600393982026	0.0430871405797494	0.0512561340631948
0.0684188935426504	0.0430502241137074	0.0644934771585775	0.0766407633911217
-0.0327898228226661	-0.0962602856482052	-0.100472691238203	-0.11405373439033
0.0853329444479517	0.100095743763249	0.0772184250559586	0.0926192348030079
0.066009359213853	0.0474163789494602	0.059341094421697	0.0690081046767397
-0.0704185013807954	0.00843259674155245	0.0275367756411377	0.0325297755958006
-0.0252580404795867	-0.0172431054827229	-0.011219946732197	-0.0131249305019864
-0.0890523918192423	-0.110418411877434	-0.122687081610322	-0.153707667154392
-0.194826724834401	-0.0841003162975047	-0.100094567543506	-0.115262558634474
-0.161786534755748	-0.111909896347924	-0.120521029814523	-0.144935664524046
0.160874343106334	0.196234145936512	0.184301943662984	0.219059970321644
0.000675904047352593	0.0575509981632793	0.0548654607643578	0.0636734116685923
-0.104851067702617	-0.0779567819623187	-0.070636320786418	-0.0803295103942647
0.0837981315308879	0.115942298156204	0.125429129752127	0.148264942783479
0.00867194217109122	0.0149128670931867	0.00800611920995642	0.00944344165844823
-0.146732323566432	-0.138371725135706	-0.133910366357803	-0.155278363281516
0.165885580501159	0.17664883992936	0.160722666597089	0.184069935232477
-0.0318325346904592	-0.030376986367833	-0.0158045361899886	-0.0196872011009216
-0.206291311863763	-0.133650630918473	-0.140219022883394	-0.167037707921913
0.251117403354959	0.161834820378067	0.160659314794917	0.19504205294928
-0.0737661502390986	-0.0562236578552747	-0.0574980618739857	-0.0680539877791182
-0.14255667567311	-0.0676337947691465	-0.0771839562236752	-0.0922530123373215
0.0898910507409267	0.0208366543264476	0.0308215514342797	0.035295041932161
-0.265214358501104	-0.292562546143038	-0.299151852783665	-0.341609761542153
0.168250113596818	0.145000046146241	0.122132812548827	0.147850866072072
-0.095263361789592	-0.0861677844520809	-0.0809336376620284	-0.0912560086208496
-0.240753810228104	-0.121917403114044	-0.117583628299939	-0.142881413127667
-0.0354327758952989	-0.0431488831438305	-0.0425651483014361	-0.0513886778064276
-0.108184818313627	-0.130033979384569	-0.118051552941143	-0.135200196353518
-0.147260708219298	-0.168542574084229	-0.191650642390205	-0.238373908275754
0.0684344958375614	0.060313237841315	0.0541026787040726	0.0641830389770565
-0.261744635914288	-0.227432602669803	-0.229070999542667	-0.273460311781941
-0.0012830234453673	0.0544542515994833	0.0417096809323441	0.0494932409868851
-0.0332826455475525	-0.00606556739416183	-0.00854252115279974	-0.00974743519416733
0.0790601267512631	0.011836668790495	-0.00232184678113601	-0.00273329894377653
0.246883384229542	0.229422004012879	0.228558325928622	0.274723482312651
0.0143268926206107	-0.0162096364701155	-0.0302436742152504	-0.0352515961913445
0.0114319621695357	-0.0501003520851841	-0.046451954385902	-0.0554128451937397
0.0523353691990572	0.00426426963898669	-0.00748074746941441	-0.0085420997424291
0.326564298635889	0.272833446655411	0.272697333177127	0.327875344120118
-0.0180857855388361	-0.0582901340458821	-0.0177936046448218	-0.0211998138755222
-0.25796478530566	-0.232234163745896	-0.21316542320019	-0.252688954755364
0.247889476187256	0.275629945850444	0.274013025423196	0.324856050643161
0.000937976384860888	0.00520685533151344	0.0106700343704706	0.0123776225610386
0.164516932159249	0.150949227062663	0.160298560226943	0.191903248161008
-0.0256905455262928	-0.0438361822259681	-0.0553360765791818	-0.0648996364129408
-0.030830665660567	-0.00697332910612895	0.00338886677669281	0.00396052120455526
-0.256752918910521	-0.269169182604512	-0.267682137795105	-0.316874433067775
-0.0422003544900501	0.00933392260846328	0.0358893415505694	0.0439454866279527
-0.000155143993326544	0.0252111372818979	0.0318947929911976	0.037536720282761
0.227610463504767	0.154623818600547	0.151224946187766	0.176658868188347
0.26087436532874	0.187168710820871	0.198265376016723	0.230943652664169
0.243392152729612	0.229158250132665	0.239341755113784	0.295533370537436
-0.0881021475383225	-0.0684106149783272	-0.0622677061363428	-0.0733434948296721
-0.047790540596226	-0.00817628231364711	-0.0166831042418769	-0.0206717549822173
-0.209350229179886	-0.189034643770815	-0.197007485612434	-0.232495851197327
-0.125082338136912	-0.0196199936305182	-0.0209683539997738	-0.0246940511773378
0.231341668167566	0.12463369320921	0.142590490989773	0.170132428531278
0.158921831484929	0.089389139266316	0.0930164138254377	0.108051255051315
-0.293268507678218	-0.318198358475988	-0.316636689267397	-0.363392415619279
0.110541874399338	0.0719764336206861	0.0869898239248326	0.0994674943336021
0.0562902677576567	0.0103706574735757	-0.00513429097644436	-0.00580836935274502
-0.0213764614645425	0.0454548100161605	0.034163713259982	0.0415576403987265
-0.0549237760379262	0.00693939482008221	0.01888695932702	0.0221864953124811
-0.359945592804185	-0.330355350456571	-0.307848691071233	-0.353469689083661
0.30329383792132	0.281665695291378	0.272089610814823	0.322070213720411
-0.121183031086145	0.0227343812129627	0.0318214066352311	0.0374544913729315
0	0	0	0
-0.00568255909300723	-0.00408684982532815	-0.00421557849989005	-0.00498739184076977
0.142205001996885	0.132125417604454	0.131527121618869	0.154868996515966
0.0044969170097895	0.00417817256430984	0.00415925278401599	0.00489738767935132
0.00318139160573107	0.00295589246909704	0.00294250746997918	0.003464708825887
