# Supplementary material for: Making apples from oranges: Comparing noncollapsible effect estimators and their standard errors after adjustment for different covariate sets
Source: Biom J. 2020 Dec 14;63(3):528–57. doi: 10.1002/bimj.201900297 (PMC7986756; doi:10.1002/bimj.201900297)
Supplement: Supplementary file 1 — Supporting Information [file BIMJ-63-528-s001.zip › results/OR_Nsim_1000_Coefficient_1_0.csv]

Unadjusted	IPTW	Adjusted marginal	Conditional
0.920550938215859	0.919920850448849	0.920185342845455	0.920194560542107
0.988595243441605	0.988084889246814	0.98845758432006	0.988467623901111
1.14360066831018	1.14446495501372	1.14877951772909	1.14920294585775
1.08216487419876	1.08212586738973	1.08217020343433	1.08217022178488
1.03197482465186	1.02535777051084	1.03478264888902	1.03482664647912
0.913773413570266	0.895760235167859	0.896439801387529	0.89852754991888
0.938809809446604	0.941989350467632	0.942026135893677	0.942417613577985
1.2303726952305	1.23098862870693	1.22972271761516	1.22974400980345
1.19621347432655	1.19600583894478	1.19549074244346	1.19550953825541
1.30632526457948	1.30827110698454	1.30675819865238	1.30677122986725
1.22404519714774	1.22288585520202	1.2236835041329	1.22383718178479
0.821247183078848	0.821529762238213	0.822998248227874	0.823081374495626
1.09861228836623	1.09861777293887	1.09691289425984	1.09701467531855
0.864769971011185	0.841921782380037	0.854400402475126	0.855060713467544
1.19014401648501	1.19012921334606	1.1903399083326	1.19038541712667
1.29188854832875	1.3032939034155	1.29980138814665	1.30439785872759
1.42867138632279	1.42775599390034	1.42931104911831	1.42944095391199
1.25481545049313	1.26618421654414	1.26651791273263	1.27050565458195
1.0008269808628	0.999759231110532	1.00221757640644	1.00230880144095
1.03051316130488	1.02712227331543	1.02685504273735	1.02717911356068
1.13679750209581	1.14366450539813	1.14329626735717	1.14522026597155
0.894115406522227	0.89724145936568	0.896056811089774	0.899090116194786
1.16752632322416	1.16828294847657	1.16821844034991	1.16865014493597
1.06075992673644	1.06295029315892	1.06412805163612	1.06542656456406
1.27978959198869	1.27988363942113	1.27898969987672	1.27928413159348
1.18264832330665	1.18194377657152	1.18303058372074	1.18676886625366
0.980572317068678	0.980563853767401	0.980570815620871	0.980705339069394
1.17080794753582	1.16836223223937	1.1650587892145	1.1675439596541
1.04208392830189	1.04231817008374	1.0413834734816	1.04149909301306
0.682284068305354	0.685444129971132	0.684741494679078	0.685723070741369
1.13198989273606	1.13450706024366	1.13449011991038	1.13650685858795
0.96534397402731	0.964246786465016	0.965174500617205	0.965177508098524
0.937913343845213	0.939021612652186	0.939600682625408	0.940267149626291
1.04442295653296	1.0462577797451	1.04596358021542	1.05249446230309
1.1167856312871	1.11565905315204	1.11617821853944	1.11618586517002
0.964463972159405	0.963279830806189	0.962784476896636	0.965694558367863
0.936308806422096	0.928552005561061	0.930958233149976	0.932402945215025
1.22610365046135	1.22748717289145	1.22603978577413	1.22604022193265
1.07637887180864	1.07609656640565	1.0764957485221	1.07652695198418
1.27733224079565	1.26860267572981	1.27762309569123	1.27762359448719
1.01298190889284	1.0253402681725	1.02537086422782	1.02971606447863
0.989135776459506	0.994001846231346	0.989677385521192	0.989689050138992
0.97524953308341	0.972524041146441	0.971008149983194	0.972525235482548
1.2332851362119	1.22888241593536	1.22764511766912	1.22969019507902
0.838427217713843	0.839090140405688	0.838861143910747	0.839873565991046
1.00333103357971	1.00349071739059	1.00334852347791	1.00335000858285
0.856653719773503	0.847865142079297	0.847521831606273	0.855115380880335
0.933039363679585	0.92928984663163	0.930421217171888	0.931050462358802
0.975190541413593	0.973569546435471	0.974422903906492	0.974516761494219
0.856047425249088	0.844534263844419	0.840769319407116	0.843665533642829
1.06727935371717	1.06922115531304	1.07096581091526	1.07130308439158
1.19200792220342	1.19435218098386	1.19407456672005	1.19580131309225
0.740205207304782	0.738239476079365	0.738561956827148	0.740412813215085
1.17092582966852	1.17400565533891	1.17345594210772	1.17501664966423
0.957131461563655	0.957088235230334	0.957535037366369	0.957557779469604
0.78545679350834	0.790053183705399	0.789602247568717	0.7900237642182
0.991928145989144	0.986698956173644	0.984375726243752	0.986915695484577
0.910343826212031	0.909848181885768	0.90973059997338	0.910095943350023
1.01288378549178	1.01189885554275	1.01030805926131	1.01045039441447
1.06898434191055	1.07336318589284	1.07113473583937	1.07127883357207
0.74287395342301	0.721551267137827	0.725974106298428	0.727161703260359
0.713582486590477	0.712976157298374	0.714295109832565	0.71430443832738
1.03003010003026	1.03026704779386	1.03835114917783	1.03884596213481
1.50350927440533	1.50537528649532	1.50826977195364	1.50997219955345
0.957802254933452	0.953655897107933	0.955222056013663	0.955732947696672
1.00307490779153	1.0172889670228	1.01324924485866	1.01423410754956
0.97246343657042	0.972502062321734	0.972477288763738	0.972496747786513
0.992571818206494	0.98679169030602	0.986575364013841	0.988847567509278
1.00540291010796	1.01149820810058	1.0115968838616	1.01694042236435
1.16597334963139	1.17172326572001	1.16849774441954	1.16861074552078
1.17845093509733	1.175212012375	1.17602764782432	1.17709954309152
1.01178711376159	1.0102419280366	1.01023529648838	1.01048700000808
1.40589828271033	1.40445143293047	1.40330275809251	1.40492885786972
1.2039932315501	1.20374665614812	1.20382782343004	1.20442110815139
1.01952079273257	1.02039008398849	1.02116722546446	1.02324391258528
1.05046091966088	1.04178813211807	1.0364439465686	1.03899478276406
1.01269320744364	1.01658797295193	1.01594562942322	1.01685854561509
0.938438537523885	0.93500867272621	0.935940754540951	0.936213822694423
0.92565117460103	0.927046406764171	0.926698825029016	0.927738272436667
1.43216454205684	1.43294616251515	1.43221097774586	1.43221165313649
0.689447117294785	0.684845078472791	0.685867458679244	0.686221122720048
1.20851455315435	1.20464922255089	1.20476147176848	1.21575212754163
1.08117112456484	1.09309949830953	1.09194496126073	1.09278816705331
0.963483048148963	0.965976210000334	0.966843787962676	0.967644084281356
1.08883876121493	1.08116982300365	1.07897225659757	1.08265513275076
0.845615774201995	0.844385945635103	0.845105094508342	0.845131725075386
1.08353581985869	1.08320176467424	1.08392528101774	1.08394996024811
0.910343158111008	0.905061991010187	0.904670475426603	0.905455879854156
0.752926566776191	0.753156139268545	0.753121682930616	0.753171666163469
0.956623386183114	0.957300577195293	0.956579657278366	0.956580331020206
0.803543610977021	0.801662454112489	0.801085825823593	0.80233821154083
0.743183547851555	0.74322300588327	0.743153936575404	0.743612091139971
0.927132302495511	0.922839458955722	0.922838458533651	0.925559683636916
0.883879733757264	0.882289916033943	0.881481945755977	0.882556148674494
0.825542613981542	0.829795394592691	0.827146166050033	0.827240398053466
0.791056890064356	0.786981981149067	0.786093882483426	0.787475636023838
0.759181133300959	0.755005702375011	0.754804014203089	0.754972669856865
1.01583019996149	1.01685037342679	1.01585777145173	1.01949001046491
0.782075578540328	0.784647508349028	0.784301350066305	0.785809814362914
0.993259784443239	0.972154372228705	0.972229289879713	0.975601931868384
1.05782367713546	1.07599749732702	1.07257128073203	1.07416645394573
1.10178415224436	1.10274508513166	1.1022179375355	1.10256463155686
0.978864890954805	0.977721314952167	0.973927152913806	0.974757774224648
1.30319308665654	1.28266489376651	1.29468338959178	1.29563442742961
1.13449903467059	1.13487880432516	1.13468935126621	1.13477956491792
1.10119897996879	1.11007364090375	1.10939675926743	1.1124829405548
1.00897205118284	1.0082923711978	1.00782214374241	1.00806825504413
0.525446892322537	0.525620794860515	0.525659775114996	0.525709007065221
0.961526023986733	0.961614678970744	0.959752800346372	0.959889561490859
1.16176927355601	1.16219769715736	1.16594374240522	1.16617143752454
0.793819303492981	0.789224743569386	0.789706931573523	0.790815474113794
0.969482093329999	0.969628042812059	0.969622867737758	0.969742117051182
0.924882048680091	0.92195849545677	0.922674798917558	0.922995040960417
0.845978308844958	0.845881124282918	0.84592357389865	0.845940477877902
1.19675221312111	1.19459243621211	1.19455417858271	1.19462358629179
0.93390227138602	0.938267022824378	0.936380787919428	0.936683493556099
1.20132379592031	1.20174404392168	1.20124739035443	1.20124849533706
0.923670839172382	0.926076643900215	0.924929630693414	0.925000051428916
0.654598510444853	0.65964544060294	0.658149808614159	0.658355753974458
0.913933836866779	0.91815428451308	0.918751772560751	0.91967623573281
1.0042011769118	1.0084760402584	1.00893561327206	1.00959406944248
0.600781248026442	0.596895272067275	0.597648536709644	0.598387196826446
1.45237602239936	1.44977017421621	1.44992574495866	1.45132988146863
0.820817077171815	0.820474558898187	0.820735061286639	0.820739372528177
1.12302327938772	1.12909006894293	1.1310727386668	1.13439983841157
0.812297666585596	0.812978390096642	0.813117900906854	0.813207937555152
1.01585415124057	1.01295460021066	1.01249517379116	1.01359509845305
0.747020476828565	0.754794520533727	0.75236499699301	0.752762666848914
0.895244240665398	0.891655220918068	0.891929223081779	0.892084568460048
0.844220934754851	0.839804384786175	0.840088688232543	0.840550944804105
1.17799482307457	1.17462102643186	1.1741967590649	1.17442291578859
1.04210915188202	1.04269667519875	1.04034379187166	1.04049192695361
0.820224748654448	0.814465914185806	0.815448955623617	0.815915726045669
0.881317713259764	0.879857048538849	0.880184056274988	0.884090150871785
0.907031406446527	0.906933494281903	0.906661889744414	0.906720949670538
1.18597241814733	1.19066233996207	1.18825290324984	1.18931076013244
1.12367667976702	1.11842869991593	1.12147615824729	1.12167540183642
1.10177756111942	1.10248171444694	1.10215306100934	1.10257217933424
1.00966480115698	0.999657067789264	0.996363132656616	0.999985045880942
1.2595426549981	1.2621397452171	1.2622200034953	1.26231292314547
0.980923021561667	0.980860079649302	0.982441302635248	0.982462676947611
0.588126964062079	0.59098244709028	0.589673968122513	0.589707177006191
0.801273394416376	0.797644463681772	0.797001922204335	0.797306363279946
1.00551821062678	1.00162526760064	0.999058867084361	1.00096864229937
1.17708389216894	1.17534135152538	1.17530791192609	1.17589089881672
1.09156142445628	1.08811663642386	1.08852357594783	1.08911300610282
1.08892611951923	1.07892227903081	1.08000381736475	1.08130673809938
1.1323559622431	1.13206104239644	1.13314581936681	1.13343584138809
1.26300546148158	1.26404783815329	1.26603767337339	1.27394486656637
1.4781766166861	1.47686581373322	1.47744040009131	1.48108900242566
0.997491855370922	0.992569159325986	0.992983274738651	0.994047143011387
0.983823266648433	0.983961689085517	0.984453689837767	0.984628616553239
1.14624377257584	1.14561207499168	1.14662957696632	1.14663731105357
0.94998478945587	0.948469996699557	0.948580835619633	0.948680060049924
1.33339624235875	1.33837339506743	1.33728780018082	1.3381577471706
1.03575046872293	1.03800195445767	1.03894196959675	1.03909568721
1.08574446352212	1.0884352563054	1.08880364874028	1.09152850864749
1.24975941325384	1.25093671327568	1.25178069231691	1.25249458384129
0.946613800246345	0.94661479530722	0.946615187553865	0.946785150024879
1.22962671493534	1.23010512095534	1.2305060520383	1.23090305645449
1.13043987505544	1.12955949265728	1.13065472590157	1.13065777345839
0.569869625588345	0.567597359857639	0.567193364472156	0.567374693425607
0.91809107040297	0.897844020298481	0.89601741322908	0.900096838002208
0.823001816053613	0.823108415256267	0.823017473343109	0.823017702975485
1.09985448713176	1.09588948342597	1.09593606770296	1.09620435042858
0.971755072362745	0.960809730724866	0.954861661392583	0.958784669335085
0.965887671960598	0.966970215438852	0.967451162605331	0.967930610795633
0.77562340238228	0.784864542293076	0.783011188519621	0.78348050755227
1.15616750086995	1.15572774769716	1.1559614859202	1.1572872945147
1.26991090454458	1.26889152114257	1.26871676508848	1.2688454878475
1.12332014757156	1.11617134938084	1.11449994298918	1.11834730578997
0.767127987192208	0.764893080223785	0.763333665458551	0.763903936358035
1.37500152194054	1.37167743901272	1.37142714520407	1.37359037658046
0.757960590590391	0.754830524529427	0.755378966282621	0.755580296698756
1.00196304093804	1.00010222031288	0.999626781038981	0.999897560282886
0.706871215315818	0.71371250536864	0.713038166723147	0.713555013638917
1.11220570877586	1.11223616718669	1.11326700609361	1.11333919613969
0.913671329298159	0.919585812669049	0.918495156541576	0.919268169671875
0.858226930921449	0.85937286625946	0.859359892481713	0.859461666104815
0.882989688215576	0.877626510981931	0.877818433515806	0.879592561978711
0.689090379866193	0.690214383758167	0.692493434976896	0.692776701451802
1.16054902502927	1.16177554418892	1.16175755111755	1.16411399966329
0.846924795651547	0.849018491546567	0.848200272831955	0.848444464620666
0.810545674771559	0.810682021960743	0.81037673561868	0.810382163981169
1.29190287517468	1.29162577845493	1.29164699714703	1.29200915863969
1.01671601233263	1.01998641899611	1.01898284310065	1.01907004307684
0.934581729318599	0.934783239456742	0.934745181709246	0.934779903373598
1.09790385507564	1.09831336260247	1.09616177722168	1.09634468323472
0.749182237385443	0.745728599691614	0.745617136825778	0.74572467519092
0.924177168292041	0.944608300070566	0.943034742804682	0.948852317921536
1.23683480835387	1.2367789325028	1.23698781199328	1.23711867410312
1.22739159027006	1.22848471528679	1.22787456429339	1.23026061378713
1.1008417473486	1.09830392781806	1.10051171446142	1.10051564355703
0.81364126093943	0.816156020505696	0.817134223282687	0.817793320080108
0.904168044191861	0.903915245282281	0.903735070096043	0.903778711449884
1.00959582065805	1.00668639815523	1.00798529791175	1.00812874066613
1.1023787673384	1.10502686559879	1.10500014879415	1.10513741053498
1.24723751459215	1.23783736866435	1.23826012292253	1.24144671294618
1.0911517077856	1.07950089625055	1.08491742851124	1.08796713921427
0.729766809109272	0.731755428966065	0.731344593593384	0.731927541213568
0.827016353970409	0.825867412028829	0.825979009194413	0.826881121563557
1.17957470498344	1.18185771738789	1.18281037421802	1.18342477962343
0.835953281322475	0.846716535314581	0.847145486521695	0.850990941069698
1.00322199943063	1.00351896034151	1.00369729203364	1.00371524333612
0.866011763335091	0.86516242967504	0.864577680911504	0.86492474881249
1.05195659527584	1.05141127410008	1.05173164944007	1.05176818957969
1.00985310831396	1.01347215224916	1.01450273541669	1.01552741094911
0.805375553998582	0.810753386043061	0.810717281759251	0.812238057243015
0.652806070811032	0.652819207907437	0.65280690901673	0.652807007197967
0.966631008671248	0.967095683537037	0.966968293773913	0.967063935912495
1.27554297985038	1.26965957340333	1.26963216466989	1.27051426608013
0.749341628572187	0.753017907352616	0.751142948805216	0.75318678272677
1.09226976041579	1.09200163231438	1.09188506484658	1.09247001644718
0.921386093687209	0.922711217582308	0.923398996995565	0.924009474889484
0.693674269163474	0.692807782959371	0.692539072831585	0.692611160946675
1.21446996544559	1.21535729222029	1.21510702433827	1.2152889984894
0.871556654655479	0.861782528011629	0.862477261677879	0.863577383903272
1.05485843936142	1.04887376211668	1.05030474605916	1.05176164325046
0.958006903539383	0.959597442360985	0.957463943077047	0.957492766421152
0.76019282786793	0.765844104093991	0.765419098575916	0.768298897609646
0.554950428676359	0.552766030874676	0.55320244664312	0.553312944394169
1.08378126043207	1.07960362358557	1.07891810532872	1.07986026378062
1.56165715365749	1.56014993833649	1.55962472698237	1.58173301709531
1.01239643118876	1.0118426295337	1.01160016593761	1.01188366335321
0.871071313749426	0.875385494487365	0.87538808181381	0.87639840747587
0.99805754701813	0.992728585493927	0.993750674306802	0.994333692691454
1.16626515071712	1.17082179338316	1.16265569613061	1.16279676976001
0.900181400611877	0.901912324214099	0.902346198987604	0.90264982595392
1.0224321913763	1.01879066503945	1.01838248261341	1.01921456071993
0.941325773391924	0.941651504260151	0.942639576722586	0.942680072324988
1.06152902257836	1.06913974007085	1.0694806183336	1.06998166839738
1.33427144642626	1.3343140488839	1.33417989966671	1.33420649398416
0.772648029647864	0.772483213190528	0.772505810043621	0.772764286115531
0.845163387857943	0.846365113901039	0.845286767098219	0.84528754086539
1.13270214600503	1.13280354315324	1.13275557326733	1.13277624928008
1.34902179534805	1.34626526212138	1.34660688481341	1.34747905976154
0.913933836866767	0.911491848495819	0.911047164689846	0.911923638274209
0.65835262480909	0.658183850451276	0.658239834238714	0.658394968105629
0.852571135120098	0.858030636290009	0.858849327055238	0.860908694137322
0.925386296281238	0.914224997407123	0.912099089497208	0.913337248277661
1.47251249539393	1.47766117209019	1.48167747663106	1.48722895177321
0.820980552072135	0.81968768036056	0.819816929760866	0.820266997111326
1.13679976729095	1.1394397734237	1.14030947442501	1.14328554033879
1.13632486344247	1.13619604320348	1.13670050337588	1.13675448285868
1.10962989772153	1.10879741253356	1.10972582818897	1.10972881521739
1.30167840259598	1.29736351608914	1.29681364989835	1.30333444512101
1.11011989517846	1.1241102171839	1.12087189275606	1.12247514404958
1.04102588367145	1.04147860866453	1.04102828562075	1.04102828609411
0.661107826818286	0.6702686494982	0.669415729481228	0.669805016625165
0.913490916700525	0.912784461638815	0.914120558784586	0.914169823988292
1.13057801834239	1.13538516882325	1.13312332629359	1.13329743178931
1.19115787836792	1.19022402847471	1.19098198909722	1.19099923841791
0.611035741746647	0.610990054970733	0.610729302275658	0.610748020395518
1.05281070962905	1.06270357074482	1.05503248509916	1.05514660745285
1.14883417289401	1.14809957480534	1.14508664805247	1.14546410554093
1.20077533538017	1.17381689985967	1.17748210512907	1.18003403908349
0.803812748409344	0.805669949945308	0.80635723204053	0.80734773921126
1.09531117725189	1.10189427585763	1.10054566463057	1.10117853529521
1.19847827992634	1.19248342683264	1.19284165949346	1.1937606828883
0.819733315611804	0.825599328152793	0.824856417055974	0.825895656500122
1.01711796929106	1.01816671440014	1.01792248733422	1.01913622309111
0.954976215012231	0.954536880666393	0.954168082697399	0.954590897218044
1.05709007686458	1.06411704936871	1.06071707141451	1.06166642133339
1.11158388494112	1.10622266775346	1.10848168196266	1.10871514235189
0.981333564811892	0.980497581166038	0.979791022867634	0.980620505051482
1.35771834748252	1.36101708945677	1.3603018933559	1.36278141910488
1.06948616613793	1.06634263233203	1.06664919989919	1.06705742571382
0.79605636738677	0.797554280845617	0.797768587305516	0.79800174955414
0.908553098649212	0.908553016660758	0.908555790278871	0.908596572848152
1.04449390040679	1.0472260996635	1.04692048469067	1.04806776603157
0.95595598826294	0.952037940235361	0.952656842901398	0.953613180382819
0.791391432067162	0.791118924462494	0.791301163085733	0.791305224716779
1.23581339320525	1.23122950198979	1.23314126643871	1.23331071596683
1.08612598098836	1.07864235123865	1.07621724782168	1.07828283403699
1.1358394163884	1.13646444836763	1.13607780523643	1.13612231959713
1.05566414419316	1.05130925285579	1.05187273339314	1.05237203665262
1.13768727168828	1.1375533545814	1.13747610126729	1.13825266682735
1.0599055803483	1.06032072087203	1.06447974349127	1.06490909407636
1.29105055463097	1.29165046110635	1.29413234107448	1.2942769113102
1.09392933430157	1.11036921721268	1.10638664804846	1.10930994892517
0.902832427546291	0.904477367063617	0.903951187399852	0.904346065132108
1.08586913394355	1.08817449550184	1.08737529624875	1.08764336186012
0.780754130816705	0.780510514618711	0.780723828671326	0.780724087319085
0.742937845065758	0.743773128732351	0.743452167781582	0.743479828413883
0.731411595188037	0.732137696321836	0.732354228161445	0.733368287624966
0.868071833054311	0.854266839062373	0.859696257407634	0.862302348510331
0.912880476916009	0.914681558250837	0.914257252814381	0.914646263870535
1.25807173280284	1.25882555710748	1.25912766086474	1.26057852026292
0.811508823698059	0.811579882472993	0.811557969500342	0.811617991169358
1.23881255127418	1.23618381474144	1.23671694286466	1.23964246311797
1.18986115492609	1.19497134889185	1.19863937219906	1.20080759179541
1.17040371036671	1.17036619252871	1.1698209886504	1.16997517675081
1.22247099274179	1.21883939582288	1.21629610205558	1.21857774584223
1.29890851982415	1.29725174889321	1.29773784368441	1.29789007566813
1.1644359918358	1.16152876660363	1.16092124497171	1.1628298267
1.03117171615932	1.03073250066621	1.02983599541413	1.03027556944402
0.618169429391646	0.624661186503501	0.626466020607671	0.628761106016606
1.01572829985684	1.01223874895233	1.01243532837998	1.01269102769931
1.02581713116626	1.02673036575297	1.0279533411295	1.02871736429847
0.885946041354321	0.896291842134438	0.897186875181343	0.899600530802958
1.00426527200343	1.00880475682873	1.00989779234167	1.01132401784084
1.20697580631988	1.20687473555344	1.20638067188997	1.20669678666811
1.10625868863209	1.10688650076721	1.10686282452846	1.10692068121081
1.15483438913003	1.16414963338886	1.16257055586525	1.17537790876824
1.17579464901913	1.17880977733793	1.17906013673787	1.18038000980514
1.02774417616544	1.02797874672457	1.02823654489826	1.02829129468607
1.0443472356465	1.04694269810065	1.04602186936326	1.04661742587744
0.843195700877706	0.844591951488642	0.844337987724287	0.844427089965457
1.16046239179124	1.15463440603178	1.15460822367532	1.15707671707669
0.526864856716625	0.528964791408458	0.52877180303004	0.529847400386812
0.839994349156477	0.842653562821799	0.842060916878176	0.84503723313949
0.862142233259252	0.862010770689387	0.862260740956755	0.862295811049055
0.978023808089161	0.978893489827884	0.978125284346534	0.978125569316617
1.3398056450575	1.33644556670796	1.33562194828882	1.33781855875762
0.894793961947723	0.895005116561562	0.895285490297341	0.895294767844019
1.10598151871393	1.10604693088152	1.10622138293264	1.10789936434383
0.892085935730262	0.88504799586006	0.88430287583688	0.885240881794758
0.977459910778869	0.977036787968829	0.977408683510604	0.977408902963605
1.07578833627069	1.08028406538994	1.08540574760688	1.08668155260005
1.08033175716608	1.08042760196308	1.08026435195008	1.08026629239499
0.91687365232153	0.916706524441032	0.916386992212465	0.916464633031673
1.05224272277635	1.05055848984407	1.04596344729892	1.04760685346063
1.15432803766036	1.15434416748259	1.15403162987196	1.15425635682844
0.681577728827708	0.688412462901505	0.691190235400836	0.694581205311505
0.988337758207799	0.989409302279122	0.989004724191741	0.990088544977913
1.04068422459388	1.04105140112679	1.04119777945703	1.04166265158849
0.840427023595155	0.856218497547686	0.854972154797776	0.86135588137618
0.872256279330945	0.872693476265513	0.872731489544608	0.872852843899533
0.753351201188544	0.740716226197199	0.740964384640903	0.746102715475673
1.16642649454477	1.16279752338713	1.16266027848847	1.16333674700842
0.875068817141407	0.866987627426903	0.868749497120649	0.86923611861337
0.974477212827795	0.980571747052568	0.978770847387981	0.979270211045818
0.935409605412635	0.931420821790689	0.928904157395036	0.929631386255704
1.14428798153472	1.1425241851169	1.14319623657536	1.14337849674503
0.886911853860035	0.88889154972075	0.890851054567442	0.891326827049695
0.888468226262502	0.873777061035941	0.87510892098234	0.876590208046276
1.07867191077112	1.07521372700975	1.07526117266498	1.07547228484496
1.05912268958118	1.06261205508309	1.06365219783764	1.06651581402681
1.17729942306975	1.18263879866414	1.17938998844197	1.17976487848338
0.729739771309934	0.72972610177169	0.72929324880998	0.729392811672987
1.00737844529109	0.988127580501596	0.989394500023289	0.996632442949993
1.04145384909115	1.04120585550153	1.04099087832756	1.04164369538294
1.2836220884367	1.28265510371093	1.28327799760287	1.28330012091578
0.652981138837303	0.65702853020378	0.655579546608108	0.655654054349809
1.3952193376196	1.39428475304296	1.39467694198434	1.39468235451757
1.23785210528435	1.23728742126876	1.23710071312929	1.2372100605604
1.10532372272132	1.09588221607863	1.09928230513545	1.09960600690071
1.0394816158878	1.04094223488524	1.04109810453278	1.04390816398922
0.780570884159723	0.781673704815105	0.781121718945943	0.781196712399323
1.11358874209221	1.09926581580858	1.10218844758868	1.10408033766365
1.06071931071344	1.05865946427924	1.05947617497147	1.060491643077
1.08597388885006	1.08582334269645	1.08508370208223	1.08722596381768
0.96953378197791	0.969875193916444	0.969966555435595	0.971172237640646
0.911198587763084	0.910717246147015	0.910358042226949	0.911464187472901
0.745063352365387	0.734816964962062	0.734624023284583	0.735617292463949
0.775789086448243	0.778154716903041	0.777269115117767	0.778257039564515
0.840759523116706	0.841269918678703	0.84152373870209	0.841676619994075
1.0868132987873	1.08519074840626	1.08795882315939	1.08804812880199
1.07670903493424	1.07770670511516	1.07722433921821	1.07739216753312
0.983590922815291	0.984817137042921	0.984634260982369	0.984676843375605
1.13073527909066	1.133067155674	1.13490615355806	1.13581089675139
0.893181242786003	0.887204780823387	0.888545775143698	0.889566587099797
1.25276295151878	1.25151244227339	1.25090328650095	1.25097736798771
0.999427025975974	1.00024463149108	1.00100455591728	1.00110002094967
1.27695497599198	1.28070365952377	1.28480933140094	1.28545748338099
1.12442996769119	1.12467256861983	1.12429495083782	1.12433870110393
0.679408786276184	0.679479060752196	0.680306810536426	0.680346940436621
1.00621484066055	1.00617518298895	1.00623208674935	1.00623216646034
0.774215003650289	0.772559718088673	0.774246237686352	0.774246247385729
1.2414285035161	1.24122389145979	1.24141019576273	1.24244366960336
1.23514803396596	1.23189738072053	1.23241276391489	1.23315203382083
0.793460642986355	0.798492858867147	0.800126564082082	0.800612329813577
0.921210118636049	0.92649690937533	0.925834561629022	0.928974310440614
1.03620983769373	1.03392535862296	1.03506486980399	1.03507117384925
0.925241080265815	0.925600648498103	0.925426050600998	0.927710299208482
1.16344899009059	1.16996755319529	1.16956366168937	1.17119207177012
0.841847092489509	0.842444208814488	0.842737974219782	0.842913910210766
0.943371690471565	0.941343832910819	0.942325727165204	0.942378621661099
0.774543415777968	0.762497822393021	0.768050407825913	0.768503982166792
1.06229953729469	1.07390268384016	1.06927142772955	1.06983192558773
1.15608109719494	1.15839350688148	1.15725988478817	1.15733441085308
0.929635029151511	0.932116659592007	0.930685077212123	0.930725323751394
0.927120133805527	0.934132928606796	0.932348243790695	0.932988267821172
1.2098607654953	1.21239233108488	1.21128812954354	1.21170155891181
1.310456277192	1.3104152556078	1.3116835762941	1.31186627544673
1.19259278035995	1.19113963582277	1.19232409263707	1.19234361229824
1.14846852922273	1.1482858998442	1.14825569559514	1.14876024108023
0.954594358629892	0.954250216680171	0.954324950376961	0.954543344467591
0.932325173229509	0.933784990516382	0.933316329926905	0.933378629526944
1.04429278584954	1.03343241295446	1.03434691971694	1.04051392296687
1.1468143867955	1.14639231684726	1.14600510465854	1.14601811819608
0.757066873387773	0.756640874456195	0.756772095083662	0.757422678673316
1.06159900003273	1.06082463455861	1.06108079000208	1.06118011202899
0.765831664931554	0.76465655004853	0.764503960278253	0.765157084569811
1.05349185338574	1.05835812316576	1.0578233239572	1.05816008095318
0.877677746526549	0.878275569030085	0.878527823728041	0.878919742919359
0.91802835176343	0.910760938205634	0.910045641303378	0.915084809637959
0.846770059478837	0.843724862942264	0.842882644226534	0.84403478504851
1.17596802628284	1.17637250459245	1.17729725930954	1.17775585364339
0.788751759422567	0.795438238235755	0.79526834645652	0.798460222546975
0.709041763351327	0.712239484478207	0.710780053501973	0.710899338383511
1.05895767105606	1.08371099862895	1.08346769224696	1.08871272299071
1.09157221780492	1.0922030885078	1.09255335684855	1.09256932296283
1.20177385225318	1.20114083360736	1.2005302491078	1.20158132823693
0.753176278061506	0.755084376173434	0.755649279019704	0.756367692618892
0.729420587349743	0.728583010864388	0.728945943298286	0.729066904267264
0.976413208260681	0.993395365651968	0.994958147223336	1.00090786577503
1.02770244540894	1.03960868771006	1.0471776374255	1.04898243885526
0.920513369450856	0.920216929546241	0.920899977283985	0.920931617612479
0.920639880773831	0.91999976720602	0.92067754562641	0.920677588667149
0.78578916743655	0.783941723967219	0.783483230030424	0.78758393101696
1.2879546528647	1.30932346249932	1.31479966408748	1.31967334136765
0.872045782852128	0.871012649875872	0.87004083426295	0.870133271634909
0.8896169357635	0.887827670110279	0.887245219831545	0.887491370784265
0.787905244565921	0.781380382276618	0.782417855250863	0.783007997325756
0.977431628030342	0.974228484179467	0.974784525092698	0.975217235814002
1.02731159007949	1.02512903501219	1.02418617214357	1.02780148805193
0.935811555594338	0.934469652200637	0.932442079861453	0.932623686338808
1.09133952784403	1.09649003884556	1.09415079524898	1.0950237040281
0.804100960574913	0.816325978798984	0.815371649443415	0.816702281639383
1.02049864369423	1.01788614580897	1.01687644619254	1.01993961959404
0.998936186354565	0.995811570261469	0.996044017206198	0.996481956137769
0.975567977576865	0.977683009374925	0.978956496850489	0.979068309645438
0.984459019787402	0.98618562300563	0.986052557545669	0.986269529653169
1.00073741826499	1.0015714659458	1.00126044775446	1.00169633470851
0.784013378819999	0.77672955629061	0.777845905804061	0.778862488751601
0.876999932069006	0.869037244057408	0.867652705785459	0.868738949479191
1.22538758267352	1.22677816557714	1.22632836477129	1.22675356838346
1.06426297812536	1.06094237655394	1.06006793514745	1.06143607169884
1.024481835709	1.02580984321017	1.02513099201131	1.0251487888721
1.08927221017568	1.08837334303742	1.08837861390476	1.08866556710761
0.902571624225703	0.898612827833497	0.899009846956385	0.901091957341124
1.25121322746873	1.25505912174301	1.25313079328346	1.25323171541078
0.984434435678529	0.983294907501697	0.983477787503239	0.983793443194316
1.30372065986987	1.31481275623997	1.31080951437697	1.31133361794657
0.886736462201875	0.88552974940768	0.885868966151328	0.886004808640827
1.11523782850648	1.11940066846034	1.11753760883003	1.11836268236791
1.15633581890877	1.15641051958053	1.15620072619234	1.15763506663186
1.01187872778533	1.01187227932786	1.01160129018066	1.01163475631525
1.12442996769121	1.13365370274398	1.13817174804782	1.14141037726109
1.16687329356702	1.16685339638105	1.16686551027507	1.16686790446596
1.06663566473793	1.06881270483664	1.06878595551502	1.07079934801289
0.926550144762169	0.928075706765476	0.928001420075439	0.929142126105548
1.25664922704103	1.25431485174416	1.25722244843263	1.25724570247144
1.19373085555894	1.20285539564585	1.20153967537365	1.20258924344225
0.921204746518809	0.916120746911211	0.917256488298146	0.918489668473925
0.803014128542228	0.804778072882047	0.805441328087902	0.805878786327699
0.71434299493342	0.723245486162598	0.725853183239249	0.727754671461039
0.992850206795937	0.993755310164809	0.994055462979494	0.995047326519251
1.13591037237329	1.13395997680883	1.13344288203659	1.13432575733386
1.05894143396643	1.06779958043966	1.06587787212847	1.06651123358614
1.1509077382654	1.16251867361747	1.16359437803502	1.16673709120145
0.993668047926703	0.993867895438117	0.993899550889925	0.993901027927476
0.85521372371071	0.858544900236076	0.858229572231078	0.859882812149451
0.749705673451183	0.749660508988358	0.749898768420991	0.74990233847226
0.907694380940752	0.903302725664504	0.901952086384383	0.902885051023772
1.23871865141912	1.23872922613487	1.23899298147353	1.23913879268454
0.840808690065371	0.838216908509256	0.837752539960315	0.839020542340029
1.16895472411809	1.16897946202872	1.16899131999163	1.16908353855687
1.01572462883122	1.01567053499795	1.01572062359732	1.01572063012233
0.718622456451445	0.714888333828442	0.715848057803451	0.717554718823569
0.975133767249336	0.978180064769894	0.978265214416411	0.980125040237979
1.3452882205849	1.33452147945872	1.33634340420955	1.33834345067462
1.1766812601258	1.17208486068581	1.17280790933975	1.17356103717132
1.00060714301447	0.999104113753181	0.998845690743112	1.00042330735836
0.826623016053244	0.830447181446876	0.835663802324748	0.836912130265215
1.40876721697193	1.40878354470872	1.40861753315909	1.40877645771372
0.990491380433394	0.991952373387373	0.991789054666924	0.992457943258933
1.23037269523049	1.21612762682093	1.22035819777224	1.22193055711949
0.98185879208864	0.981224276608371	0.980609491391866	0.981086874797018
1.09736665978913	1.09736220562172	1.09717518149702	1.09719645784573
1.09372932585576	1.09368523038587	1.09365650656787	1.09369186527231
1.16029559595513	1.1515570689305	1.15368834977675	1.15535638158683
1.04939985408658	1.04308277988552	1.04424095207289	1.04519423429461
0.981382197444993	0.981759923816419	0.981751778007235	0.981753842482259
1.21399724113331	1.21457971328401	1.21477174777825	1.2161586443313
1.10805200262111	1.10775929671901	1.10733777499948	1.10783872360574
1.11753922607127	1.11682534057476	1.11920965512742	1.1193042731928
1.24009394391131	1.24010358714348	1.24016092719568	1.24075996736914
0.974671942742567	0.971270765849676	0.968992042667227	0.970102223414699
1.1492504397057	1.15083360952585	1.14870980024243	1.14873504170206
0.522647362732784	0.536027238715023	0.534792403596323	0.538308830857618
0.828062586793761	0.836205517505708	0.836628523065879	0.839207448969106
1.09737350880046	1.09542385603502	1.0952312635754	1.09689206164675
1.08251112648719	1.07918584819516	1.07852509913478	1.07960070726257
0.854299055847987	0.854123587387711	0.853263085544869	0.853315326677744
0.871186869661074	0.872304307642672	0.872457630100996	0.872521382023985
0.749609993136988	0.763922309461684	0.76493612818656	0.766302745828806
0.980875281648634	0.982693870534308	0.982997340123094	0.985454430146235
1.29455484159251	1.29846769979777	1.29697810482879	1.30626165263152
1.01493486526604	1.01410157112694	1.01381552664041	1.01715822790992
0.927763477170476	0.927674673111441	0.927872787267677	0.927878954332327
1.15642207373348	1.15878413200253	1.1575111142191	1.15760008270681
1.09229698890888	1.08687507158388	1.08627384009225	1.08710300042457
0.689166771142762	0.688978903717064	0.689559630659251	0.689565439517673
1.10666629368982	1.1081759050069	1.10964981107326	1.11020869009415
1.29995246528294	1.29817670983865	1.29809629616421	1.29888254222229
1.19579464715215	1.19795526193114	1.19702646011226	1.19711542081632
0.916543225041657	0.914281579218679	0.91516946755424	0.915236903137363
0.876472825511345	0.875831898970099	0.876319026679847	0.876350515763888
1.12803480513653	1.12832944624713	1.1283064257417	1.12858411612118
1.15646386804734	1.17598846883565	1.17895248414344	1.18783722648907
0.889009388878169	0.888322677703679	0.886556237468279	0.886688122075104
1.13884825058913	1.13813742560387	1.13868205600874	1.13868472341162
0.851243273936985	0.862595181401562	0.860849222884763	0.86467348747434
0.894392207332896	0.888729178939162	0.889206079426516	0.889836793095892
0.813197323537807	0.819214437442612	0.817666064170399	0.817979677533673
0.57925102433916	0.579675488054601	0.579713351464014	0.579728236004673
1.23023897875739	1.23562080828853	1.22647307650835	1.22678238898311
0.7652582089433	0.764843846491569	0.764869509856484	0.76947654672705
1.26160833509232	1.26287320986484	1.26246699914415	1.26294568334082
0.887154225857487	0.885516294570962	0.886916016608601	0.886918017101684
1.22356854427389	1.22251476092607	1.22268912023562	1.22321640435941
1.01097706528818	1.01232022595919	1.01314735178977	1.01327590394572
1.02734926850361	1.02965239853113	1.02926178614786	1.02929846421417
1.13548329491519	1.14152503819073	1.14064408448804	1.14506999629998
1.166776628667	1.16663014123817	1.16619767197665	1.16788482273116
0.834903394695752	0.832170450920122	0.834791777267211	0.834791873673848
1.31730145697821	1.32099387221238	1.32596934836693	1.3273439882058
0.93230171599195	0.923661516265959	0.921935553502198	0.92308617904529
0.591878624467082	0.593192080899774	0.593936157790644	0.594539877130463
1.11054375675006	1.11030350379861	1.11025162285091	1.11025439383535
0.885815639287015	0.886902986329127	0.886563481539209	0.887157777800423
0.804510585143861	0.801901348600406	0.801358464803831	0.802300437208734
0.95042078864329	0.945801985506064	0.944785284033839	0.946738278064841
1.08075598810193	1.08483735334748	1.08584113288825	1.09459013392032
1.10088222226163	1.1011140304293	1.10152087940015	1.10161732298485
0.912263596205294	0.91243038545592	0.912240330885589	0.912242360985999
0.627235975613367	0.626088131927054	0.625848411839726	0.626804752131579
1.21416630115201	1.20801364369501	1.20321390031141	1.20758630081893
1.00114245144529	1.00074075397552	1.00059572828094	1.00118960803639
0.9122635962053	0.911871176600459	0.911865922075568	0.911890973107071
0.819018567435715	0.815107168224298	0.816445740575139	0.81854032563005
0.930967446144909	0.925013131323516	0.924723917511401	0.926434522954343
1.21749966748033	1.22391814905371	1.22578825865956	1.22664076178759
0.937691302945006	0.938810311819125	0.938492676873118	0.938693939978764
0.987594939180802	0.985991844348683	0.985198114680806	0.985330053080458
0.942707332344295	0.947104741689415	0.946201764318582	0.946782339808969
0.769672748814721	0.77208602714053	0.771696997382829	0.771797525692103
1.02850685222792	1.02823029097519	1.02773440907127	1.02791207820686
1.19567398982154	1.19456978689198	1.19717079884674	1.19720432697531
1.06159216174355	1.05964642174353	1.06020522465051	1.0609751168008
1.36344320225084	1.34533315897121	1.35112267035396	1.35919313588515
1.00426527200346	0.993715411460237	0.995001513909899	1.00094699533399
1.06976830385147	1.0690352077175	1.06938371308945	1.07060216799711
0.948970075762251	0.949154641065039	0.950023118473135	0.950386055183674
1.14698587145678	1.14642434285073	1.14573797389393	1.14601219284985
0.936578050637624	0.942072772453816	0.940370485104154	0.941463685898797
0.866769229843886	0.868115172067569	0.868545519467266	0.868688969464285
1.10105930415439	1.09116217821674	1.09550453367177	1.0963720377838
1.23978350375684	1.24020427765903	1.23950211097155	1.23958369751602
0.838038534947142	0.838691759612379	0.840654461358617	0.840713219452203
0.940809801938982	0.940844681866364	0.940837999597004	0.940903318870598
0.966784286468094	0.966589696479343	0.966700183906155	0.966726511062814
1.09424274980935	1.09421074191304	1.09436859902677	1.09456369202262
0.946561126565132	0.945833585797915	0.946918533697841	0.946920514065923
1.03125227416989	1.02043811251588	1.02498297361794	1.02569175818085
1.01416723873283	1.01300580634879	1.00756010823272	1.00878670286268
1.16972255154908	1.1717275609449	1.17279350744729	1.17305119717471
0.690418665909637	0.689755974626629	0.687578974547521	0.687737743386966
1.29423374280868	1.29277088269129	1.29293932688956	1.2933671914329
0.951381427326024	0.951886827446022	0.950966898209656	0.950973259765584
0.901085212833371	0.901131676607254	0.901700308419846	0.902092999419897
1.02611056370632	1.03500452526713	1.03667279069007	1.04401713615876
0.952576365133145	0.953702974591767	0.953821183781919	0.954742637494356
1.11270719811672	1.11998400452712	1.11799842204355	1.11962398809847
1.09334274691949	1.10114805961386	1.09904834606582	1.09975172322478
0.941269522117007	0.940965911689802	0.940931479898862	0.941122313981518
0.861557013642297	0.863017791345677	0.862600648171259	0.862665048033648
1.17205838184405	1.17283401006073	1.17239622594157	1.17243048981525
1.09162887676036	1.08373190579666	1.08518677982359	1.0858220610825
0.842777303537825	0.842653690881181	0.842644649529364	0.842830180058867
1.01539223721891	1.01487088367474	1.01433662831719	1.01554731264184
0.918568371642125	0.912910781618232	0.913505393320011	0.91439608145
1.24493426193897	1.23704150285124	1.23911421051515	1.23994217683857
0.901436047368396	0.905512455197739	0.905177869565905	0.90578774782042
1.07224723465087	1.07183065595497	1.07321798903804	1.07324449763684
1.11128213991396	1.11036366424396	1.10914122101114	1.10950731225827
0.891446599190933	0.888846756442088	0.889151580136096	0.890698820750501
1.07455012720668	1.0739125305953	1.07341491954108	1.0738953652593
1.08769216045536	1.09067168762607	1.08998524792011	1.09008718238124
0.976552695258756	0.977043973152965	0.977715407773943	0.977751228310965
0.781243623034461	0.778498958903892	0.77954020076509	0.781432602812532
0.901919309373742	0.897155732263994	0.896021121077811	0.896425353500386
1.13194205242437	1.13556271711474	1.13320308694896	1.13331866950157
0.803029922918275	0.798276939610464	0.798235388740968	0.798530628376023
1.04711690459753	1.05095667416645	1.05120637064081	1.05434101242041
1.32026670499035	1.3197261189043	1.31858598092454	1.31880093838913
0.827484050475546	0.827283913711874	0.827323550074519	0.827618922729127
0.868156090505142	0.86679964053868	0.865888842047112	0.866310098745476
0.708127295526238	0.708883946623184	0.70894923246104	0.711352106979893
0.859357917082889	0.85245411111543	0.852442023352225	0.854713867265228
0.725775353629907	0.718891094909716	0.719876964551441	0.72054363610794
0.88401911978246	0.88203123757537	0.882534161130741	0.883229235801245
1.17065028296223	1.17210509317087	1.17123542835213	1.17142472057347
1.0793026642183	1.07974242397564	1.08011159331238	1.08016598270843
1.0698185922823	1.0732425157152	1.07228449539766	1.07269159593038
1.17254102374443	1.16151554914144	1.16205713698595	1.16429790250591
0.806750850999292	0.811311997258106	0.812474733605317	0.814468613766883
1.21121147333034	1.21076505930462	1.21093910525175	1.21106286376217
1.2321436769258	1.23408418698837	1.23323991904131	1.23593280136363
0.850829256491589	0.847637282010367	0.848412165280606	0.848455180956602
1.05334996281021	1.04720192069122	1.04910197132444	1.04943282832975
1.19941968718298	1.19888283784167	1.19900889932481	1.19901636654654
1.02386053053026	1.02788241940612	1.02882718577188	1.02955114236049
0.916802832407055	0.917643359061644	0.917705183447795	0.91808788633693
1.74642109778717	1.74091429633264	1.74021936562352	1.74365670938206
0.990153739961791	0.990582552107171	0.990308239411288	0.990338409517562
0.994828548236926	0.992469426182194	0.993803051852766	0.993908370426126
0.973075508185142	0.960501931247842	0.961956896777551	0.965066816709958
0.994498137052877	0.999821424439237	1.00127587382549	1.00247003541102
1.02818335106297	1.02900550574416	1.02934970691434	1.02986415894244
0.983750284753853	0.983257719707511	0.983136554606614	0.983805797401811
1.13691299397146	1.13814262733157	1.13795454253513	1.1384671424692
0.985190824695812	0.984073999377435	0.983851205698095	0.986328737732145
1.00865175785099	1.01139814306281	1.01125382834643	1.01161541190793
1.14162071064899	1.13941668643754	1.1391869935219	1.14037853558792
0.850408626265992	0.850696437536363	0.850866423342193	0.850906465836959
1.02139599690961	1.02280364061307	1.02257637308148	1.02492158041194
1.1370766757901	1.1417153094105	1.13890245782091	1.13900398444648
1.09962658695285	1.10262125899995	1.10181570745255	1.10215901063025
0.716863707180231	0.715779419631932	0.715528739194938	0.715667546512995
0.603736264936622	0.595485350714909	0.595838047037606	0.596496379194557
1.02078531332218	1.02093249982257	1.02119320378502	1.02208490242681
0.84657640811393	0.847790175867011	0.84782919605505	0.848072497489099
0.732868355554982	0.733370877684862	0.732997078711932	0.733009636354636
0.900284292577824	0.900950679663113	0.900282611764887	0.903385257464319
0.901192966800718	0.902464932356439	0.902015993905858	0.902646059546525
1.12039902917991	1.11933452369292	1.1171681054873	1.11728003876475
1.04349399788744	1.0403540725147	1.04073662463561	1.04119093994682
1.16927638059013	1.17109490873015	1.17132676113261	1.17280732588383
0.893879299187952	0.880074549686471	0.882170659952806	0.883906255995895
0.827524239169795	0.824474939247284	0.825993585778136	0.826278282780046
0.991164400548475	0.991553023763134	0.991282249203021	0.991287141834299
1.24164945204484	1.24338905583534	1.24376285969007	1.24441107372304
1.11318601799195	1.109939351759	1.10977747548022	1.11349315892721
1.1214161889326	1.11927287447085	1.11343026265095	1.11376307488392
0.838063932741598	0.836913535589439	0.837166412569365	0.837258161158737
0.730539961082833	0.730538799673946	0.730522150364299	0.730903230778459
1.24260371497112	1.24667426068954	1.24628253327843	1.24742159528334
0.688117832153584	0.684509384281401	0.68500662269255	0.685731030235223
0.693894638254093	0.686246044642983	0.689043557229974	0.68957599986206
0.692539954555023	0.691075470455583	0.690337497812425	0.690477607910178
1.12821466853927	1.13032055017272	1.13031724461127	1.1315565615631
1.080717531987	1.06788933247658	1.07076417207569	1.07509859241934
1.02783926537348	1.02724202033572	1.02733225351448	1.02807877554393
1.07630653085218	1.07481382245168	1.07499335015504	1.0764548783886
0.75643264654933	0.754781880058891	0.756395211993913	0.756395355789348
0.86107504510157	0.856266235138092	0.854950891853663	0.855496110711597
1.17110778960867	1.17686984150593	1.17941953204415	1.18186597656278
0.925955948439367	0.925900475354567	0.925787953556794	0.926102586983254
0.812604417155119	0.805575404576886	0.808420808987563	0.808997210392062
0.874912385267343	0.875032976458268	0.877763797419834	0.877919362276688
1.01812955654496	1.01955743382516	1.01684050896257	1.01685440136676
0.938763587711766	0.939583589527148	0.940010768009725	0.94273065524088
0.814236998088261	0.813404399816694	0.813697561267236	0.813807974808469
0.797381858112112	0.789891565061654	0.790628948082109	0.792726659411366
0.875013260224504	0.875237391403895	0.873611925885497	0.873667127677679
1.55233245326087	1.55188186837389	1.55203187123006	1.55204331650801
0.982329622554996	0.96679805548871	0.967322583160416	0.969518115919431
0.887576580029537	0.884398932891094	0.889956251496215	0.890064828552291
0.751700489266116	0.763666129570668	0.764485446317138	0.767896570501706
0.839544900602124	0.83992705629474	0.838221039603464	0.838358640028747
0.990693998610689	0.989639101052153	0.989745832738997	0.990112946906893
0.799821119012417	0.798139281167583	0.797650864364591	0.797745716440275
0.881519488867894	0.875064026482243	0.87628356429046	0.877674363273217
0.988496599829964	0.98795498434938	0.989075748371756	0.989079674450274
1.20226234655857	1.20219537705197	1.20226198756036	1.20226199285487
0.818212068938425	0.818575381579821	0.818759677474814	0.820664556964047
1.2075652271887	1.20739527306612	1.20744778465673	1.20745379446163
0.908998175230079	0.91717321495109	0.915096020756554	0.916013089990809
1.09361252977557	1.09039096968819	1.09143613352944	1.092229638389
0.981034823800847	0.986995100708107	0.987462573897092	0.988984005477506
1.41840381262828	1.42004169403941	1.41937402681253	1.41946197124207
0.848387778126337	0.838100718802492	0.835904803852941	0.839016226514636
1.08609555461221	1.08316789671291	1.08271102397294	1.08298184945638
0.787805021988434	0.782949447060013	0.785151080358941	0.785192993744489
1.09734161061453	1.08411769431906	1.08220367397354	1.08577418198408
0.88583990478045	0.886817673156543	0.887119657789903	0.888147324940143
0.81093021620735	0.812934672614198	0.813016504876941	0.8136854748494
1.01999665260684	1.01348664760228	1.01279681877456	1.01537930336114
1.11997560618291	1.11900630635465	1.12016985574359	1.12017552876738
1.07193479513289	1.0711653026631	1.07198675753671	1.07198726798041
0.754928628249097	0.756571970453644	0.756424152168463	0.756503069105206
0.936093357514369	0.928025906928216	0.931462120401543	0.931847961344349
1.27158169474721	1.27375040100651	1.2750929429856	1.28155226476383
1.02191622262273	1.02343983221742	1.02346467386413	1.0238874220542
1.0425297574768	1.04262707648035	1.04260992737207	1.04261436085821
1.0896301918902	1.08888810109327	1.08806538494364	1.08813664421898
1.08199934185676	1.08178278191123	1.08259857481119	1.08271577058194
1.41680399960954	1.41977647258599	1.41833992213921	1.41927260414165
0.905812602886776	0.912137910267921	0.91608766874697	0.920286063749125
1.16393644325367	1.16166841964484	1.16167156547321	1.16217612640064
1.13642194670921	1.1364870335618	1.13648410180458	1.13651049632829
1.14808650746131	1.14891818052473	1.14857301712909	1.1505227559428
0.897208723913282	0.898501959782096	0.898841436654577	0.89913175604835
1.1898723848064	1.18730657643564	1.18699874943039	1.18722930336657
0.965590082797214	0.960734847107428	0.963781300934997	0.963833169851966
1.07066518303175	1.06761461347743	1.06806900363381	1.06973000122872
1.05616423095078	1.05767952911493	1.05949003273711	1.06010811631769
1.36077866605352	1.36052378873586	1.35854452325637	1.35875612123772
0.737709565981697	0.741579748615056	0.740754626276163	0.741178349018307
0.789751415474124	0.784946560789777	0.786590605766642	0.789415600293254
0.984026871495331	0.98460352300024	0.98380164003002	0.983842982280374
1.12249458186685	1.12989991571185	1.1309758480192	1.13244724470916
1.00872640056394	1.00847528801245	1.0079665929654	1.00815121894282
1.28862694213352	1.28771337472489	1.28838614164262	1.28843082285301
1.05114710410613	1.04579456116684	1.04279878141972	1.04360335958974
0.983219250740681	0.986253638769328	0.988708183575042	0.990416249665889
1.01798151856885	1.02455937343225	1.02542758952823	1.02872096031077
0.995886820024233	0.993100691020032	0.992845998006243	0.997055913527545
0.936693975876125	0.941386521033137	0.941701271482637	0.942909263851939
1.02484613447993	1.02755417437578	1.03342834271323	1.03429271281801
0.941105410307273	0.941702576231489	0.941657877365813	0.942142202555238
0.726783085020572	0.724277621790171	0.725089659848561	0.725436781845357
1.06027495082193	1.05558658537521	1.05827721007945	1.05835944069014
1.01427658946345	1.0155454780283	1.01519929617028	1.01540543653306
0.989454634034547	0.986896515463172	0.986624225294156	0.988236928916305
0.964920289998922	0.967520220399693	0.967257073347277	0.969692035375922
0.982394443473791	0.981651241457275	0.981019634508608	0.981885866117389
1.11257580066523	1.11262480198108	1.11303898081036	1.11304761180131
0.811697734868825	0.812797400812059	0.812825689636674	0.813749437753407
1.0965383162111	1.10517304620564	1.10598199534713	1.10852259226974
0.946656352703684	0.947018011607769	0.945456125562037	0.945570499626206
0.958898375879239	0.9606959291808	0.960612585933921	0.962296589538662
1.27508449810557	1.27182754239802	1.27122203544038	1.27254271462564
0.908122822714218	0.915359816568978	0.915842873109017	0.918329443483179
0.766515781133882	0.762878376534951	0.762136154816438	0.762907349069877
1.25027811101441	1.2509184910822	1.25032249350993	1.2503226968224
1.03704299973925	1.03662714259261	1.03807091714774	1.03819080839463
1.06305621288981	1.05841636479773	1.0607596920103	1.06095246182616
1.00429850830102	1.00327521408605	1.00353175890871	1.00412395344837
0.864567699622101	0.881781802554158	0.874634526406198	0.875729161581843
0.949393257100277	0.941941584217855	0.9397449112014	0.940320938329336
0.766365235420026	0.766354579895306	0.766442684476921	0.766472850864986
0.95064168281303	0.952816645749143	0.953267684315151	0.953870649724383
0.976199766035968	0.975399838749983	0.975127366834568	0.975221762435097
0.643845213799466	0.645353724615313	0.644907508893828	0.645507029002964
1.16212569356917	1.16092053365383	1.1637122187935	1.16384037328346
1.11945342042426	1.11987019287203	1.11996886196343	1.12038238002188
1.32427231032495	1.32438561385323	1.32552113468293	1.32559962026452
1.24514749580287	1.24501680988674	1.2446964862312	1.24542541065691
0.800394758735286	0.79537669865158	0.797948074971004	0.798213080743622
0.80848772587158	0.807277122996916	0.807233802204583	0.808222354364544
1.12620024361144	1.12259882594789	1.12127983382574	1.12339451673702
0.963052222432637	0.963811698035773	0.963594493791086	0.964086220077573
1.24011390663935	1.23631047439114	1.23704680953612	1.23892164320147
1.18378707524031	1.18377894897642	1.18367220037161	1.18368520774527
0.646947241747361	0.640338159268841	0.638623105703476	0.639661608766798
1.00627717117386	1.00835018795351	1.00789115297483	1.00790749094832
0.815972525171423	0.829488488916167	0.825931194087159	0.826783434765549
0.801975275533627	0.80608462443508	0.807370620566937	0.810484948572515
0.83708895501909	0.823437612036322	0.824025094194742	0.826647625329366
0.883347224554875	0.88107454448624	0.882216579303409	0.889172176355153
1.17283255813741	1.16783448049364	1.16845789621982	1.17381598677074
1.31658593351811	1.31906233020522	1.31921029941161	1.32291470355122
1.02810254163941	1.02767779561791	1.0276436999835	1.03100189745396
1.17904276856268	1.17910820909272	1.17907564586126	1.17909804904524
1.20320652670865	1.21475171787718	1.21009440499535	1.2120707662997
0.833969426731828	0.825317498624053	0.828013006883973	0.828459916599525
0.976830901207325	0.983476663671605	0.982985646899595	0.984524443732319
1.07313618281305	1.07297693586525	1.06397493657822	1.06511137440116
1.05090005857001	1.06181976713845	1.05931576632558	1.06109354548188
1.28489674553089	1.28482119320624	1.28550012769905	1.28550913145889
0.694559124392169	0.690223190879807	0.693865253507727	0.693869065177982
1.31463837221344	1.3161050201854	1.31608758358973	1.3209865837988
0.732687944927102	0.736090023004195	0.736013039317938	0.736387494352297
1.04860103929537	1.04026364486666	1.03840883432268	1.0393246059621
1.1801529340306	1.18414790651683	1.19116594836836	1.19219843478454
1.12131492347397	1.1206246361814	1.11946101774457	1.11967969191549
0.79622596566946	0.800932373040572	0.799827661934872	0.800215049950402
0.938500265898458	0.945892433032019	0.946131892687645	0.946737391082724
0.988601495116588	0.997262527008697	0.998116159151645	1.00369837565421
0.827082998046705	0.8303242321493	0.829337253497943	0.830182980060801
1.43223935138468	1.43274365897849	1.43274824117474	1.43285163094202
1.01316973427483	1.01398672629773	1.01474667926315	1.01504922599026
1.0659092214233	1.06579267417114	1.06517515988755	1.0653453414546
0.831535741571524	0.829770261534654	0.830113066171241	0.830211471834342
1.04480273508405	1.04325812927875	1.04214404718535	1.04506485712552
0.796127147559068	0.786626991541735	0.786949540944264	0.787871002214953
1.0053202715254	1.00456130632859	1.00324248217095	1.00383939768273
1.10599784532882	1.10616004183216	1.10613324230009	1.10633319907552
1.007138916973	1.00700650135634	1.00705343546043	1.00723357335056
1.15149135228995	1.16100921377266	1.16005941116613	1.16127831573014
0.901929364688499	0.902521935281441	0.902597950926777	0.90266356396638
1.05017213400617	1.0509389128929	1.05091319270848	1.05096694946695
0.852805674092521	0.851728554329803	0.851781668617984	0.852000379037563
0.962446884671847	0.959923765649675	0.959989507462432	0.961715722371803
0.592884455687415	0.598511191435276	0.598186126361863	0.598758421772349
0.98136970362866	0.97240460222765	0.971929952648656	0.973420312150839
0.86889879397206	0.875707622208059	0.873335848937095	0.873586906573645
0.627578281422564	0.623865469248549	0.625283815091384	0.625416991419408
0.927358064190968	0.930454464939924	0.929800186298779	0.930079362658443
0.824950561657241	0.827261275135104	0.825623099295095	0.825633910920302
0.688439381091073	0.692999721428424	0.692598366534275	0.693215928661248
1.22568407823014	1.21618868591684	1.22272041496854	1.22296202852084
0.973559813047639	0.97245246070203	0.97230443575429	0.972692560420895
1.13562734993913	1.13556521353337	1.13561175642617	1.13562005014192
1.09808995017403	1.09808855585334	1.09817843881456	1.09891181538903
0.981008119824174	0.983904094693051	0.985889973416053	0.986094379769299
1.05195532534643	1.04694253528822	1.0443688284436	1.04478101084942
0.770061808261921	0.770219113594448	0.770778463228206	0.770812917298494
1.00505837818627	1.00277474565587	1.00393592490768	1.0039634944228
1.00660193091498	1.01023464503192	1.0096576084816	1.01083891285098
1.21190156188088	1.20980293763425	1.20959075764	1.210009258255
0.999141387541605	0.997981817905492	0.998275400066185	0.998637586511
1.26118402530802	1.26327330218641	1.26313481834547	1.26515251860298
0.937107523397711	0.939963099287248	0.938979016119503	0.93907368976227
1.15908329396374	1.15401372796062	1.15542210943285	1.15559994165487
0.812104614474806	0.812333458838253	0.813186588338279	0.813354953834642
0.662112051995527	0.662931450044803	0.662321652090543	0.6623244506154
1.19493706495822	1.2002799834601	1.20387928951316	1.20654406657998
1.01261345992082	1.01214919813861	1.01227926938345	1.01240878915555
0.993081537299029	0.993158033071822	0.993291577784342	0.994001311666828
1.12347073788266	1.10364131164168	1.10334087949833	1.10866374918269
0.715910101677861	0.70479226024342	0.702313620088179	0.703912690852307
0.974804274233722	0.97365817314807	0.974480532660134	0.974495509050407
0.833633230103879	0.833867006618699	0.833705471139029	0.833719599550276
1.18177008649554	1.18233585371706	1.18179683940003	1.18179693156846
1.11406253184795	1.11336570684246	1.11165598572035	1.11310237855701
0.95666375967119	0.957476983023255	0.957091102574787	0.95724512742192
1.0612139772087	1.07217238740429	1.07335078113532	1.07597431606966
1.07044141060487	1.07044043408469	1.07042421864943	1.0705353835169
0.778676531202159	0.793755252388258	0.796546475365132	0.801236155762822
0.97668678848242	0.981974539057347	0.98126809806644	0.982224660232935
1.06195896733004	1.06168758742786	1.06230413984925	1.06230989069145
0.766033173166435	0.769016315880535	0.768656566212028	0.768819272687935
1.11064445099352	1.11115062579041	1.11105873252143	1.11119622509651
1.000919579588	1.00302176895101	1.00109085126935	1.0010917678796
0.807986440173597	0.790879592297913	0.790208929157845	0.791718442435394
0.803792081740981	0.803338725555131	0.803244683273262	0.803780367126637
1.10259719365608	1.09867588126101	1.09902358868389	1.10092043657728
1.10982395777329	1.11114284665942	1.11102209790558	1.11121792581722
1.01852327053209	1.01851317199813	1.02200478450309	1.02222322926416
0.7270722061402	0.726810965549815	0.726865313156311	0.726984102429598
1.22241521329551	1.21819433879288	1.2181032313054	1.22016608612751
1.03659832625473	1.03705156033128	1.03705695216595	1.03765073782407
0.754566499426026	0.752418034362545	0.753444555632177	0.753479105580186
1.4744211871933	1.4642754630324	1.45736293419717	1.46093388376054
0.912864730905539	0.912922611757093	0.913026161591353	0.913434216874182
1.08539794884726	1.08223911481922	1.08154486879516	1.08238339223535
0.836338846559576	0.847203564027727	0.847878343810534	0.851791742075358
0.904256454065348	0.907065116666471	0.904932437123846	0.904948575911022
1.16037688142728	1.14674420290669	1.15569163161665	1.15607462657782
1.379180875503	1.37685179710402	1.37737883747454	1.37843732953029
1.14278456608867	1.142985595054	1.14289495273913	1.14303142210275
1.09898547776177	1.09827987264113	1.09840660879225	1.09977387721933
1.00573492965439	1.00538396524241	1.00572494310265	1.01049729040764
0.835647243169583	0.834103225462926	0.834391224028876	0.834438935745918
0.83485480221888	0.840694602000365	0.839843907938575	0.840409070522877
0.890180124021733	0.903665997298704	0.90289716614686	0.905962259091848
0.959428478697344	0.962553070953808	0.960947874633909	0.961090252264438
1.35877630350889	1.36088596767091	1.35818667422899	1.35819790381619
1.00809779480535	1.00892771604059	1.00867363370816	1.01099066290487
1.02203528959981	1.02273695505229	1.02200018359954	1.02200069749302
1.07131053775696	1.06799236217628	1.06899282486556	1.06916313267414
0.861984184958052	0.862082009825952	0.861997106356234	0.862386484159491
0.883586312319149	0.887208000023221	0.885249445056988	0.885291767321618
1.12169596429068	1.12257362503505	1.12251430691375	1.1225347535151
1.01180137484284	1.01180619022814	1.01189556302476	1.01208004633865
0.982859710561641	0.981688670668644	0.982539039643429	0.982544811922188
0.975745357654561	0.973977820134241	0.974986867599652	0.975013174736654
1.10076793933196	1.10134217419305	1.10137111589035	1.10291396375639
0.656566657199959	0.654447696922547	0.655082664844812	0.655129401900527
1.04425968655699	1.04356013763362	1.04376545393767	1.04400734536011
0.971305904963145	0.978435132254248	0.971235315931842	0.971235356960249
1.1364219467092	1.1362326727484	1.13646306695631	1.13649495498283
1.14598141672022	1.1421344331703	1.14260734978815	1.14465297793472
1.18716398106737	1.19096736243973	1.1895561208405	1.19069124787245
0.873261717998178	0.875015795964175	0.875167780943725	0.875198191182206
0.79007301459716	0.793036192237465	0.792118382917689	0.793123366720364
1.27070066385593	1.26627345174731	1.26997543239605	1.2699873524024
0.86154346541131	0.85744528367196	0.856808693648633	0.857781236003955
0.980045246684654	0.978618848591905	0.97774200397291	0.978052549386223
1.14605488134719	1.1431531170396	1.14325936662754	1.14518215649949
0.994053231175401	0.988143570538135	0.987906733385672	0.990164322431921
1.09667657556303	1.11058163400101	1.10901016477081	1.11115191962614
0.856639690352497	0.850400612921671	0.850510696078573	0.851542889513577
0.911836381486867	0.912475328071696	0.912728959448186	0.912869137065723
0.7172177521476	0.729042756210969	0.727793677925916	0.731430335635392
0.810930216207353	0.799338645647973	0.798237680370801	0.799671129698126
0.973057934416504	0.970947217261789	0.970976313950969	0.971006305045881
1.0896765191357	1.08917805685763	1.08946857469515	1.08959917006587
0.973986491153545	0.971896165452607	0.97178307634279	0.973158447092602
1.47109762239011	1.46878813219791	1.47651017947716	1.47727901245868
1.0992426069861	1.09234494473364	1.09572970936645	1.09619707844814
0.935322189924537	0.935100036659391	0.935029734208366	0.935234120625724
1.13080711741463	1.13023059254892	1.12952476383223	1.13022201977564
1.01145178766292	1.01135349676359	1.01140412320103	1.01142538737337
1.18137414225519	1.18060488999278	1.18126416906464	1.18127362627277
1.09605800777244	1.10874435102344	1.1096602233061	1.11350355721476
0.971778502469051	0.978685311385123	0.981199985369033	0.984556892320799
0.886993223207458	0.890458558885713	0.890793914657464	0.8910384154776
0.977344601758887	0.973289003924855	0.975055018849042	0.975117402370091
0.882582687146997	0.890193860782238	0.883845517951062	0.883868470920516
1.05245024467297	1.05783729440272	1.05621947291628	1.05644117113184
1.07693122056118	1.07738923594081	1.07711214208941	1.07766412690394
0.945195953644847	0.944663739822141	0.945517299568442	0.945524939566858
0.899229288599542	0.898416725976507	0.898937446699816	0.899011619216119
0.649654647444956	0.641292626840774	0.642527984420635	0.644049815099425
1.0058292580207	1.00210596829254	1.00327512289599	1.00582399449932
1.25015085576783	1.24960810757779	1.25010504411502	1.25010675519255
0.685308732229136	0.682389113218026	0.682966368888774	0.684726390279556
0.995825246801753	0.999343706831327	0.994196537204647	0.994270385991763
0.965168312426141	0.964869913400783	0.964565031266085	0.964800911257237
0.964183322743035	0.967947885722975	0.967401123245389	0.967596036786664
1.03396450776575	1.03088678044159	1.02906716434488	1.02962531472312
1.08971832469401	1.09311539611773	1.0934435186084	1.09511507369116
1.01505223881337	1.0190270089983	1.01820338462346	1.01882054568375
1.00028764355971	1.0001877000272	0.999889313082933	0.999899157163802
1.25323297810432	1.24455947205816	1.2456462994316	1.24843490943068
0.957270567098092	0.957044622542819	0.958224794325464	0.958307045793798
0.86321112033927	0.864741511513494	0.864622390197533	0.865954675252864
0.912952967791623	0.925673608558902	0.925476752832611	0.92669998737944
0.990547502319026	0.990754073642005	0.990729705150624	0.99093400560594
0.968273979645218	0.968085560628583	0.968219267391163	0.968241130673685
1.03456300596819	1.03300533734899	1.03290776329158	1.03375559408791
1.44504270288861	1.44432137151373	1.44480556713394	1.44482845668072
0.846724630221469	0.84664097005975	0.84669930146035	0.846700601392475
0.859985771179106	0.86139307480991	0.861138569312417	0.86165924255536
1.0366206125578	1.0367357096545	1.03665236300654	1.03698780569111
1.01057518492204	1.01382538395426	1.01526953974363	1.01602212862372
1.04673093191862	1.0367367499631	1.03557570664202	1.0430874235506
1.06640281482415	1.05674406078846	1.0596513165754	1.06107216164861
0.937855474102952	0.941767641921959	0.940961703845978	0.9416802542432
1.28354178193772	1.283509514598	1.28520548490388	1.28538021966747
1.06091642388883	1.05949893946818	1.05977337927502	1.06009041498038
0.900161347338522	0.902295502341164	0.902013147761013	0.903081277858762
1.16281227146382	1.16151302285208	1.16309332755756	1.16309449594389
1.46294860115563	1.46486989460323	1.46564479283797	1.46698268197071
0.892653199234869	0.893457100534691	0.893114203168868	0.893155496412173
1.03104379813927	1.02947630865781	1.02972061682845	1.03007670396382
0.825174415714139	0.826009843521067	0.825583783051135	0.825639058976076
0.936916584560476	0.937487110272187	0.937767636546011	0.93779925111359
1.2749471769567	1.27135503367508	1.27390118169434	1.27417472975149
1.00773621545967	1.00137649270559	1.0003349697415	1.00148877506602
0.868495612466361	0.870215328505165	0.869881188102102	0.871508232706734
0.970887400687119	0.972571201184269	0.972534448207093	0.973180836990937
1.10200076913771	1.09780182830886	1.0993982154275	1.09952388338784
0.905892024221406	0.905089612340356	0.904970967306554	0.906053946288017
1.06508959513467	1.06307435441084	1.06303315620435	1.06403146407579
0.873084946000498	0.862018780980951	0.861846009714554	0.862694007854729
0.839471765531679	0.827585177766169	0.828313669858928	0.832709936340749
1.12795565337779	1.12607834479855	1.12460652277363	1.12560076139421
1.03260749149161	1.03459039763465	1.03545560705773	1.03571177337814
0.953781340790687	0.954585519940708	0.954948183330358	0.955101431813803
0.845457594818329	0.844377979115323	0.844011457450045	0.844193095195436
0.82466631601956	0.825390534207144	0.825120724401976	0.826088893244415
1.16374425647094	1.16333328242316	1.16340170325173	1.16360037308623
1.0015575266173	0.998771767140424	0.998104726887425	1.00212222607649
1.02827079735737	1.0281959180171	1.02821099634532	1.02866769461879
0.953390043652063	0.964622667642195	0.965138747430815	0.967845729136975
1.15081343429357	1.14212817607018	1.14162966834652	1.14307602390105
1.09416684878197	1.09552479212574	1.09534005809753	1.09581090421303
0.844507750756394	0.847316645286369	0.845717660858686	0.845742486957859
0.829221213660677	0.829270402768418	0.828818199100341	0.828820858691943
0.78573996734946	0.7818426514061	0.782104556320965	0.783171476796144
1.01884365983548	1.01891113373692	1.01896666541053	1.01896983587263
1.12794927418145	1.1281736340325	1.12800908134738	1.12801300008025
0.729616860344307	0.735162670913491	0.737014698112307	0.737365510144026
0.856092458392536	0.854864417577026	0.855194285507232	0.857784329907147
0.83790401741669	0.839112965677321	0.838907107624969	0.839049937166559
0.84086728011036	0.845214719595394	0.843991526149552	0.848801021149533
1.13164001102306	1.13204559189252	1.13209984916363	1.13254684848473
1.18790950465898	1.18441649284027	1.18458394016302	1.1857270714449
0.965758805721504	0.971769144460076	0.9677444485054	0.967881252158579
0.980103143539332	0.975683952813385	0.975750438112663	0.977843271506378
0.72322092838181	0.71673606379818	0.719965816852258	0.720145291642967
1.17815166253199	1.17750008925523	1.1774701015221	1.17765641480098
1.04678722003866	1.04478277881299	1.04791257745098	1.04805966112678
0.96581430246771	0.968460025642408	0.969959694524872	0.970423734867193
0.906988026798835	0.91700106638314	0.916424669740364	0.919955619397835
1.25475660238412	1.24767945013551	1.24682721879393	1.24977675427303
1.12631743039999	1.1256779756768	1.12670888849453	1.12671999590296
0.976570033790188	0.979333230815165	0.979147847254169	0.980084272641129
0.971823660175218	0.970556964995597	0.970742704160888	0.970902712642242
0.962210020952529	0.962398001825931	0.962564176989939	0.963086940448444
1.05143679403652	1.05342803742649	1.05358498650089	1.05589079633232
0.778878966808566	0.778051008646023	0.778465642092058	0.778502955219682
0.956155121061062	0.953322536794263	0.953463070509365	0.954853048343895
0.929667485439295	0.930334437833482	0.9303836794516	0.930690624343355
1.13997269123125	1.14345447949612	1.14388025303159	1.14458304578048
1.02446169876989	1.02490534134363	1.0249646752844	1.0250066115011
1.15340119466957	1.15070407886438	1.15116406672837	1.15127374279222
1.00174645767325	0.99440092968103	0.999141731432538	0.99927058330497
1.22717777441357	1.22587149023286	1.2263614722988	1.22691421331909
0.749222757263952	0.749317409903831	0.749669564189376	0.749708110408507
1.07090755373735	1.07175222415964	1.07172011738354	1.0717779075495
0.83030410331631	0.829198450778286	0.829511087011909	0.829638444694059
0.876860138716068	0.887818442633228	0.887801387035461	0.888806084121414
0.805677958105637	0.800761422550823	0.806301053434373	0.806304025073077
1.10573087716566	1.10353542513703	1.10781395236551	1.10791201337144
0.97254919000685	0.971589885586296	0.971366883471186	0.971554403633413
0.980276701392928	0.976138456163251	0.977083624820591	0.977764228826097
0.806344987261713	0.806424450481194	0.806679526063513	0.806683257174559
0.904825545694738	0.904201852994746	0.906432448956535	0.906499272384166
1.25161884765677	1.25438221771774	1.25450906227781	1.25478101111326
0.911891252712541	0.909622663594292	0.909910009577075	0.910345488959172
1.23252346851936	1.23256216701418	1.23247939089451	1.23247995156371
1.02831382975835	1.01814145397928	1.01481544013411	1.01569998578794
0	0	0	0
1.00303867029921	1.0028350091939	1.00292200517171	1.00396635534611
0.174431693242725	0.174418708108407	0.174463935591196	0.174689486985119
0.00551601446766813	0.00551560384166645	0.00551703406025094	0.00552416662159316
0.003902362904703	0.00390207240298549	0.00390308422628336	0.0039081302324098
