# Supplementary material for: Making apples from oranges: Comparing noncollapsible effect estimators and their standard errors after adjustment for different covariate sets
Source: Biom J. 2020 Dec 14;63(3):528–57. doi: 10.1002/bimj.201900297 (PMC7986756; doi:10.1002/bimj.201900297)
Supplement: Supplementary file 1 — Supporting Information [file BIMJ-63-528-s001.zip › results/OR_Nsim_1000_Coefficient_1_1.csv]

Unadjusted	IPTW	Adjusted marginal	Conditional
0.904509222100511	0.868319106129556	0.874896672912534	1.00320973351948
0.88508419605395	0.872578243232896	0.851392349858723	0.948177427980935
1.26823156660328	1.18851008213498	1.16043744089378	1.29919399536748
0.870817073139857	0.882859917627608	0.864700286247414	0.97746368572592
1.10302860282609	0.949692030715392	0.943804473900861	1.12493960966282
0.924711834271119	0.800081154445237	0.806681184840354	0.945989658658254
1.09820349372946	1.05100812906415	1.0444844712977	1.16627892500906
0.798782478113948	0.850992221462773	0.836586544549617	0.9516713736229
1.00178026251208	0.938873991813843	0.950779082578083	1.12122495399215
1.0293579608683	1.07579752759866	1.08114488508757	1.28411112036866
1.13242554550632	1.12209792041476	1.1085126630217	1.2988516018384
0.657982547864208	0.600075707777184	0.57598322423838	0.666260823506679
0.971163430434109	0.912398974524868	0.929122651587801	1.06944296475569
0.561926850548046	0.672924148565385	0.683312593141504	0.768055328150469
1.08212931843768	1.07178988806056	1.06274040781782	1.19568999371562
1.42154580241462	1.36933177814802	1.36398509797735	1.62869730624422
1.06367636466315	1.08375313599675	1.07611294962309	1.21614992914634
0.764770512549632	0.836654701785892	0.803427562374636	0.91800460170722
1.10932197077847	1.06142071847111	1.05635484400999	1.22712998066559
0.781354554489636	0.850878876979013	0.869127536290203	1.00069017915359
0.772981653714919	0.823651306933961	0.815361603769036	0.922207806593944
0.848241924654755	0.861127376988251	0.852608762717496	0.994814767706197
1.05066352126704	1.04048173629223	1.06588845333124	1.23029575561504
0.90010259688392	0.929051310453025	0.928626604405777	1.03951533362052
1.02308486986057	1.00696145664993	0.989536629604924	1.12345823729096
0.785708979937947	0.781543223538674	0.815491250885965	0.944901029299617
0.739739744842039	0.739548824726524	0.744286623006079	0.857737038354676
1.00098619122891	0.963449886967922	0.94483617970057	1.08728816247433
1.01001863286781	1.03150640813381	1.02339199388288	1.17197358174079
0.704808831359511	0.727192164680624	0.713187629595023	0.818501240641113
0.908262842645604	0.889397191885465	0.894346258706939	1.03466770441651
0.862681281270342	0.830224956611914	0.848427069065095	0.986309482997932
0.914734119426912	0.895472152854622	0.908431050953898	1.06198889835858
1.0765727083849	1.08258396546293	1.08733454663326	1.29810285053849
0.882399331092199	0.808724051416938	0.813664356443029	0.92187355650215
0.831974062947051	0.840779828407976	0.833440695896104	0.982569490085061
0.851490894824126	0.804179128610257	0.794707889390478	0.937997558659564
1.01194771243972	1.04553901008788	1.03828431580389	1.168514325899
0.828805938368024	0.82106243035284	0.818650957130784	0.970976075267275
1.25335113021985	1.09652653719249	1.0918349124541	1.27256760406859
0.786806963314903	0.850081441218676	0.840459635353314	0.954957879021384
0.972078343581141	0.923502672293104	0.928905835748748	1.03833194502564
0.863716389700382	0.828807023709008	0.807572112334755	0.943746977260374
0.839558574847286	0.789609028203357	0.820378154851926	0.944392971428669
0.821862757229886	0.827633114916899	0.821603672102419	0.99791750964337
0.963370031640463	0.967719884385387	0.989787331082232	1.11899783347577
0.744487604127742	0.713092632092285	0.709658993530265	0.827851317056689
1.13103425161861	1.15521553795625	1.15038703188574	1.25561088838694
0.930290477783272	0.90268490738406	0.916131045591129	1.08679805897389
0.898689848110791	0.817768543146678	0.802311165173642	0.927557922827574
0.979171140457842	0.909665772936839	0.910485409649852	1.04620476090885
0.999141734117218	0.983549672870605	0.978735457433029	1.07584285954881
0.790308544449544	0.800626012590469	0.80997847299223	0.88985283763301
1.29970232553316	1.2754697757866	1.26311899131147	1.45148734250674
0.813058631352187	0.784297104390199	0.776772794548351	0.907575714589522
0.797767290608051	0.865697646752453	0.86959389152803	1.07165523528668
0.837103090521116	0.78506744305051	0.823538715799672	0.932457984792324
0.830656159336696	0.819635277579751	0.806356475685884	0.983796943817967
0.884976155555116	0.824556758807565	0.825714463159283	0.900033120367093
0.793991348288056	0.857443079408871	0.859544600500321	0.990952198267756
0.6421360532198	0.767919315552664	0.768362245199635	0.87380340213487
0.90613836041026	0.832351518723356	0.846040236729383	1.03160144002787
0.729127433980556	0.852512072755449	0.857904436931005	1.00096650285827
1.07525945848615	1.125968385006	1.10907067026319	1.31130140792883
0.806057900970187	0.76621258503939	0.752392957108703	0.89241015312144
1.10345621631841	1.01926063539112	1.01205192135321	1.10034946057595
0.953272238521881	0.95209431861073	0.947596825498967	1.09956369403879
0.520042655475584	0.566322706406335	0.580132047583138	0.677671135057117
0.753536959180319	0.778694643377745	0.799346503714553	0.951524326760199
0.638605222784621	0.718950980988202	0.733278647433744	0.836795923840563
1.08697071365281	1.06029071833632	1.06274562876461	1.21476037172665
0.84381115936605	0.871478360598867	0.845850087724268	0.941777218590737
0.921947094956081	0.89560676699124	0.89638620387704	1.04978977373528
0.885693631237307	0.889485241001679	0.905838621894499	1.03193753418637
0.65443708970576	0.646000755119003	0.663808536661692	0.756647715085171
0.954301761789864	0.864876610074768	0.842096411012416	0.957324254279372
0.980354149461986	0.945344272813393	0.950352095344479	1.10549781906611
0.744963884608374	0.696408336589487	0.700456649639343	0.801042497734457
1.0028449794813	1.01300757664756	1.01116995243197	1.15640344113931
1.04430694378585	1.06581281334438	1.05178223139827	1.2112184074004
0.568374553884121	0.620218559104852	0.62168881712029	0.72629856383028
1.01294880243351	0.998331814497672	1.00373309791387	1.1507931681848
0.978093800245837	0.840340483402455	0.858986575531198	1.01374513643637
1.10790699567387	1.07402707539107	1.07028036853079	1.18843939152938
0.912418933492113	0.975975879388929	1.0042424002654	1.19542038840859
0.8600045509103	0.891974662396887	0.886592247387523	1.06630409926563
0.812420634673124	0.779937052373231	0.769518787284418	0.956696114968359
0.818467478719637	0.752030268191968	0.758960563608599	0.888891234645417
0.616607103440151	0.60886231650243	0.615259090073415	0.707394081384153
0.842793230295156	0.858851668189864	0.862358700617251	0.971052243677331
0.822321874318698	0.799924144137186	0.818300947791764	0.946017726142579
0.84546495601691	0.844684225296772	0.834069436491538	0.958479994598245
0.760549191925236	0.788557326960749	0.79393021731392	0.920493870130708
0.833206398869532	0.856502838375762	0.842332201199144	1.02981827759773
0.95500514185391	1.00429951116625	1.01420833860454	1.18140723721961
0.587010448145522	0.549085278239836	0.54693211145934	0.622865891187138
0.700955653343666	0.612804466991767	0.604184094721139	0.685214597725168
0.77637098612312	0.780830332215209	0.756553181594207	0.874829176803058
0.79277702151073	0.775458160378619	0.769792496918837	0.892028170105846
0.802630755247199	0.687584631731669	0.675448070459864	0.772548181173041
1.16890579873662	1.05131289674214	1.02612475591606	1.16512758037315
0.890128606839117	0.898409506226184	0.89442023370147	1.03604971047191
0.915790203080779	0.862290167317249	0.851987941335617	0.980727218870245
0.999657135611301	1.09293543319729	1.09889870270708	1.22567051435328
0.948867301112131	0.955810609041827	0.972001431141324	1.16143406542066
1.0922269254956	1.04220010214703	1.03830916879263	1.20121673626764
0.892439516053779	0.868767367714945	0.85269180934358	0.983471469008171
0.600874035737232	0.593448381209791	0.593684316059122	0.70177129176362
0.732469492041371	0.780857960174133	0.771119718835612	0.889809478878823
1.13443011976162	1.03260259321507	1.02775843134089	1.20130262992739
0.805108501615902	0.768375103491786	0.753808150003986	0.891673423868179
0.821877755845275	0.81773540861278	0.822546559275815	0.959283660382745
0.796257976484466	0.756697176964127	0.769850277115128	0.885117884917023
0.780913326880776	0.785061486374322	0.803451241538328	0.910785248700081
0.905459012559042	0.990950050822884	0.991338135017242	1.10693791497717
0.950242853864209	0.909647087460193	0.90655124895717	1.0119813530496
0.960648332424228	0.986974169456246	0.978583866474	1.12661078097383
0.839703305147143	0.886906972195388	0.858860262404938	0.971593112512542
0.708384759910332	0.778887382606442	0.734587636125452	0.851828730615816
0.718949367339125	0.767305072281909	0.772199382354918	0.883043871205795
0.831827938617263	0.88520998123253	0.923021038344212	1.05021555690728
0.554406222182155	0.581046742287975	0.603817106521774	0.658925702643418
1.11923157556872	1.14400430616382	1.1495894727793	1.30543460124035
0.688193484007258	0.676131347631809	0.688307272637507	0.790520852436809
0.812459502339299	0.858435670161196	0.864994011757689	1.00510148475296
0.645414880296481	0.623090764129552	0.635799990438043	0.709910162348695
0.869649871606607	0.901098189696051	0.896213617889721	1.02745676641474
0.807247482667799	0.735141925927237	0.716689510502061	0.814985853838108
0.823890058040858	0.90962814516011	0.906052801519055	1.05507494055158
0.674618479931936	0.729877813922951	0.737565668061276	0.846125341399776
0.997189587862457	0.909152614566225	0.916495740727117	1.03271365944402
0.647871754580456	0.701789296150369	0.730442735053876	0.878025607620713
0.952456008343323	0.883668653519859	0.883679309860647	1.04031422430239
0.813918799505281	0.819993436279579	0.821119991616673	0.933935177118111
0.841368470103247	0.826864319048451	0.819834894747366	0.937677631007307
1.14613348144618	1.11982094540704	1.08454675348498	1.20756522407784
0.802779381485559	0.755909047913139	0.766613829649743	0.845354526660929
0.678415918702138	0.671598579167425	0.661577813538105	0.750416074673506
0.848467340857883	0.776187785711137	0.776907652635583	0.891903108661991
0.99479874779421	1.08838585544262	1.0795634429463	1.20877811699032
0.907123776336273	1.01132277511516	1.0130476957807	1.16867119630761
0.56738566592407	0.499739835559249	0.498927118299049	0.579862491486677
0.843184140904586	0.768102810327606	0.786960500570636	0.922944336275279
0.775126980979117	0.82265751427914	0.781526446194397	0.964970950291035
0.990172817422603	1.01565513913009	1.0177860873299	1.17381947418834
0.966299138389479	0.927831295369666	0.90900140836843	1.01977802984142
0.960248317118578	1.04358090873289	1.05830050451946	1.20508440917854
0.961010800302266	0.975040010614206	0.981303687518484	1.09049530893478
0.982080139219208	0.977546331764766	1.00276480129419	1.12247147368612
1.13328360130338	1.13738816018642	1.13867359221569	1.25258299176405
0.815196445246072	0.773793988662198	0.759282786652372	0.867589403136529
0.728198168846808	0.741490746892216	0.761158867917265	0.870537892386305
1.1825408172773	1.13103006719371	1.17721894214791	1.40311230321616
0.616204769899236	0.667699274841848	0.680203392403626	0.830230843198709
0.823241152882115	0.877643962631739	0.855090062357713	0.986909862605869
0.727917380303504	0.820002282127263	0.846003832679512	1.01218871256394
1.09998733185467	1.0853212903969	1.10786965343707	1.25560125099155
1.09460265796856	1.12321932386475	1.12351711296575	1.32190299972629
0.86171346893548	0.861958854254422	0.855511448809426	0.977523200475287
1.06485819535324	1.05053020154741	1.06466448486959	1.20468939266082
0.54161717723584	0.584184720085749	0.558256901510126	0.640540411761053
0.547858590938896	0.495792275040931	0.512678095925377	0.60123483206224
0.922798247621919	0.824824138229395	0.820773854295086	0.926541220053188
0.780754196680389	0.790019665668624	0.793037640800934	0.903147749585403
1.05155383504766	1.13185215710616	1.11319110788182	1.30857862994889
0.984895027487355	0.904247086717056	0.888320579507655	1.0167458562323
0.782573754403552	0.810357353284311	0.779442990486223	0.950668823261781
0.589908138295316	0.688243578230637	0.689384435316749	0.791115051877331
0.960551143234502	0.957633511455998	0.963007194117761	1.07876265998646
0.975197674872623	0.936735005121502	0.941024855323962	1.07610370186926
1.08739457619085	1.03660844878319	1.01504321758349	1.22612464131675
0.530997528573469	0.493005432259604	0.480079521532342	0.535067384049237
1.0094210743016	0.985198221998742	0.969871881642713	1.08893760378779
0.775446542191272	0.716171919305841	0.772271411596874	0.92533144838809
0.972545540627276	1.01304362522069	1.00559548059785	1.12302664368611
0.737662404413718	0.661130124484979	0.643163460595578	0.736126921259878
0.730123376998438	0.68065849679622	0.695422640895542	0.875395388383868
0.821531462157813	0.767966902050968	0.777215529303817	0.883618800588923
0.702245118847523	0.737217308575834	0.718949319018878	0.827145387134
0.70974274594629	0.746475925544727	0.742486288923386	0.846862013664403
0.550538569787059	0.607730490843977	0.629014250793463	0.738079617046541
0.834406091435811	0.823479200803151	0.809854829623562	0.942120030761329
0.771161407682189	0.749526817320032	0.744175809864792	0.830574101992056
0.74458638047652	0.766570975639066	0.75771946994716	0.884051371131404
1.05115208547987	1.05738842585727	1.07168488546809	1.24313601182571
0.875065023791405	0.796650135162407	0.815084346817831	0.928631178218676
0.707028178334171	0.698791390691679	0.72482958841805	0.829216814690618
1.03766763216171	0.993379850023457	0.993409675444094	1.1516953426336
0.77213257768124	0.679472752909306	0.664012975321426	0.754556174647342
1.14128379119832	1.07206166297348	1.06942411640497	1.18843070344213
0.89062356191087	0.895116444377019	0.912440860480473	1.06644568709393
0.765421971634351	0.772987369795241	0.745826716324844	0.852027965061862
1.18137759324211	1.23905944138329	1.26166045008898	1.47963318413371
0.732650659161907	0.690909418997312	0.68579282018061	0.817442835365815
0.848127116594035	0.827645784383097	0.848536629828218	0.968671629469739
0.919619456198932	0.962039899085834	0.963107428641654	1.09106489265771
1.06767598521952	1.00050151115595	1.03473752843733	1.152423024567
0.768043644137752	0.709040626223316	0.713659106689207	0.816377189102578
1.02621182308655	1.06508659050717	1.07851588826393	1.2308817548685
0.804734307356622	0.783691301499752	0.753466042366283	0.869881131479398
0.70598279056178	0.696609920528568	0.682334950412096	0.801085118376281
1.08512625293455	1.13524001968266	1.11748218965219	1.31362200038013
1.06897685204727	1.01981364567958	1.02145051598244	1.14734986861002
0.984785536960063	0.946241574237824	0.95321977113238	1.12449756174148
0.772256423458501	0.749621663196045	0.759744838473782	0.850191263065499
1.03456300596818	1.04678988561021	1.06376455457393	1.21738144454236
0.765445197470533	0.816186898301297	0.816038889484794	0.965939721611144
0.862985125265005	0.824334327194091	0.827935644743353	0.947483523005509
0.898261746884062	0.899039507673963	0.889435419865173	1.08178932040776
0.940530246099891	0.929260684395646	0.90764802291288	1.0399313591341
0.942694424574335	0.865573050334183	0.849210773500465	0.988362995497033
0.799607091663147	0.818752982994949	0.772843628652446	0.87814414392805
1.02996442321126	1.02385049916901	1.02536105842656	1.23719195960684
0.476087718810874	0.502603906842179	0.507466468525901	0.590211532606965
0.596267141723214	0.637713124930589	0.627687581686423	0.759030467234528
1.0042717242789	0.987150586554073	0.983174490873227	1.12851216652962
0.740464079954508	0.829723361423653	0.82325580112011	0.967910184016309
1.02112681009829	1.05792408159759	1.0348919573954	1.21171829675846
0.775431582045584	0.746538764146109	0.744973171180653	0.832224739991532
1.04652096213312	1.01591315488634	1.00262879225814	1.17670326342007
0.446307458657678	0.407113187401935	0.396802175810536	0.453385901499619
0.988664126336105	0.935518717800146	0.92395421077368	1.05149222991047
1.29628022860288	1.29995462118083	1.29547940066582	1.49420753357054
0.788498984540837	0.772237515549311	0.780231339099716	0.901423418049738
0.528268537380229	0.569705188213664	0.607069891659936	0.716530321783122
0.881923088371545	0.822952590848563	0.785439740089494	0.927921582671818
0.847297860389292	0.740810324805922	0.740379314358981	0.854164765832721
0.783819000066848	0.824343859473435	0.824481531156537	0.980445717797336
0.770032323249586	0.722658130616238	0.728787266152675	0.844206289651847
0.760097501069357	0.828569244578496	0.844972966502369	1.00461528021756
0.898842822272309	1.0208771893918	1.02664168852647	1.19149154647334
0.871012493217584	0.877513012342324	0.896058784872062	1.00916815561711
0.614178394596051	0.616216914518257	0.614564620110796	0.673813004681877
0.735833561792669	0.782661435406448	0.745980244759901	0.893558237174136
0.996171483114022	0.991840737808665	0.956266376049516	1.07070255818563
0.99562326539849	0.963704169161197	0.982915913546466	1.13073635158119
0.623602737080055	0.593103559453487	0.600401640209644	0.690206935010625
0.635487771413807	0.633399692012196	0.632228324484798	0.699476438140414
0.863752643915122	0.91038478255793	0.912309465438883	1.0792969745754
0.678292079571085	0.563350186282065	0.580886134174729	0.664166685703515
1.27482422851537	1.23278365561609	1.23715887884639	1.36882349353374
0.919725780017289	0.936430651481629	0.949845291812525	1.07259850941305
0.743757181448762	0.768794886512216	0.760006604474322	0.898213137997384
0.938646973998462	0.920654134348734	0.950376778665314	1.1174071080798
0.934309237378059	0.953210125266666	0.947920613706141	1.06711974407527
1.09642705738528	1.11202131259233	1.09007207114232	1.22719473606186
0.819503081723255	0.725938825383202	0.702648360634905	0.793548872781302
0.921352618682991	0.886209661232574	0.884894271252886	1.01404743028721
0.797932818364737	0.691881359716342	0.70976678196678	0.806028345045731
0.705172834138244	0.67505168884867	0.679667175705671	0.802590107932487
0.970619475471409	1.02817972418778	1.02431061728434	1.13140346539132
1.09192330051733	1.07635082205975	1.05783848606875	1.25361422347448
0.599199056956267	0.580090539763058	0.593911621814207	0.706126174584359
0.809840876497185	0.886066836170134	0.906278750890146	1.0788566432518
0.837500124928829	0.763835668674424	0.781238235219595	0.912405848135861
0.994209500119586	1.14375685572594	1.11207308226714	1.27605154884571
1.02446992082365	1.00019314555261	1.00604218723431	1.18556836359675
0.672977292051976	0.737789204597456	0.735914571466258	0.81813846566306
1.01203254167921	0.952360543386129	0.946110905775079	1.05673233386552
0.474927526987781	0.522505756496405	0.501440253210846	0.571793484786568
0.777970372871114	0.786779313542233	0.78535602092146	0.968678296138778
1.03897239454539	1.029895181703	0.993354729906062	1.13036096477251
0.758007465646353	0.722867613245303	0.730202802712059	0.822286592078152
1.10812031650939	1.18024236240727	1.18385668941722	1.38179436647626
0.984102578356651	0.965414810871973	0.957033585657186	1.15970572233891
1.01495193408123	1.03602520861834	1.02663439795622	1.18980713571248
0.960345641815421	1.0076468944681	1.03440154645766	1.17973194382717
0.55505659563739	0.590657422503039	0.583797787922618	0.699936133246224
0.805975990825577	0.805774796345638	0.820029567619164	0.954475470133538
0.907361758084167	0.930157202052217	0.923155497939918	1.03802189839252
0.716560316263545	0.748873097207586	0.744948904627589	0.845500864206559
0.711073396828933	0.72572031910571	0.73745092659401	0.90930435150675
0.971129855923953	0.892489942364967	0.882734547449764	1.04275415699445
1.08569868188261	1.01978002637213	1.00848855559138	1.12652418027185
0.843299816365338	0.83147646448738	0.831169800701077	0.935755317468805
0.977099297177105	1.03525888840851	1.0350955167837	1.20753161098164
0.969779416826009	0.966125476512025	0.97671719871921	1.11396378670232
0.985173633880809	1.05752754761453	1.07309539697693	1.23525068622721
0.684926347416436	0.783756180615669	0.796682037621749	0.943698541705275
1.21096833568222	1.13958007316744	1.12651710359879	1.23060937930296
0.811363898913314	0.792337725603755	0.78336725335467	0.910839103319136
0.662011863104777	0.695858589404783	0.710004280942082	0.866645915881224
0.645321192129692	0.661665615510383	0.645458576924696	0.744046469879333
0.881259783602833	0.908675284116362	0.883276435822631	1.00588470337919
0.81966389618655	0.827795240071694	0.830209919678303	0.992745534521472
0.97446965828859	1.01928859055429	0.997737476971242	1.13528313190947
0.71626066378779	0.737650767822478	0.749599219358778	0.874551830982047
0.859993175860773	0.867106212501004	0.880430888174345	0.966281693863622
0.769287444257842	0.771281218130731	0.765491750342053	0.877212834095707
0.995403768421317	0.979758736721719	0.996042901954519	1.12015759953754
1.27852296087288	1.21209519700276	1.21879700341435	1.42851249141279
0.934481755276727	0.919045588800931	0.897178175802831	1.04311825239605
0.946380995227758	0.99224278176573	0.973327724129062	1.14198564115265
1.08236497757427	1.04375583411124	1.03776897763174	1.25359957396557
1.01309885130727	0.98269067210739	0.987307467357858	1.17952087956795
0.785669166418698	0.80604411487855	0.806104179873052	0.913023730610971
0.582901929354076	0.626752175185667	0.64305445288736	0.746900516217788
0.876204892650905	0.93915973531207	0.956885046048726	1.06568675689483
0.937727929539661	0.911315285917904	0.908221579314625	1.04658240722018
0.69935446248436	0.773326919665224	0.762059154981374	0.882933684212134
0.86257012030088	0.813805786608491	0.815437325341882	0.945399271932688
0.987513337493204	1.00001652867347	0.978127451883341	1.19308612852728
0.970343341511866	0.944834902035633	0.975919621802058	1.10557354011943
0.870559394733919	0.898263725333425	0.895736783848155	1.05336503765983
1.06513426840381	1.03856384463955	1.04990485496014	1.15813661503313
0.961228468698953	0.936016922752835	0.881472890814315	1.05188621614392
0.984360932641905	0.961562109052444	0.954691161148248	1.10597243213337
0.821903325547943	0.860492429136464	0.891779457455634	1.07209821455372
0.988893242384436	1.02424520305958	1.01532231287474	1.1187133519745
0.686958386083896	0.700585957828138	0.699255998759565	0.819504456598017
0.649746472672328	0.635716728104568	0.622640778080917	0.703384324771159
0.755942553716772	0.761537639296936	0.764286256931801	0.865717224127052
0.836694908461941	0.771725332621772	0.766101326892487	0.900600157036431
1.0768960033526	1.04063717304079	1.06570068701912	1.2206420983288
0.821544518844578	0.776264694481881	0.776432286256656	0.873363302426566
0.753869846398735	0.753454477135784	0.763995403692252	0.870625070274454
0.70903909137642	0.632907583077243	0.64297715083035	0.729836837736389
0.828766384812427	0.86621028212771	0.836296903424713	0.984810147990216
0.972353741449506	1.05314177033162	1.05315001070053	1.19136192797741
1.27487366622421	1.28904721356486	1.27792935897281	1.42105259628147
0.588770630503237	0.571936897365933	0.571528189631471	0.648645710883856
0.876259160527819	0.828066873869366	0.803915370436262	0.92783998379769
0.898014850596289	0.904795199959934	0.898522345760513	1.0429265112159
0.619396787601257	0.646865642504993	0.70479053789842	0.811762913818919
0.849778314612033	0.857842423775636	0.853235613873072	1.04402218843444
0.960318159515876	0.967613572236057	0.97849225672694	1.11814835375837
0.916479749927213	0.863736814027198	0.849487646127847	0.952091158850136
0.583261897056651	0.56863904709661	0.564765611361288	0.678174239536144
0.778413751885533	0.825500961014732	0.830493109478902	0.937743426739535
0.806557606118166	0.753252863562424	0.76254928908787	0.880142156001997
0.992438253755785	0.896242454190392	0.937064610202798	1.11944272753077
0.954135117638506	0.891406723815191	0.910973952651348	1.08235344062145
0.921635758345654	0.999349272738727	0.995529206240287	1.15323046642794
0.972586418780841	0.943521357272382	0.937392605260196	1.09040080885106
0.78164302394592	0.724247348214285	0.739310892059165	0.863891729066103
0.922950428978819	0.824233888746605	0.846724311717479	0.948770944314477
1.10822774736765	1.02121275008658	1.03385532340362	1.20936702875783
0.915263862025967	0.890813092097777	0.907532595386172	1.03918132742226
0.842356910014661	0.882826301189751	0.875676437493005	1.01633433550192
0.6281289868163	0.61516287956075	0.61631786149687	0.718387742464008
0.765448640788971	0.674208696005646	0.712321240880784	0.870908767253328
1.02210058476649	1.0273220421681	1.02151663141174	1.18802501019777
0.815749502654757	0.842568820280492	0.850849109930503	0.973350922153308
0.815811486045586	0.729789386343757	0.712327795607282	0.843501070139915
1.12651274187898	1.21073766532484	1.20348409689981	1.35795581982723
1.1499916199993	1.17583964195462	1.189058392327	1.36756767335701
0.822800532223879	0.937884283959149	0.938610935718793	1.09224877523035
0.772144707845745	0.781344052030657	0.789252566198223	0.906115640401896
0.539351047805357	0.557393848991686	0.54319464102034	0.611554583253762
0.979687677908388	0.886980504158726	0.888491076761809	1.0313738030474
0.738770071574142	0.725397101333896	0.734057394028942	0.819844084211346
0.844767626480421	0.843412139400944	0.806383640382856	0.94210563746043
0.68731835824561	0.690748259447384	0.697601656755803	0.802671500623017
0.792795761963281	0.788540432329897	0.763704938239525	0.87666425480905
0.62318859195567	0.709739546261941	0.717780092559606	0.817423990606672
0.674021208063309	0.690391057061768	0.670427384653635	0.780368769817993
0.823932957678338	0.846809598064442	0.815614899856802	0.984816380564227
0.800908657757246	0.758083701372386	0.762907138072646	0.904640336900784
0.999864835654293	1.01280882428325	0.99615175430088	1.10835971681649
0.798281216636675	0.745011692259792	0.74588726063333	0.861127526615077
0.840302901226703	0.878925550213392	0.898190266053689	0.984001168987654
0.684312373079683	0.728511135246434	0.715810079073068	0.823063283417098
0.86468396164133	0.946609514004698	0.920565721461258	1.08824324725225
0.934928047127294	0.886984231768836	0.879623350292488	0.982438133334751
1.05876502578392	0.931498871170636	0.921297693154402	1.09735320039732
0.945708817870947	0.939556354097089	0.936503084585682	1.04158390472893
0.825746291323795	0.783508863920058	0.813612545422605	0.985584348546664
0.770928722771888	0.791277236070084	0.810632193990716	0.938417165856813
0.876607905884678	0.780569071784251	0.771378333316051	0.901215681302104
0.900234540519633	0.901719320240184	0.91426817268555	1.02447484390911
0.912582167678782	0.946804815849765	0.919151180771853	1.06118819744551
0.663570422358879	0.753471902358068	0.730814079936528	0.831564643672718
0.864465664010235	0.889478821787282	0.882119766350394	0.992331940932493
0.79007243474118	0.93612215089727	0.936103167392058	1.06406442237563
0.779399742835257	0.782018105695873	0.772374035104219	0.936010950206203
0.768832284632938	0.822307359053997	0.844070393890328	0.996685387217476
0.980052553943687	0.961013382494155	0.949238071768358	1.05533980759094
0.881259783602826	0.832985830634417	0.832582167414704	0.973310811150574
0.823262519984149	0.900596104359902	0.918945089029759	1.04518601726926
0.898021411221212	1.01227217228838	1.00709720018819	1.21658323889422
0.97038463347577	0.924223953499337	0.912135511864845	1.03648562511823
0.737488656109736	0.795519639407005	0.81823014379187	0.979320200602628
0.5704326064189	0.634267042710776	0.624551318165995	0.705788471993226
1.11160791344908	1.13718954779469	1.12585525721099	1.29230307571264
0.87233489698579	0.908224162448197	0.906859381380706	1.0511779229525
0.941386292941664	0.91870500678766	0.93883167784668	1.09163462643552
0.889198779328208	0.884187689573805	0.909760765588885	1.03222617187129
0.943418515538691	0.937961665605673	0.939978580187837	1.09261623193325
0.958065493903143	0.915101035451277	0.889489544184314	1.04808822398713
0.632947061023867	0.588301201329993	0.586695056822431	0.697874110150396
1.18729562725155	1.11020095890149	1.09309608890245	1.25079777192642
0.636262508975391	0.632014992145363	0.644282421293631	0.744655979252461
0.85041678729774	0.832522463381047	0.823528482682357	0.960207308130194
0.849940237281406	0.834416952851901	0.856273400399364	0.965420014567452
0.707231920442273	0.787780354698464	0.806664625335673	0.933883503467841
0.799793976020812	0.812112551024234	0.821958821514551	0.962552296374641
0.64538482009885	0.606211682406369	0.600004776377065	0.718626600213884
0.782158558217605	0.748761232356315	0.747869944414079	0.852725517717416
0.956626961371552	0.933960898823147	0.945121560070102	1.09922931881838
0.821214899609218	0.788145578070086	0.787794806080473	0.904943155635942
0.636667960324911	0.68024455133521	0.688415882793102	0.798478264233944
1.02521017924558	0.923297185497857	0.930342469420486	1.05254842684305
0.877856347102226	0.95626982690015	0.955041883042427	1.08337606864305
1.05275343008235	1.0659736879245	1.04462198474703	1.24775794342342
0.65807910542542	0.632808714959133	0.638099249712334	0.730171341971149
0.930122640953517	0.938574714036088	0.908787200210346	1.00603762618248
1.13150322883753	1.04585197325559	1.0342274236738	1.22351915389949
0.501360321196783	0.64150374148585	0.645214904601576	0.719908999578954
0.775031527673134	0.753752753867705	0.73441999860623	0.843020979786322
1.10185687023062	1.05299134315746	1.036907866887	1.16335483512124
0.751268910073229	0.759224488461809	0.748747954343422	0.852719771215026
0.750949537443544	0.892872170447342	0.871846317635451	0.985914771881326
0.973160046423553	0.914973765397355	0.954887064550498	1.06068369833915
0.673944973577395	0.725068467037422	0.750392042342986	0.888346227937619
0.7606740272467	0.684509448667713	0.688320681492734	0.836474160040345
1.07057259843137	1.02766379111898	1.02151389006666	1.18756776047348
0.863448250500684	0.844015122990646	0.850230309581901	1.00086555583006
1.22954799729577	1.15257325957504	1.10851918110503	1.27031156429301
1.02557509505366	0.995990139724442	0.995198849597923	1.10542109533347
1.04958400091135	0.960913710485696	0.963609378727232	1.09782313380682
0.632487377828643	0.606598532395054	0.630990691599533	0.733920984076826
0.636140905145392	0.680654387769146	0.682497741437757	0.782569883945431
1.064045788086	0.964561545563108	0.979804536947208	1.12922047196915
0.812319872412162	0.849514149738233	0.819975572373038	0.964704481584725
0.929933810232042	0.921048506590632	0.912883332419354	1.04791392186577
0.749167845396005	0.808215874252206	0.824568217995145	0.969826422926077
0.93466195169191	0.8440983607732	0.850512888985159	0.998698356732569
0.890987997865967	0.875881456399239	0.887390046272594	1.02309714463915
1.05987001683066	1.09985439009298	1.08870513121794	1.30637840102663
0.937309407527188	0.989283966614187	1.00283501393387	1.17997542075933
1.0152444491876	1.03373734222351	1.04130331822733	1.20033154144965
0.762643397572149	0.739587860392006	0.751197947651634	0.834404525141694
1.00822877650775	1.08230875919201	1.05607264523321	1.26573069397801
0.904043758265521	0.915821675176699	0.898224787453747	0.976579945054561
0.973300782764965	0.847336433427837	0.819904232053265	0.960885776634979
0.700717529589771	0.678581838113583	0.66824104847705	0.767300086551684
0.83095680048093	0.803249682689915	0.790891410891977	0.901064930589847
1.00431119697112	1.00516332096963	0.985695245700174	1.12645862345696
0.723343921713454	0.708496883179041	0.696724203395705	0.791360349951347
0.789678681288318	0.873079378625353	0.897423481014654	1.07029616229214
0.760179146953895	0.762137267932336	0.771732979357119	0.906081926281153
0.97176343475362	0.95611117779084	0.950711182804947	1.066638089377
0.822454330979104	0.835679058755529	0.832323419160273	0.947817680986143
0.715606897448828	0.759048072008009	0.776724747817371	0.905784813222762
0.802247289223469	0.891624034359808	0.918401946762761	1.08421916355481
0.88215027668823	0.845428729862425	0.82482443298828	0.991210167859738
0.993281028962719	0.962162543247551	0.944744335102525	1.05354196218814
0.841107521226387	0.775085222243022	0.815197115770913	0.949975458044105
0.652965189641366	0.667133708625067	0.650271221359542	0.745952065863812
0.777800934162184	0.749816606754798	0.747740026631082	0.85852306000888
0.867318732993494	0.950973123733489	0.954064659450744	1.08639473248125
0.840840177287084	0.912630146363591	0.918838592493774	1.03085311645446
1.01312756877776	0.948372281038706	0.915992177471043	1.05880414301808
1.00580728018391	0.985211440121579	0.991303113324079	1.13871071997252
0.892543711107627	0.864284534797925	0.869912186298051	0.997353817508672
0.841807454781705	0.782997511858125	0.776930215627387	0.896749751476904
1.03158580733061	1.03885362631355	1.05462842014849	1.17958268171758
0.831998234007719	0.858412964961223	0.840573156461567	1.01847088998371
0.976139723072865	0.976976631169983	0.990693402229043	1.15045300484438
0.995569830328151	1.01299645062954	0.993331567094999	1.16645662510167
0.880212223967774	0.855135636758142	0.881017932028506	1.05427843620266
0.78294171931134	0.760090527876807	0.769305225715457	0.876980008479979
1.18781868418078	1.25488084153738	1.24414947092874	1.38362165989722
0.924855101628649	0.874948786573517	0.890709305466828	1.01305000497025
0.922950428978822	0.938961674743758	0.946506046529039	1.08730049908322
0.923403659174088	1.00003263354492	1.00625167660506	1.17634225277475
1.107053795718	1.11187612777613	1.11697011139842	1.28250354968149
1.09406984788621	1.0781079781725	1.07471839478785	1.2195845969354
0.995941807376604	1.07273792973454	1.05602634074782	1.17812595585133
0.791605829675598	0.810231963435774	0.806669350515135	0.929757383538298
0.928169366217329	0.942111748091263	0.910167899272371	1.04414848704289
1.05346843665201	1.0485607565375	1.05706208554708	1.25774567801418
1.18028044660001	1.12379780212315	1.12880456572073	1.29273063737195
0.853017703891487	0.906113161117097	0.859057964835334	1.01846757084289
0.967986722946653	0.885338779358927	0.882058580623861	1.01467379876146
0.929471942049964	0.934666264461412	0.95690490748337	1.11805682163612
1.01530705496116	1.00518198502578	1.00257263824726	1.13263924745112
0.718159308899951	0.770523876030734	0.763483408484671	0.852660050164619
0.99280348283086	0.995095643914533	0.977556086490896	1.11890260990263
0.818740302696862	0.77274478660835	0.774579178528995	0.849589464989794
1.07400241796812	1.03955420942992	1.05078161721706	1.1911301463639
0.30141141612459	0.361080261518128	0.355159282944098	0.436700152247303
0.932447168832511	0.887372204983867	0.89718143237974	1.01872571090835
0.925021884035251	0.941297292277967	0.938347103559508	1.05682717716584
0.651507995664702	0.697230655080645	0.726074250392238	0.860489793915266
0.668736884649307	0.6254289128762	0.620195486500156	0.708307434242938
0.586362849257368	0.634217259204147	0.633866114891148	0.723495688090592
0.913625180622256	0.797662634519007	0.79182244864933	0.912831092309203
0.985319901387964	0.971573047557434	0.9644668893226	1.07273383741998
1.01284546691089	1.02764926353563	1.00865706169005	1.12156426196108
0.860653651570358	0.865285533145859	0.857002808726801	0.9648911783686
0.887383223812838	0.900580700847796	0.907893631252308	1.04040385139712
0.804505523383073	0.763938515076665	0.760234561601098	0.870665315964979
1.01340841330085	0.94432548562601	0.92868026162961	1.06455095943877
0.74898196747068	0.794073577690282	0.797263515380444	0.928839218674684
0.893864709284777	0.849619670164575	0.876310331341599	1.02852382316099
1.17675646186141	1.15582085389504	1.13897797122509	1.26862203393648
1.11214549233231	1.07313039457954	1.07947001248933	1.18606972736259
0.734879111250477	0.678570256921284	0.675626782929483	0.813277359947361
0.708915403830465	0.717616434878132	0.726688767203805	0.836599436574147
0.864520300301912	0.860178363792248	0.876223675751621	0.979351210555813
1.04401424660332	0.978515122851509	1.00294487745365	1.11439752639089
0.98367633667674	0.914909948236441	0.91121517217758	1.07351777645392
0.788408112626221	0.827597605879693	0.828223900391678	1.01605910177489
0.657982547864204	0.705615669122352	0.70456638619716	0.804665174475685
0.575806133863997	0.636153104502079	0.64025758231379	0.723941732177642
0.794352101109286	0.865274671428851	0.891812243672206	1.0188171512656
0.622480873448318	0.653181124930685	0.662182404944544	0.788735140537212
0.965450786930668	0.893611595706574	0.873782810774507	0.999077234595545
0.807485895935352	0.809649422622891	0.81564018884059	0.960579840908204
1.08791939462347	1.10200095105548	1.10376594072729	1.26075516698306
0.835635920640876	0.784925464796607	0.798886963033769	0.909119326497147
0.89990924736101	0.883914214104691	0.894038648995138	1.05837771653183
1.06467284953874	1.00147580237309	1.00544023321215	1.18379456377518
1.1724513788999	1.06966790091914	1.04075589675875	1.20180191577495
0.98805480646206	1.02262670613992	1.00225681981413	1.1949110347672
1.01793302080661	1.01676686617903	0.986078673227884	1.15474158761194
0.769998638660509	0.880351828507978	0.862533299460306	0.998862237840378
0.888540818922185	0.795991403654648	0.800071955421555	0.927815623989524
0.798003122978314	0.697728892743038	0.700515812120777	0.806227439022047
0.488143767335785	0.50452767577191	0.515275544990016	0.564826571847561
1.01247465572741	1.06946399266332	1.06229687200245	1.19521703754212
0.862681281270359	0.854452643551284	0.860444530617351	0.960746764950714
0.722625297516419	0.752587262491316	0.749640301114382	0.872638724132053
0.831391288088255	0.865868870620876	0.834747165234498	0.962585114853721
0.76270327369184	0.782822279418023	0.777092474273933	0.899751844934263
0.807556593332125	0.783815623100113	0.810233846253169	0.971163544372462
0.932788503765821	0.937583514672673	0.916339561315339	1.04950101941532
0.480486633878231	0.490107934498538	0.476001602620363	0.538072906725218
0.868953685647256	0.931993172487316	0.955888542416247	1.094930924557
0.939962228659826	0.932162651631378	0.943283993232287	1.07694929110426
0.882910348855088	0.858219443412855	0.84679087729126	0.983064994901981
1.00192433753391	1.02146050070445	1.03920748586705	1.19081275418624
0.938962399272463	0.893159265136845	0.894802480076012	1.02451659797153
1.12397610429863	1.01185022213493	1.04578786391542	1.26165471444996
0.894979083158462	0.878155583269017	0.883257021506724	1.0008832966332
0.810942620165216	0.750633475028638	0.750733479917549	0.835965111719142
0.690054420726109	0.739975421305366	0.722878202277452	0.831135790383287
0.700955653343681	0.75706964637168	0.771570676004148	0.884729750401468
1.23411326692016	1.25484647215842	1.24504896872374	1.46464844487725
1.07113537425359	0.978446869307044	0.962737414348506	1.12163696214075
0.94342402783229	0.959081242981819	0.962896976947461	1.09027708356084
0.987386653558333	0.925742489621598	0.951423889072213	1.12003064854311
0.874159675234457	0.910093310833286	0.901197022057696	1.01998327555376
0.674333086769293	0.669813501734342	0.67977647227286	0.787035122663966
0.990750548282112	0.973012845903659	0.972927249255315	1.11505327896795
0.960368514471343	0.929922088528227	0.95139210781229	1.15173949761772
0.574554994102885	0.614399036620593	0.592180457797447	0.686612825238998
0.80526789310297	0.854737260309733	0.849291254290641	1.00002290133541
1.06142984075582	0.990360942776398	0.988621734464283	1.16331744318486
0.932520587798672	0.920314287882843	0.945643056489313	1.09147157466136
0.591172672654086	0.699095331544115	0.71033230007161	0.839627442937757
0.851895569636061	0.853867412074224	0.824698124784287	0.987605104558395
0.883368830274974	0.888391869716552	0.876021660892732	1.02029925172857
0.802925008846856	0.799989470182488	0.806133819907739	0.99968857183774
0.636298799340098	0.714118896146404	0.695453395399472	0.79091469608781
1.02967328343164	1.09823549359626	1.09745045791711	1.24755573564257
1.10562290308677	1.03536403302085	1.06342506663743	1.22982812477812
0.992124964110358	0.93184098228806	0.931395105112405	1.04331882599447
0.609290625045556	0.677065267057331	0.669296697375262	0.803155565187169
0.991444895758838	0.970104908577914	0.965742428093536	1.08447898768717
1.05903150355174	1.1028406309783	1.11599122871692	1.2221809789481
0.587090145640161	0.597246017521523	0.593560404043846	0.692406952213936
1.02620666425996	0.984334897972989	0.988877303972445	1.14149855911253
0.783377956733169	0.772787307726168	0.784703078821569	0.878812340639561
0.946316896943602	0.993886292224466	0.985403962751952	1.14710391769934
1.04294203086659	0.978114304205534	0.98786984099549	1.10952722921122
0.905428942333864	0.912342198440622	0.896009682698588	1.02066999133729
0.776054832489431	0.816906698465199	0.803013150863719	0.943384525734634
0.818227470042257	0.79676136459008	0.786686939604044	0.917556548322493
0.937324230790983	1.02879038943013	1.04322612127469	1.22260950240946
0.542296496743485	0.540592262799438	0.511672129411201	0.589261645243308
0.982028873920947	0.99299556814651	0.986418035342968	1.18539280546118
1.14845002002986	1.20001029481455	1.19592112662374	1.40672536884406
0.983976313110966	1.05720153659465	1.06715799701001	1.22829795702432
0.565918508742989	0.617725690082893	0.628896597166184	0.747882092907154
0.775316191396409	0.833400885820001	0.831155046132016	0.931867179360575
1.11976972186821	1.08516408004777	1.06232359755827	1.18646316079264
0.798449325918357	0.78202190140165	0.785309851130326	0.868459632464576
1.02699394864318	1.04374488390831	1.04531323393633	1.20905032605976
0.811853063106368	0.885272808151214	0.890097666209915	1.00569453131354
0.829937033305242	0.887655263945215	0.878403053175253	0.997010251356054
0.630923772998684	0.648363717636184	0.681961161486679	0.791202639550885
0.711806692345213	0.799434156108715	0.805254629944568	0.908129283023995
0.827458742734427	0.869605469512354	0.857779154681047	0.99429870890818
0.51773503206995	0.435849969926219	0.461458097267936	0.531853964239403
1.12961798969358	1.10783356937129	1.12315190147715	1.27932067509465
1.1706365401834	1.21363576658676	1.20489682549299	1.37961114971245
0.79859723375786	0.795770490355906	0.794978659263551	0.913803867907895
0.811853063106362	0.844426286129308	0.840252054813926	0.968768216106982
0.618342586993727	0.62188567586433	0.627376209104265	0.7350247523545
0.583849931013423	0.630562233201161	0.616114067587223	0.724327726356399
0.678333156325781	0.617467965507838	0.607558772201199	0.693727102645793
0.718823456131647	0.736721742335486	0.729558140433532	0.861217927092566
0.910916303790103	0.926815712685073	0.927900368973729	1.10246718083807
0.865202664924336	0.899106893594564	0.906265653306682	1.01304159131242
0.973384692479778	0.928660588326141	0.926807913868479	1.10754820310331
1.01077160962735	1.08294412173419	1.08059693913809	1.21294069764356
0.798218464127286	0.762703978420997	0.776666067252867	0.893221379134412
0.906679505750399	0.896471671448086	0.905206171190477	1.08575296071694
0.995583914011207	0.98452378286335	0.960594496604047	1.05236852689699
0.498563845221788	0.608414999918209	0.615379150531868	0.706193260495884
0.890283823140842	0.967292699842004	0.970977807043704	1.12539659394403
0.83531666592608	0.885130870596493	0.876006542440989	0.984689729323868
0.760280807241781	0.820666536102353	0.837330633150505	0.966676320157596
0.948088924490594	0.933075691053351	0.922349175436578	1.0675632211975
1.42542633633287	1.47422755884674	1.47830590163708	1.6968945644517
0.97175281480798	0.980975326920999	0.984767918923912	1.13782922918237
0.893485825173671	0.924419385919551	0.927902303633409	1.04083677808587
0.862223510605554	0.924682625437806	0.92308758390172	1.05917629362254
0.694153723172505	0.757936142200187	0.745749237220416	0.854676611588601
0.877111554723593	0.862635294290699	0.891881345482536	1.02950006676957
1.00846693880849	1.01455189308765	0.9897365848244	1.18303647335325
0.996602450689255	0.9822685282123	0.994381460368606	1.13238533244306
0.739818699869738	0.74870807413835	0.75185452163347	0.862780339214317
0.826399178098735	0.873314857681804	0.885330909867983	1.03789861228632
0.969414924901228	0.990300581017423	0.976123814921558	1.1048887227074
0.81015439881471	0.833266624482075	0.824114306220588	0.973546328413011
0.714585804147932	0.723616117630263	0.718430332104864	0.814003796031112
0.955002621839513	1.01839307409876	1.00999066817732	1.15576554724569
0.94643319544705	0.984486650749308	0.957922288124698	1.08009024122973
0.78988476680681	0.759935057308509	0.76160373617614	0.868325325053588
0.55817990866422	0.475375214256126	0.455571271228602	0.540895063996526
0.980252717971541	0.975848929770925	0.972406819387406	1.10767040499376
0.838204920490915	0.8142208432021	0.822577033185538	0.964758447254272
0.674705752658393	0.685004449519473	0.683136443266531	0.790909867433453
0.601059733658713	0.596983468166324	0.577344845302069	0.645723942532326
0.845487905142804	0.856504546138036	0.860618818327389	1.01840543864095
1.30838820095343	1.22103629172582	1.21051467241997	1.33785711722351
0.955086813920427	0.914551427765505	0.89228773619711	1.00521531901332
1.07814320529122	1.05680731587858	1.05530653429988	1.2778415217833
0.815566335695668	0.900131524231081	0.908941530767656	1.04188800870051
0.676407856557638	0.706671781377213	0.729760002291623	0.88402143930011
0.86394123218353	0.882597061193205	0.909591429083234	1.0896207269791
0.869004138969316	0.900456881265074	0.895547083508133	1.04473711363541
0.938881888921427	0.918704931275044	0.932188548361226	1.04749609525731
0.68403647000596	0.834646913040736	0.841947086570829	0.984853200401347
0.818345129730664	0.787514418580254	0.794421450949195	0.94575450037003
0.88732535051141	0.887438372564774	0.887357121375869	0.996395361033528
1.06215769931637	1.10697527793326	1.07901453909905	1.26332405671776
0.747895461586751	0.71605117440388	0.711177967623177	0.842376306581664
0.593494020119201	0.654479207972253	0.672462560873046	0.788852271798106
0.752770831965934	0.70647246736595	0.692368724175735	0.777387475458953
0.868277921567631	0.888800026497654	0.871445796542847	0.964775500417652
0.976767958894251	0.921058064701437	0.933121662646721	1.08546437381656
0.979076242460792	0.984127599893651	0.980171487552122	1.07809828021538
0.716915480799771	0.72837177137365	0.735383685608299	0.831569578457105
0.758832843853167	0.786491279759165	0.784677328975583	0.902335399622564
1.05308440310812	0.972649204342663	0.963864317650829	1.10127699584101
0.977625129832179	0.921415932147391	0.909630772443404	1.02826395034941
0.689074127155982	0.687621335884324	0.659521670158496	0.761200584784307
0.945203077951384	0.995410240893199	0.996467558566258	1.16880018729358
0.569383807990642	0.642769022471758	0.631661889839474	0.737926747257111
1.05308935073943	0.947137907737913	0.947821930201175	1.0813154165372
0.950653579088975	0.943449436500619	0.945585144974641	1.1066217733327
0.997727708498595	0.982397307668978	0.985087164175824	1.16196874082802
0.860546574514889	0.816293696913391	0.81659143927005	0.949196752955634
0.699387401986674	0.76145659224718	0.742481798023493	0.890994765570399
1.27391353576376	1.24123824416898	1.22893695965466	1.37336495712261
0.935348945684102	0.828620262803406	0.803274367802808	0.968041690545384
0.555767681922008	0.627096206030878	0.618783080334144	0.72032245606974
0.94901910887791	0.882243075540461	0.870276946739517	1.02344742033112
0.795466885803224	0.762298419135193	0.750336563098696	0.87069232292982
0.833309823521764	0.818848446599497	0.824193873586688	0.915022490297489
0.830279923669713	0.771440617270078	0.782043705059731	0.870041488902331
0.743757181448757	0.782365489885809	0.797827641514795	0.887742179020284
0.723335051685154	0.816481702285961	0.809508438069536	0.935386829086986
0.783197568706317	0.784886268228392	0.77839435116561	0.881636487842413
0.89412295687886	0.892016556936728	0.898073833434361	1.04802438882561
0.911592211094021	0.894603250667887	0.886936536281651	1.01705147488888
0.787462798291893	0.726269650873437	0.731603164845808	0.844806454084198
0.630351744864418	0.656406412433398	0.66100526596061	0.757150159489388
0.97906713801874	0.929930414819479	0.932031471053491	1.06265320579109
1.17609998932654	1.13354463043449	1.13215790672386	1.33300285388507
0.73878401141252	0.668632562252921	0.661023708352273	0.809992798761084
1.0981556676213	1.02576563345826	1.04162306226263	1.18356322762411
0.823691836208578	0.698715828556211	0.730791189236016	0.856634160965739
0.838480167986816	0.750697399377858	0.732383025941441	0.877514543344917
0.710064998662892	0.699949766499931	0.724505085497625	0.86302371379448
0.588943779479923	0.616130015406603	0.585264067368061	0.684597962173845
0.836993977686201	0.88156042801475	0.869133475416683	1.00617598750604
1.04397949107208	1.07531071197675	1.06145221373096	1.30762729317035
0.881165861717681	0.903362943229367	0.86636990124408	0.981265204978921
0.57564691035447	0.627712955360224	0.636141781314829	0.75852477050595
0.82662117943658	0.904461812880735	0.902946584352824	1.06694100199037
0.770008921763372	0.78541027458175	0.785648804712628	0.901564028657873
0.871008619177358	0.847103288386821	0.844566307693016	0.96167813806277
0.853238573681544	0.84102435481929	0.850514786485539	0.985714700168057
0.648695417991719	0.712840805994796	0.724074602229549	0.833642493110031
0.925049677342591	0.907027529004253	0.914966511079608	1.03799525820135
1.28431766402097	1.30555632323998	1.28898302580255	1.50316378633865
1.08835491903302	1.04966771324915	1.07484216932042	1.21333414009844
1.08460155159866	1.1207332579411	1.12418578071481	1.28821571440306
0.967156321397429	0.971533338831864	0.969412799853937	1.13173543494179
1.1770016838603	1.17334649272905	1.16686956420003	1.26155282399976
0.688478949343099	0.71699838916438	0.703957016395725	0.796571449342749
0.923912758686801	0.860319539453375	0.875634201684964	0.986253855138813
0.682601340668219	0.757640225868844	0.736119995496382	0.837255255292838
0.83072670645534	0.807497842274942	0.819597956594565	0.939033730460444
0.833290067259365	0.877287096335995	0.884705802674536	1.0322246592238
1.03076874165335	1.09674667264694	1.11282890940393	1.28524504334631
0.646301845298657	0.682705480606836	0.734326954785288	0.861993837698617
0.697439542482023	0.718542296083691	0.74161397123473	0.872928101922689
0.66462293180488	0.652565702820443	0.681958938867447	0.770589326887294
1.10394294528999	1.0298985519462	1.04196230018656	1.17458421046083
1.00796807703236	1.02684285728472	1.01523214284948	1.18910969529642
1.0292028372964	1.04223758095752	1.04050430808764	1.1893995758768
0.87320858967526	0.976568420325028	0.961587315611906	1.13917449519434
0.954635051921379	0.914573681938287	0.926836258378871	1.05977397871164
1.02512539819759	0.983492653302148	0.99125670484511	1.13579191937911
0.946910703017301	0.96324902929853	0.968229366459051	1.13831219125042
0.961927628142376	1.0075162981875	0.995258406971514	1.13991243743129
1.23565012906155	1.12898988902782	1.09549704668232	1.3110870620944
0.781207199140078	0.773399792037722	0.779280933077619	0.897201780525873
0.932324640969176	0.955801771547373	0.959341625682551	1.08237483407123
0.886218686677651	0.813570584499598	0.802473179934843	0.912949969047625
0.785321134415878	0.805817134257127	0.829465243130753	0.951064784278181
0.837693395980255	0.819390822692722	0.804259223729823	0.893298659863489
1.02886725467893	1.01026419769909	0.99051877259384	1.1414734045242
0.7187809560155	0.70521093548176	0.701159600402429	0.785049593604332
1.13090526062606	1.07889506362696	1.07800779497306	1.23232845890182
0.921745406173883	0.910831651731201	0.90894793374889	1.04950585504826
1.09988531103585	1.03588072692817	1.03398121240238	1.18689386678349
0.869016704369012	0.904729703330665	0.933583004329944	1.07965446203779
0.653926467407499	0.666736806532942	0.658798304189956	0.731255288830414
1.07171645729046	1.11069228446532	1.11030348092353	1.27876526936048
0.773888944537638	0.728494239904442	0.753678883493568	0.878459211173325
0.79939796320376	0.841531628740944	0.805709345757515	0.947359293531119
0.932788503765819	0.896675626378513	0.91973313959752	1.05841517897833
0.67319321773025	0.697202166313623	0.702829687084696	0.75718624009394
0.9213084252002	0.976033704771204	0.977721731383662	1.13912995765069
0.863084607283742	0.851021468133319	0.878526083755708	1.01414423435198
1.01088773513706	0.928001019854333	0.904154590981166	0.99615380654725
0.635301492717257	0.763301686285485	0.741689024840342	0.865310276994481
0.726138154294422	0.722320525341612	0.718387321334948	0.804857697320888
0.815570595774243	0.852505589437116	0.833929367014653	0.977736547336347
0.978500963252484	1.01184650998583	1.00800102524482	1.12530138898259
0.541985089104483	0.55456274630686	0.533748898779998	0.599155065988299
0.973293023782998	0.922347774594695	0.939462357046527	1.08273189155168
1.03867424428834	1.04507648219168	1.07043312695555	1.2019710349967
0.900484080245222	0.946590402935091	0.925244666155322	1.0188668620266
0.774623657952685	0.779994176488575	0.771126919368888	0.903028985754254
0.859980099680798	0.815384127832134	0.799436028851058	0.935019600665856
0.562519295659519	0.574539265949321	0.579511241697743	0.677181581288513
0.74206997952148	0.784731424770525	0.819626906284576	0.948074061251411
0.654451246631791	0.661512800532649	0.671684719406572	0.774730231859995
0.854014384391558	0.878866996607313	0.882889970094608	1.00729636189729
0.980602996723433	0.968579011305256	0.949698706532485	1.14149525631115
0.665526361196126	0.723255832515679	0.722322990906915	0.800953746414878
1.03342927174849	0.900985053254014	0.908272660324636	1.06380893091462
0.815341257166546	0.712342751860994	0.718264694966448	0.834911481181982
0.808804718340391	0.77509438032953	0.763193026877245	0.909874902741036
0.685168757078166	0.751454514075199	0.755495758952911	0.838624337350844
0.922606308493697	0.915140965662105	0.922890739132872	1.1036521940909
1.02953508237209	1.05115826811968	1.04964439681902	1.24228176693289
0.928381917586903	0.940266775638287	0.973969139162062	1.15240956808377
0.754221917510982	0.751403353931446	0.755784452048466	0.858180849894221
1.03931330047532	1.04168376662731	1.04555863947385	1.18932011830691
0.980602996723452	0.92325403277317	0.9029016089848	1.03834266908029
1.0346846919894	0.953688624521616	0.934837692036485	1.06643423132466
0.815883739851799	0.863745263708655	0.901208569293454	1.0773056698674
0.834892091789951	0.925396922952995	0.907652390877675	1.05137205709338
0.699844513539737	0.77219800703454	0.812985945621882	0.998639932674686
0.911343142562757	0.977678646323202	0.985825378251751	1.11090323391036
0.517340152126606	0.611506288760775	0.615465850713681	0.703625015996299
1.26341030838237	1.25289305872816	1.2404472863197	1.40618596235329
0.812848813489352	0.858456911331318	0.868267479111972	0.993524907154073
0.558395531533033	0.654992771292825	0.654343379251394	0.719829194704932
0.886840659303462	0.99905104201785	0.989380188838551	1.11653662274623
0.864052704305483	0.908064728493156	0.919168449742962	1.04754501382446
0.740237891034161	0.691689359553351	0.695721937854652	0.779066722144388
0.77143814094915	0.865850457599409	0.862021866074008	0.979796278269564
1.05757143266467	1.02446033894128	1.02933124374201	1.14314691114375
0.891087773850191	0.867552985273284	0.839711930819227	0.945166972323702
1.16141854106306	1.17942633868346	1.18369269007424	1.32390750184412
0.955730064749212	0.924638560308667	0.913851410122187	1.07573683696277
0.694644560427763	0.713596284966317	0.725166674165397	0.84955216825673
0.886963116779941	0.9301087167992	0.921079499813067	1.06664354004256
0.999181685077109	0.984641884705849	0.981807831942911	1.09958915592925
0.812634711112163	0.909459095245409	0.91337522955588	1.10495200853761
0.893089800853208	0.869570569996228	0.848786083100102	0.950364937420145
0.931558204005564	0.929044058658459	0.934043757865695	1.03153292940804
1.01567268214779	1.01361242972232	1.00464837350302	1.18540152623858
0.846862225443147	0.75803310645625	0.756063526183913	0.872061080198449
0.827992588381456	0.803541988930478	0.821212807499988	0.932903928612684
0.920568339990162	0.959980856150578	0.958164181521714	1.20528888632202
0.810882913646476	0.78921095421134	0.811351987613036	0.926099508733533
0.675792970809684	0.658206073562197	0.654091325991628	0.750774686765876
0.731100198638325	0.673743337205605	0.686725988758003	0.807023217549003
0.834487493815664	0.903623212835805	0.863918273236578	0.980215112185368
0.847869125756758	0.755109393642259	0.757909308172522	0.89545087517476
0.717572633248437	0.764078166861561	0.746792202542985	0.836593413326654
0.885663383764396	0.929155404272604	0.937210719000139	1.05408526523504
0.580462755987986	0.644436110448674	0.626860959055544	0.740550611753579
0.608031538736285	0.653580360480608	0.658539743940973	0.763535817664205
1.19006251618106	1.25059761571247	1.25646340815732	1.40611511182243
0.77897861641123	0.757317666267335	0.770938669064863	0.905808881669119
0.83393559260642	0.831999390754756	0.828295433957195	0.975577803424268
0.991993244602978	0.992018587218938	0.999460858661328	1.13980145489048
0.531417957536148	0.633801946963076	0.657324352025906	0.735051602706236
0.85891580851632	0.973179833823257	0.956402275756397	1.09812198810092
0.823363791093281	0.856448835454055	0.850050761707216	0.96886418370195
0.708906009293076	0.636116396038151	0.65457093778755	0.758304517329654
0.725767928483697	0.694700381980529	0.705507826228452	0.827837062900453
0.961197716876499	1.0021822735004	1.01064472992248	1.14606241113158
0.952196502412872	0.969373253697024	0.966034516422044	1.16810696533604
1.0816627303544	1.06185591105741	1.04288412590803	1.20781205606982
0.799600079645891	0.864475970138298	0.83578268156606	0.980591961614121
0.762661564447318	0.850351078107269	0.84327373543463	0.950582554670536
1.04949378982157	1.02633270364948	1.02772563709571	1.1568884506875
0.832732235669557	0.799004881743817	0.814165205722634	0.949653365436788
1.15593001741417	1.2078134272309	1.23205106757666	1.36702754486043
1.02779154112767	1.01800852504335	1.02605151321172	1.18416461199477
1.01024137253063	1.00783693419662	1.00709789190202	1.17505542960178
1.14197951778324	1.23116291457158	1.19672069176607	1.39869436720603
0.810256185112588	0.89600350537086	0.872240074061202	0.994112815182647
0.976946639935373	0.951152718484181	0.948460434109643	1.07357560063149
0.745067530191285	0.739957390233292	0.764687803426649	0.863189948409878
0.7968596323216	0.825587163520861	0.8174312940505	0.919278427222202
0.800769723684991	0.822849601274624	0.834685189952495	0.952742262298374
0.700748778660996	0.690341297856543	0.695329205476622	0.797116981119236
0.765467842141484	0.840082967494927	0.861671739549437	0.999706793488213
0.840286225595527	0.839839142809714	0.840590569220965	0.979747981112397
0.555178603833601	0.636119820377422	0.638027327779169	0.761439939143523
0.761408188507865	0.812303949159704	0.795699648855584	0.933048322021746
0.818246382852145	0.772254289826384	0.771252146458729	0.887757647182599
0.826020461941843	0.883572562024513	0.879212035478858	1.0161525757319
1.04585299029149	1.03210272541967	1.02397173066688	1.22273614327404
0.675483222129562	0.732286417578931	0.739432757897133	0.839841829829747
0.69519325894423	0.818721933652392	0.808557384938238	0.924125501060889
0.674573929877455	0.682667747582525	0.699610475769969	0.796084881722816
1.03525341220887	1.06683401205432	1.08852016613765	1.30273086937356
0.602808013480338	0.574528508174735	0.587939074918632	0.676223370912509
0.69175603728205	0.76008934566615	0.779889479184692	0.868601152955946
0.829604928712343	0.834717208789439	0.841531180764489	0.948133921229109
0.943219495333789	0.979844775962338	0.997084996166087	1.14504011852654
0.824017153413603	0.830803302718596	0.81800247834722	0.920475621916424
0.633834367325831	0.684403855409336	0.674917046148832	0.770281058735713
1.15566297749213	1.25862495415471	1.23455365508455	1.406376121517
0.845463212055761	0.846200209460527	0.870273537861605	1.02145570819277
0.992697419850022	1.03305135186989	1.00116300308095	1.14325837088194
0.846344013495746	0.793529934783068	0.816271854975575	0.955183702601951
0.697838846518125	0.750026257703647	0.742145313399932	0.853742666551736
0.634023341284712	0.716697976013189	0.735127781956892	0.845339216017473
1.01790908406117	1.03686739993185	1.01180870538319	1.1688685438159
0.832415373823112	0.828918572550866	0.823023480021157	0.936558817408377
0.922440934774879	0.930397133083935	0.946970477884374	1.16360904649077
0.912098420643	0.913907850229329	0.920751908073953	1.04231828226127
0.943084357640624	0.890314154076373	0.88904704125687	1.01475896291401
0.634833576530576	0.696847411978402	0.689017679863008	0.787493655237674
1.02119268968861	0.94987154494749	0.948412177206319	1.0850711378306
0.722567379191735	0.764651313022601	0.760712874146515	0.87856110831015
1.01248271060571	0.947578737769401	0.968804480625495	1.09481856924637
0.947204920164349	0.955043642886623	0.935349323726235	1.09519375636568
0.781320060157838	0.796673414247002	0.819296924115678	0.925664984550987
1.04372847664459	0.97424975547108	0.973314831304917	1.19157139684222
0.828671122259769	0.830489516183488	0.810744760093317	0.968755584278268
0.800769723685002	0.88390694270869	0.922060149623647	1.07496624244493
0.973612331093321	0.918989339068974	0.924075423991666	1.02662021457996
0.603187183828922	0.602039792282481	0.626938666551929	0.723920351269432
0.891154290903259	0.936420982791529	0.93101985356224	1.08588551843608
0.60238546432625	0.555505507066045	0.538943331871802	0.622853639803875
0.825246618323173	0.832588717107938	0.821332451764056	0.964424736183077
0.544053224854002	0.598316606784975	0.580273254051814	0.660872516230854
0.838102873708785	0.827571664052141	0.824503984789833	0.956313780512532
0.534190965131673	0.652499973484	0.659473295906061	0.774664526273958
0.790973769352609	0.793156694122191	0.788750637049347	0.865779231055319
0.966520300264584	0.940947281239993	0.918022533933216	1.07815246579897
1.1004713176465	1.12550386086835	1.11668384482804	1.26123209437545
0.836305660842193	0.733561900110338	0.726662111875754	0.836799209962455
0.80072498596851	0.779010661150602	0.757258772493485	0.881461577854926
1.2635261015656	1.18678382557694	1.19500125366833	1.36074016304247
0.8396456072182	0.795421943409392	0.797519124633785	0.907191943014513
0.722553266089236	0.67689428891388	0.668776555784926	0.785875828236735
1.04935401978473	1.02577405755137	1.03887805241482	1.17308668026968
0.869649871606633	0.908688920887949	0.914292835809771	1.02214132744497
0.786713612434362	0.881255909321522	0.878254631014566	1.03407720368072
0.856057422919156	0.800060491812071	0.786261213017201	0.914170023130637
0.696355984599745	0.715309898963379	0.718170588724667	0.781807698279095
0.808453128004938	0.753923420817631	0.726778288446634	0.825841952304914
0.902106096883725	0.797517279455477	0.802515400319784	0.942622390776086
0.673633508729395	0.797021262128793	0.746816574774864	0.868354646707627
0.916711991447616	0.922369388414793	0.920529846696078	1.03959198221899
0.803002903752559	0.783902940406701	0.780898753840642	0.905094619195822
1.07075128104171	1.14755322809428	1.13463928983198	1.31478874358583
0.900884803594372	0.951470710006475	0.956393824523706	1.07305263566725
1.01567268214777	1.02166719389687	1.0176582515388	1.1695532420007
0.806209647022296	0.789187526667991	0.787732091921426	0.921247722021845
0.627413384432289	0.623892664301393	0.627207623937665	0.713289850205442
0.914239974940611	0.925948623407265	0.947641268666194	1.07442231847052
1.26245550521076	1.17261286675835	1.13284677747403	1.36288980793391
1.12591964149894	1.0728411860737	1.08139285741686	1.27338287061977
0.779150807999255	0.855688843911957	0.867165892532392	1.0021974856006
0.986429484431418	1.08214853797347	1.06085430714803	1.21937476398818
0.778646619725558	0.856819943552784	0.895015017019259	1.02479505554443
0.845507349614838	0.924888304043184	0.919267266826306	1.03862788556138
0.908373399307499	0.913670899744929	0.878141361597228	1.02568579776419
0.960051502551109	0.924240780452483	0.936057302288764	1.07190652687585
0.821255490665649	0.830265014439154	0.82917185842829	0.911783002560662
0.821214899609231	0.864399553619631	0.860135262002641	0.981723102921732
0.782270044821897	0.76411986468197	0.775939855001387	0.884513618742737
1.03371689232626	1.02192757744246	1.02019795402433	1.1628857445685
0.798652006775851	0.777967933690113	0.805028828185692	0.944151542869092
0.728297130835447	0.803993900383902	0.817423926167569	1.01639232321834
0.777125054730153	0.761640450219039	0.796750509662474	0.943672919166651
0.947379802622347	1.01780912714968	1.02833144377655	1.17856994563219
0.559913097289598	0.631161268341049	0.640487594297072	0.736425070220547
0.925248634505865	0.899517623260762	0.917793408948588	1.03681875778243
0.868662682885294	0.829352927846105	0.826665697475873	0.9217913391457
0.840721052729395	0.883085994111734	0.884349556975817	1.02071329700809
1.04541941794813	1.10613763679033	1.11608679885389	1.34104147452412
0.833454322659631	0.860708993386803	0.873593192349888	0.95647252645623
0.691692030113361	0.701844329693832	0.716350395893156	0.839433970657489
0.687975098214372	0.805204165949768	0.807504171222797	0.939922941460376
0.770902129770537	0.766446862219378	0.76096204162399	0.856123430394693
0.805233288237059	0.808239424670791	0.781440831523315	0.893765248152447
0.829060272837904	0.805990332548446	0.811190425671911	1.00002326168786
0.933938111005049	0.950447088033763	0.948231909666009	1.05248847189089
0.719917421625887	0.726027647719416	0.713668184185403	0.798337694038266
0.778349653602285	0.762137688966639	0.75904278049246	0.89345293073195
0.704583345063065	0.706373722239041	0.68558807884505	0.791104013841989
0.610498671095779	0.668075919758346	0.67696825088356	0.780155760048314
0.731210581854836	0.779985509173555	0.789667341435627	0.913372114736747
1.03678146990191	0.972622484013373	0.966025074088746	1.12010317234504
0.888769403135729	0.850433694027321	0.828605911123745	0.951642245876862
1.10288661329514	1.06192851370315	1.08774614243978	1.22119999932595
0.868052740811546	0.891475705866598	0.898628624181798	1.04002944457443
0.973068042962387	0.953312314640146	0.934467147182014	1.10029155404047
0.889379080881996	0.980875645887772	0.985269823492422	1.11902421527385
0.99561918027903	0.964427775632184	0.953191890785147	1.10915303468278
0.702609616757332	0.72155015488323	0.7415419401372	0.828199063736018
1.05726983770255	1.03407392966828	1.03474303510799	1.19065452334205
0.802443602339504	0.787220574668261	0.797742019051143	0.917536124296768
0.968428739814156	0.918444639436945	0.900529804518571	1.04383657558483
0.937420348857591	0.910346248647301	0.949413463753549	1.10640185150669
0.918206941851279	0.852970418726916	0.850962556878536	0.946946082555604
0.832409247894058	0.847725238825796	0.818313387620198	0.97711593466693
0.955008861424157	0.935039808353762	0.948718720104103	1.09445748848933
0.853356306809231	0.933768037200936	0.953564439050382	1.09990497070131
0.779294697690105	0.787275275709611	0.78974970830036	0.903086453409893
0.807544550373608	0.786891113838176	0.766020578161083	0.906127129782801
0.719627459232673	0.840514013656177	0.809681096139747	0.934262181049627
0.966299138389491	1.01619228046429	1.01182189112562	1.18499579747635
0.985942609985823	1.02131028198724	1.00501307544169	1.15937658527576
0.692982395194022	0.752115069405619	0.745339350400261	0.854646124906416
0.755185560462698	0.783600861611876	0.794103519741485	0.895457025061825
0.871062285572599	0.90694324468469	0.921243815271826	1.11132987935127
0.649963572174571	0.656286705941452	0.64425644968828	0.746158301939107
0.81121036750069	0.818737932993357	0.820163298525858	0.899828736028605
0.939897091410083	0.951568756867276	0.92683666572222	1.06281598774028
0.961123452014235	0.962436274226892	0.969170271330011	1.13008386173117
0.693391683611343	0.764640998519476	0.759481698821331	0.873823093196129
1.22302099929348	1.13961967357884	1.14568278898424	1.32236150505049
0.910674993089443	0.927802292342132	0.934256475927817	1.05820517949128
0.698299175471677	0.769670393653946	0.760215525064636	0.878190161041662
0.921187488819705	0.848150143183961	0.863135015835683	0.98227262493561
0.530628251065182	0.500860664603627	0.491516003982104	0.55920208461624
1.0409732695071	1.02044380926747	0.993883358063939	1.1281838357812
0.79585374781312	0.806340859087166	0.813529642218088	0.929286954888065
0.52307361549643	0.639353472663299	0.647749435108811	0.764613295585506
0.732476656368342	0.724491026537738	0.73063236219309	0.868395885389365
0.764716137003526	0.744179775628076	0.76430128289984	0.841056005973329
0.723589940542367	0.704512287996402	0.680015464933369	0.795371940375568
0.990798038476069	0.982625443882398	0.974365741026278	1.11604682499912
0.791788115623356	0.824211637930078	0.821793794844788	0.927829153639389
0.74899036058374	0.804459172807308	0.79145734698653	0.913431876244025
0.892185117373698	0.922154324425648	0.922893890815861	1.04684182008124
0.891269017413312	0.822436358466208	0.80434032828381	0.936526865399344
1.11689390636582	1.09978240809011	1.09330175468172	1.26801637739816
0.919592154483828	0.888504424939385	0.868954114341391	0.985721095436501
0.921908724179484	0.858241133769317	0.864604389175375	1.00747409293215
0.870828357797775	0.823390972140766	0.808465136637681	0.903637089109682
1.02486347410827	0.964067440687205	0.969669476836129	1.18466923697431
0.773943212934559	0.733650250965446	0.78580110618037	0.908168045624256
0.605350565998355	0.630426032709441	0.65173896864767	0.742576101852798
0.855344795769448	0.886627664758469	0.887497132806487	1.07843559061734
0.702507623321282	0.706621443673033	0.714306803815144	0.806433040132294
0.829493235753958	0.816193321227167	0.82861373506593	0.966418944272939
0.88423784305287	0.865857091064989	0.848842861044514	0.97716058124182
0.806563865914141	0.8305903667511	0.845552936310271	0.969077437253047
0.725329608331109	0.712789687371654	0.722761857518991	0.827101328292916
0.850110362242082	0.898573283887531	0.929380499257421	1.07849401468671
0.958441803386333	0.985837528533874	0.989219505317842	1.14993420774984
1.07375657733447	0.992699964349268	0.991914636677596	1.16062809651944
1.1029375925928	1.0295482456715	1.04331675105382	1.18446127488331
0.949752863731657	0.9339244115187	0.946499294068559	1.18404224842545
0.807499921278716	0.82707234275913	0.842201149794306	0.968220972217492
0.907660099834511	0.945553834607682	0.934389634262664	1.10361787588458
0.587250161482088	0.608832582136311	0.598417520402059	0.701242671962051
0.83500520208769	0.934552608766187	0.934626596170815	1.05158604158192
1.01116605696149	0.895963459426097	0.924865498777705	1.1014116070451
0.995267869507776	0.920776832061692	0.92342106305162	1.060739086614
0.609326060188852	0.5829266843607	0.583563120755314	0.664049062591268
0.794584386302037	0.749180720972635	0.778504119674235	0.912504659708593
0.920469262968464	0.868956432900317	0.84336536222583	0.965905458152615
0.806503313066212	0.86776130482853	0.859268612719806	0.995816397303481
0.711257505111942	0.774985736537599	0.790935366183523	0.907895664116331
0.45337304902063	0.483073697488134	0.514753623301502	0.575709551400911
1.12855738327878	1.10778649015287	1.10210800567281	1.25473086119731
0.727741507171517	0.874613976341924	0.890050996057342	1.03277830071605
0	0	0	0
0.864641683818102	0.866094716505184	0.865911231841315	0.998293808800649
0.161538171772259	0.153225037844332	0.152069347576648	0.174789512384557
0.00510828551859855	0.00484540114153586	0.00480885500638014	0.00552732970245409
0.00361391073777182	0.00342793039865405	0.00340207544795044	0.00391036798749341
