# Supplementary material for: Making apples from oranges: Comparing noncollapsible effect estimators and their standard errors after adjustment for different covariate sets
Source: Biom J. 2020 Dec 14;63(3):528–57. doi: 10.1002/bimj.201900297 (PMC7986756; doi:10.1002/bimj.201900297)
Supplement: Supplementary file 1 — Supporting Information [file BIMJ-63-528-s001.zip › results/OR_Nsim_1000_Coefficient_1_1_confounding.csv]

Unadjusted	IPTW	Adjusted marginal	Conditional
1.86931768659514	1.05673607344042	1.13678568322119	1.28917804259791
1.47823167221016	0.88400146501972	0.830814380158215	0.956566908109291
1.87205108791715	1.22291647511406	1.11488971349928	1.27000089911869
1.59049205902347	0.832380095458769	0.785784080363734	0.927291920401029
1.53951370821001	0.72723357521264	0.677767327435942	0.825309842723586
1.61851652944556	0.91381744173824	0.888911682653123	1.01405246119488
1.67807796642659	1.05645682660392	0.99828140129978	1.11465111114275
1.3741843913083	0.565603936849976	0.623954888853837	0.722464605695288
1.82604691642727	1.05057600091859	1.10842968018906	1.28026886670486
1.71026220454739	1.06615575125923	1.03998150297676	1.20449354970455
1.73024537906829	0.969443932587404	0.936578324591151	1.09847014145683
1.19210625021403	0.300382960271442	0.324718138015701	0.393718173797551
1.53729445516457	0.858677592783232	0.888185197556443	1.01424722456488
1.43566453281102	0.786522281204688	0.848089879275946	0.945876734840161
1.55852428124953	0.96909734004709	0.958853542646344	1.07374372448652
1.98158612907022	1.31685869905572	1.27618889995563	1.46518795826927
1.65574071177624	0.827646783328305	0.841496282740238	1.00381358567051
1.46717902995587	0.756790299191052	0.680108589112367	0.78662986744852
1.61401776614651	0.978685128249671	0.870279197156643	1.02073992147165
1.3970626181506	0.683995916407517	0.72891597077405	0.826295010002024
1.28088841260022	0.695525295720599	0.707057454274947	0.800250337301871
1.64875273517124	0.863793630724168	0.836982774709637	0.951491401237066
1.49650248309884	0.863290196587037	0.818767425960321	0.942682010791147
1.7361256406067	1.03110392812041	1.0255803012248	1.16331511725112
1.45859401115863	0.954771612036479	0.880820360198681	0.959263182180277
1.53715460657913	0.77377439143076	0.767009411103308	0.91208316083339
1.52146913834071	0.857227844361065	0.823145940294633	0.954746340274636
1.80872289599743	0.844490411213111	1.01050895724304	1.15525658010271
1.60798320386274	0.69183814598214	0.78878791545325	0.944419389826171
1.46132125096503	0.648342047922241	0.677193488632314	0.803222360904222
1.60119375684427	1.01667838454557	0.97491836255377	1.07488797133258
1.41427806929894	0.591564772783501	0.623603928583421	0.738907256199756
1.44407609949925	0.717105464480036	0.671657655363277	0.785187098774313
1.77127311419908	0.829170991428294	1.01369531370344	1.18194310515557
1.36051582975102	0.483687205859323	0.605270694952728	0.708636105494535
1.80907292872074	1.0432364959869	1.06338909604325	1.23415509458629
1.67147328171086	0.874154218449426	0.865779097850566	0.994703665149639
1.67729843397799	1.01999376470516	0.883134537604182	1.01656140651972
1.42533491019058	0.540965850450998	0.570811519461914	0.686210177209085
1.96449971385246	1.13447385593513	1.20476914256325	1.40276307495611
1.63397007185206	0.959055466073468	0.952001363911647	1.06910513721982
1.55059741142997	0.811697702108221	0.845865710240027	0.949302126550927
1.69084615568383	1.01460894927796	0.999109593936585	1.12602070008424
1.48823885347503	0.679763157425435	0.659503828102625	0.769377584469743
1.45747335918987	0.664481638817327	0.623807725113938	0.7458949329101
1.91033198407694	1.05680075577315	1.19510893106762	1.34165526261008
1.52928201957897	0.854152090978311	0.904504458559833	1.02813075621063
1.71992163990473	1.19008067142175	1.03042229387199	1.16199688721711
1.56366685184077	0.847329273958678	0.762576201954819	0.915890103441078
1.516696571179	0.827079198875588	0.722793446389665	0.839202530261186
1.48471883501983	0.75961750438138	0.804069808129306	0.924703734827035
1.5253016185993	0.710181200700317	0.71473387380428	0.822527625331545
1.72151727812272	1.14924651473498	1.09971096327225	1.20983098543705
1.80853063127218	1.18449582342597	1.12848023361617	1.27093922783709
1.37769507749575	0.566160599349444	0.639130241430401	0.735170495673029
1.78926766682902	0.991031805842982	1.00330518652975	1.18352594237266
1.62390977486848	0.96015634951668	0.990927200720312	1.13599879178866
1.79175946565182	0.939108161939822	0.986667443327776	1.1639162536565
1.48272852816524	0.823408504032424	0.876090950039383	0.966071014502232
1.30751815774239	0.582785525019748	0.641846300510097	0.744814770601861
1.69377300407412	1.01863111638666	0.996357097813705	1.12684169974956
1.84166218458713	1.06308849682417	1.08814827506775	1.25878491037366
1.71607279495518	1.00730397314354	1.00587960276543	1.1576441076389
1.60953441589189	0.905076696729814	0.917952805643802	1.05926015837326
1.52639591902892	0.696101356721948	0.709935145863039	0.852414291278165
1.72845694447972	1.05563334307473	1.0410183463552	1.15326415445161
1.56575609520554	0.779959926656888	0.862117321676062	0.990233285138747
1.43073068930501	0.576010535367814	0.591243159837036	0.714223299951657
1.60580599180954	0.816678047674265	0.86992093782459	0.999511477063953
1.80256827509781	0.955663503253775	0.92263876582334	1.09452171500555
1.46488463562864	0.711767920606623	0.743829905400201	0.851452412817618
1.62552202532725	1.03901717502884	0.967427487972807	1.07964508275178
1.83970993228135	0.914235213007516	1.02102928192596	1.17289066338166
1.58042610501443	0.900113968080113	0.904652707981434	1.02380311859636
1.49229364885661	0.814176543131285	0.784824926165794	0.893286829197337
1.74516027003567	1.07124826254262	1.09203771008405	1.22110380797621
1.55003930383869	0.856072607008869	0.859263333687875	0.995610320027392
1.54999039350902	0.874208105619612	0.910619512652777	1.03150320632127
1.32175583995858	0.774351403776286	0.786204737776824	0.901731837797079
1.92126888566489	1.08282932727213	1.14089823192699	1.30435067301323
1.64994731214175	0.969797544794547	0.924474236266046	1.05174981859396
1.53807772378397	0.856480273111563	0.885204266310125	1.00910536862185
1.52021531108178	0.749328389152426	0.830458656270578	0.982146475697818
1.45550452397751	0.869541873690163	0.773031693907985	0.88760051615811
1.73821185070937	1.01906062381776	0.926446608920712	1.10123863942865
1.70952136897547	0.842260999558174	0.901448593942749	1.05007449160326
1.7142919380935	0.863086772182679	0.94784921973272	1.09989805323344
1.65176140627195	0.917323877228633	0.887984873403158	1.02284228630628
1.59779939179646	0.959018300356688	0.899460958367647	1.04303033613393
1.3385407446372	0.536526007812296	0.625332691848548	0.70843547429287
1.68842528753393	1.09199637687962	0.99566023219476	1.11714302610655
1.37842928667389	0.743070431891853	0.676102838549964	0.798343067733049
1.3989063482	0.750010798290613	0.665663788730011	0.776716081280343
1.77647449215326	1.05070314218104	1.02609141996251	1.2046809079658
1.7542617713568	0.987665957388317	0.945847933627327	1.10485112768716
1.42519045137446	0.7481588549422	0.817631936720583	0.908636204038975
1.40472402938514	0.67198669952968	0.700817442081727	0.795072298494707
1.65130228353268	0.687631434498726	0.850316278411937	0.987360859212057
1.65000372216665	0.984929131315515	1.00838941171299	1.1301635826474
1.39435229926591	0.66950969957363	0.786298144953059	0.897259616120653
1.7472086650399	1.07758595952932	1.059754013862	1.19707084345433
1.40597865217894	0.429899700816947	0.485247430241013	0.604071742994219
1.53998559988832	0.790906460151072	0.885962432567431	1.00157590346229
1.6833362349319	1.08695566695859	1.07859798036892	1.18061627603355
1.5062626224484	0.705495326331853	0.735585484785554	0.883059715348565
1.68753133496485	0.880987284986368	0.976850588224396	1.14207494550013
1.89501274835607	1.11125403772288	1.07841512423965	1.26665155754954
1.55322476728976	0.777199143082243	0.703284412948885	0.828098362949735
1.43075301050574	0.722728386711688	0.797637359412108	0.9177445514944
1.83034765814375	1.11635004412009	1.09925472352421	1.23275531141295
1.63593340091043	0.79635805948717	0.887655727621563	1.01310793550778
1.61225409965368	0.881907731491201	0.874475658085215	1.02281224134434
1.48747732087441	0.794614246181673	0.803679054115496	0.921822703419256
1.51637926747119	0.788151449627923	0.866478699964656	0.980941477783419
1.60197877790711	0.977136084673961	0.976452639330534	1.07492105490626
1.54557007958715	0.922552325402705	0.815119007807884	0.932038123845291
1.51989024851474	0.861625982555628	0.90497763244388	1.02318681024504
1.63402728756587	0.92066804210457	0.956532843136772	1.07684407067078
1.52835779777434	0.75831991399511	0.825584521310466	0.956420485097008
1.85847697901996	1.0659480126729	1.08429067949009	1.25661239944023
1.8063940525858	1.06214788796013	1.08416319436147	1.25239152564455
1.27350425126353	0.593183822418546	0.640619632107164	0.723366874752585
1.8132505200637	1.09018858230767	1.06191741923003	1.22297605899856
1.56166541024621	0.762488495204133	0.722383523429303	0.853616125769388
1.6594561200611	0.991552676994323	1.00492988615963	1.1626032928748
1.43058968144641	0.805563924662343	0.716807704391655	0.81620225944106
1.57092805700814	0.804173100591842	0.868938704140531	1.00926974182286
1.7358644794349	1.10747793415408	1.07693331607087	1.20747810670138
1.72096233049121	0.958994652671887	1.06075755009753	1.19434826171243
1.51193652750645	0.947260706957016	0.89975300984749	1.01146440409474
1.55609657739824	0.714214419457558	0.829568703229644	0.936244167314466
1.80709602620215	1.04585036353607	1.01270166508049	1.23241792778893
1.71882633338876	1.03963251993622	0.922112543454592	1.06548191306164
1.73092915433546	1.1335401737297	1.06603312458635	1.18431683805517
1.64333946113281	0.919005148660976	0.893585031022853	1.02593273695077
1.66485061632819	0.970132125165329	0.947379023477688	1.09144791318768
1.2582314497627	0.536866622771186	0.553915843998956	0.64133814585329
1.51696282108851	0.716170574047125	0.754453194758698	0.871673285330093
1.68199926271604	0.811845766808861	0.83465371756107	0.975913410253465
1.47460305902049	0.987182663812563	0.90501438673467	1.02777183816257
1.62253853363953	0.882452151534736	0.947736539793331	1.07943287434828
1.30491641242242	0.541269838068553	0.509265411704299	0.605499978836798
1.68215672500358	0.956487697525046	0.994848411654103	1.11359602377523
1.66764398985122	0.972197518695019	0.894870043198124	1.06074317886612
1.44932839921091	0.803394927434086	0.739430844031838	0.863231099730457
1.61189107034895	0.903303061450501	0.937863373231884	1.05679875767084
1.61797495891096	1.10608322484876	0.997335584094676	1.11195380766062
1.82026439584241	1.08038788735856	1.09253996671874	1.24072532853035
1.36177979535546	0.530799169630897	0.691274238387553	0.78314863161388
1.81234632924089	1.25280826396494	1.15248517593108	1.26911653369959
1.76080338370919	1.04441691862667	1.07766518980439	1.21663971294663
1.45646014681986	0.719698157146486	0.682745744431403	0.801597331107934
1.80556046262098	0.878823507762943	0.932147560091565	1.12426241202995
1.37851664946866	0.724044722879939	0.733685656241618	0.856452525341415
1.69315859063127	0.989938062237249	0.991415993185339	1.10716345480049
1.68508415527721	0.810885171414386	0.913134928547816	1.07374180613736
1.82088683273012	1.39498601950838	1.24311439488977	1.35980099120655
1.78795284110623	1.03535067832385	0.983249633493841	1.19988602086648
1.62485941373087	0.856968660205902	0.961291740527803	1.10402602845152
1.70628535822327	1.08176506009747	1.18004349545132	1.2848632541683
1.24703229378569	0.57045471085688	0.55546231709302	0.647881942305212
1.43508452524851	0.648819760452644	0.691519287958902	0.797914461304686
1.57585334070789	0.915828254019489	0.932108480923034	1.06403310373656
1.34426739627173	0.576249276703393	0.583570304228916	0.685993855513188
1.61047393668957	0.933177136601281	0.892383182244116	1.05072872832243
1.63238490414958	1.04269346212314	0.937001691772504	1.06607799128547
1.75343621084846	0.797430857715795	0.935190006262404	1.13427723334108
1.45985055827535	0.794934294859523	0.730301318885981	0.834142501372921
1.69823380855245	0.991818727072382	0.99493795812886	1.11903470916947
1.67807984238961	0.945957586022298	0.932265701556709	1.06959298523108
1.86632271113695	1.02041781294713	0.952558521512265	1.14518732590389
1.13521020377202	0.409479432797349	0.386429590796501	0.447201489656946
1.35557280949866	0.813374612253634	0.719095101587981	0.807262179061973
1.51547168286021	0.774857141696694	0.804305490861865	0.935506045639349
1.66077388088033	1.00503006604041	0.921648622334008	1.03757543992901
1.29117241660614	0.703852857039632	0.610847917713049	0.700193048447152
1.40089316040566	0.443117770507503	0.429746516471483	0.556830350134881
1.73132414546174	1.04575407627505	1.02724120572978	1.1637582757994
1.47818927090464	0.819016995273701	0.822211487485334	0.939605449102166
1.38207290676537	0.782835954328169	0.69508077716957	0.812846159284088
1.67606431908646	0.727120121872205	0.833724593236887	0.993570674668573
1.66629215959824	0.972680246111507	0.974964893238607	1.10607120234208
1.54888067316505	0.886002505386934	0.910410217749338	1.00074532276042
1.83929856324021	1.24494350647224	1.22021898457938	1.35389086505601
1.76834011915759	0.802235562884806	0.930120342713876	1.12252607342631
1.5925460443342	0.805286033342261	0.845928255014141	0.995284009253054
1.45232927565879	0.798184689895394	0.793532579001627	0.910220798748352
1.55902950238514	0.882068700218485	0.83678094456554	0.971502513016989
1.58822687815512	0.898544675373209	0.980119729716044	1.10995526476092
1.55794585994521	0.969512817085968	0.966076533896416	1.07209855325519
1.74616514602535	0.900492834917186	0.859711018229854	1.02929970976067
1.50822799881043	0.810015768417036	0.762985707524188	0.877721586862404
2.0180899997034	1.42953304969236	1.31357436169082	1.49875117336878
1.90543309827708	0.943850267851141	0.996108827598325	1.20696997594006
1.92857536530441	1.177584050813	1.20930236980418	1.38164569716345
1.37982166974343	0.767634671498609	0.759555899647291	0.842614883553541
1.99113852475261	1.15580597540551	1.17808621674303	1.34813071279665
1.32249678195293	0.398262125349901	0.437892591407369	0.5404844255831
2.11300370141559	1.60141048372146	1.48715009434487	1.60859772903063
1.6942550254883	1.00026240868177	0.950397327785727	1.0776146717858
1.31859029730078	0.640944029516057	0.679442813646746	0.778747521740969
1.65666634458138	0.987827504748186	1.03209443794854	1.15860770375307
1.70388772058904	1.21478409346216	1.08742718638614	1.21698894211657
1.72811983319722	0.984962367417861	0.906271206419196	1.06742774499905
1.52777618132079	0.846577623724233	0.849285679257185	0.964884386301982
1.91420840046676	1.20503234866308	1.17754876725006	1.35906551019735
1.50630388544507	0.827452952499329	0.820825035381493	0.944365619044423
1.6231286703531	1.06375057192331	0.966914100067555	1.09089994985164
1.70067978954133	0.729395710238866	0.737073846662384	0.932225413870502
1.71848264594573	0.989868792314942	0.902361977903941	1.05647859237651
1.91720767696273	1.12397094656873	1.10376336699029	1.25466164095982
1.68199503760759	1.02976686131558	0.941229939967345	1.06646408122669
1.40179512906506	0.782328947678145	0.733816599408872	0.845514856877534
1.38359417046499	0.564051866632254	0.663876434249556	0.759989814714855
1.64399853351469	0.850484443693374	0.915876898042484	1.05907665496357
1.70767786215908	1.02808331881392	1.01479282693178	1.15327299636403
1.68785392155089	1.00015723711146	1.04779692847327	1.18105306152266
1.99125796903375	1.25164931634782	1.14979292880079	1.31873488592476
1.53852866741499	0.603745265918553	0.729835954169365	0.836729660620111
1.77580491265724	1.24441386176372	1.029624747279	1.21192589435698
1.6475098194186	0.884621773551358	0.967991433055453	1.08402337631737
1.61788667390341	0.865839871782905	0.820520011919853	0.948174682585084
1.81777745393002	1.19222499889597	1.07186084489142	1.23073917712298
1.53658163886113	0.672859338959674	0.690728144126921	0.838763204858041
1.62376106838488	0.80712198410014	0.871680185592521	0.992284169337934
1.4468934397344	0.715554772719414	0.675573183271904	0.801003848143098
1.79024807954166	1.0137920324528	0.879155647766961	1.02424864230357
1.65294458164575	0.881753425607235	0.947737133092072	1.07734070158966
1.51830417786484	0.75270277011216	0.715374058778865	0.839187936119601
1.79873906067301	1.13597650390329	1.05787468173295	1.19256845047605
1.54263166498646	0.784500668293516	0.820475506045735	0.955560544013862
1.39217673085863	0.793302544174769	0.72019239270689	0.826612861000578
1.42085563240835	0.848074730790929	0.842706209084756	0.924546509627182
1.70841096429058	0.801122555968992	0.864785477621051	1.00417987755858
1.54737232862709	0.906443240143762	0.893429237015083	0.986457368700462
1.54631015603107	0.8231122095711	0.897065145208251	1.03719119625006
1.42055895498087	0.671743138470291	0.720004802136165	0.814971375874361
1.40906928511236	0.76697891633861	0.784015638830691	0.87012160985718
1.53740175336744	0.574274591438302	0.714000598135038	0.865247168923055
1.48987965982985	0.678425232707944	0.679543525930776	0.781707187386783
1.85037346276399	1.08741679828477	1.09056063196061	1.229573856899
1.56771012773417	0.804474319225139	0.819323979201856	0.968402040749225
1.80100600763865	1.07471228063026	1.11700511089623	1.27854640772856
1.68296236338706	0.899937901861487	0.950074933886861	1.11809402544728
1.56857023315901	0.911369523770988	0.881361623326029	0.983261011924461
1.73701825267786	1.14012221809702	1.07182021031274	1.19970434229591
1.6676197514734	0.84696570314638	0.972166215162152	1.09752719508414
1.86832656623124	1.12282581466741	1.09039035272567	1.25300260492886
1.61160545928127	0.830845024650543	0.893709859335749	1.02774864800702
1.4187112160806	0.734994669595571	0.701766128887493	0.830632571952204
1.43408985993369	0.703244122790066	0.703283217267899	0.812978098058992
1.48555834851287	0.651375001115466	0.64495041047969	0.802056720407311
1.62618870728397	0.845052968828575	0.878876647630383	1.04314746000958
1.69038515790424	0.979821125297815	1.02087528176959	1.16612051646006
1.54894059482237	0.925313878754488	0.946067596650785	1.07116574151968
1.69763306739215	0.960487883861078	0.950973749055667	1.08446136144683
1.85782038299045	1.13990222274369	0.989629853884605	1.18017713452907
1.30203632808302	0.573591254107498	0.592680536235516	0.670838705735548
1.42201477010465	0.803909105407083	0.758446912755848	0.854413068214867
1.05644312131644	0.37580208170062	0.339213171272611	0.395413809168062
1.66189706196843	0.907232822532116	0.872352720667796	1.01238738465285
1.70570170582477	1.10778676669948	0.972606750778605	1.12544795892883
1.41338616174165	0.683185239265667	0.662105203206897	0.751929248272651
1.744959762479	0.945900894765647	0.890061803756568	1.04897176072674
2.00265086939215	1.18599221681576	1.16402317460111	1.35594122999876
1.70167467484647	1.04133774121795	1.09962935840753	1.23422896515664
1.56192414800085	0.785558899393982	0.810861349589642	0.973470258953419
1.54979902221944	0.773402207569282	0.770309391446602	0.909414150024975
1.71628126839606	0.908413115368482	0.972375908136671	1.11023926811779
1.59840958051316	0.969929861440491	0.925509426758149	1.04173105070869
1.70184186398269	1.08207414150635	1.01510020991597	1.16087096090012
1.51824340124034	0.748694941748619	0.732285151483343	0.897654694367893
1.76800395833167	1.01167495575382	1.03305414765251	1.20729588975891
1.5285312065686	1.01504628409721	0.936514190565876	1.04608684314396
1.30109048574651	0.609481000978617	0.637516310787018	0.717757696017381
1.67407098899848	1.04429697784631	0.977651628381264	1.11265619638873
1.63894899825739	0.718312726339989	0.863144155636233	1.00682763297552
1.70796196622716	1.05505921879584	1.01824035913796	1.13228583789914
1.46494517598658	0.786187003897841	0.811204183346351	0.940903458164187
1.56153445149727	0.875746023488769	0.838770304997606	0.929593738328524
1.39551101609809	0.843356381682741	0.721833825805457	0.810244015602342
1.35264594451027	0.548420035534277	0.617532534113134	0.760015050256246
1.50722055887552	0.799095378008095	0.807636221919971	0.921977857743004
1.7695340912073	1.16741503210763	1.05170370431695	1.20381701663772
1.72991334427792	0.86143872402078	0.994140386353327	1.14749121223405
1.76996703705138	0.980976098456717	0.963086232349304	1.10254615142579
1.61699714261255	0.916264778088726	0.903833544423162	1.03281404004865
1.62717110239112	0.907839816417986	0.963566937145101	1.07907407051641
1.78844298469642	0.874587330666787	1.02159004047435	1.19840120478916
1.50270351098181	0.957453134521706	0.893444618074235	1.02837257039491
1.69557745410838	1.12164523558522	1.03543112542469	1.19361191079334
1.87492040068633	1.1686476014213	1.10769559650155	1.26495985808177
1.67068964800266	1.03458176229951	1.0116459959749	1.16823357774762
1.47264090999133	0.671629240996649	0.740919040619583	0.875373917462823
1.77043669975923	1.00188297337442	1.03112714886353	1.17823356896777
1.57498783515709	0.953905020498272	0.931549728491056	1.0485594177375
1.6284407416822	0.83438468599492	0.940352106567654	1.06011667019038
1.64196754578288	0.903490027665548	1.00388640287365	1.11259252355201
1.73819596419451	1.09374660436703	1.09571928323951	1.24446190058674
1.2010880944823	0.547028562176426	0.460163684635095	0.555592024430619
1.42977748189079	0.684043542817384	0.65675874051975	0.78846486361058
1.52483741992908	0.804233077993524	0.751425124468706	0.913082070491723
1.20631120525752	0.546749465926048	0.518663149591928	0.606315676915922
1.48005877460657	0.753569181893588	0.721157043738068	0.841913916100791
1.55656800798286	1.01966109897942	1.01703967644565	1.10888222005864
1.55302158841614	0.667920907860543	0.613149304227234	0.755899695297404
1.74129829279581	1.11210005638279	1.05085149649245	1.1865431419565
1.40813726611872	0.640258109313956	0.697725069389148	0.839682363030307
1.53999570001897	0.864320361352068	0.904083276157725	1.00228658846293
1.7702177769255	1.07742136750999	1.04190286872544	1.17546311916466
1.54611745732761	0.86806702216557	0.841077526536299	0.945813181367041
1.83118300640835	1.15924292571459	1.27478716641594	1.36976613141669
1.61747932930117	0.673232715021174	0.778274475968082	0.924418724137473
1.74105226904242	1.08027139442075	1.04577975881337	1.18953209627419
1.67145873520938	0.982404372995268	0.958716234707372	1.0843406937389
1.59932900498633	1.00985626387074	0.934162356586219	1.04355717883685
1.42629968696089	0.742646644605917	0.655537778380675	0.764882642547864
1.55996798667205	0.779787888381147	0.790450543258155	0.928156959914728
1.64146457255434	1.04020818807778	1.00553273735629	1.12643968327987
1.87972904767683	1.19418845435213	1.14802708717741	1.31500646232135
1.24862490747126	0.563677828236549	0.671519815782321	0.755777652561938
1.6398127597154	0.935408552188304	0.992471814280607	1.10015655634372
1.32159081785572	0.693641199050448	0.713609167725877	0.823891322102366
1.48236084444047	0.804406425653807	0.793595578747044	0.912434686874313
1.56289016314531	0.609358953321133	0.645645526467522	0.787685381612854
1.6447944472967	0.808566091256912	0.746367805494561	0.891848860388222
1.63289234740421	1.07352161611116	0.953843866091662	1.06809339952852
1.39606787294652	0.555203551650479	0.735211019420916	0.866951042685542
1.58337299809643	0.961434053669642	0.975511124301685	1.09162342975038
1.546051934437	0.66958401376606	0.846944064001018	0.959446752269443
1.49726971374976	0.72410258981373	0.736504411833002	0.864850019334384
1.61256732411384	0.808143093318377	0.822032897454501	0.945086683899629
1.60809793934904	0.84205670229271	0.882267806054681	1.01440571523302
1.69625641672183	0.849085745944108	0.924054615092375	1.06571667991126
1.52618379228113	0.886423240241039	0.722839767023059	0.837113344016725
1.6939617040932	1.05241997400099	0.99501603797397	1.14509289547697
1.81510474744254	1.12474815662776	1.10519364341476	1.28963794069031
1.64179890646556	0.834854200685376	0.905831535493742	1.06352016243899
1.69687379170117	0.943544473658186	0.920906728441412	1.07301752673899
1.57980543470771	0.814629992095709	0.838570696656068	0.945242727763931
1.81744170479711	1.03147342490327	1.10337304253722	1.24995604449988
1.46017495840088	0.659238047729539	0.666109525613762	0.785270999417193
1.62154954544888	0.796479454822557	0.851141239171639	1.01050450781221
1.83400737415756	1.13002492569079	1.15282196275016	1.31246585361958
1.85316806782377	0.87435696682324	1.03019521586588	1.18276165481932
1.47466632600627	0.908053256107587	0.756809810652099	0.871162988298408
2.09072001612026	1.24478150921136	1.3535350235549	1.50540194838469
1.52274525663022	0.716504440137808	0.793215957706092	0.923111157260865
1.41758593510483	0.628701580379433	0.671244301955859	0.755259612505056
1.48157509752713	0.733528528979152	0.72686160860037	0.826089652327496
1.49208324987378	0.777913910020589	0.773942141964119	0.881302767306823
1.52820495548531	0.784432147321415	0.784551254085776	0.898341345106427
1.62832097717511	0.943082647481583	0.887500896980778	1.01442484719952
1.48165211122194	0.737427273409399	0.782261851617937	0.892833554479147
1.63612420365948	0.912895763470714	0.95270308900927	1.10692530700695
1.75487893371974	1.11749715477248	1.05294682576995	1.19145169175643
1.66761975147342	0.993992509445534	0.952155879404654	1.09283354885579
1.68184044983507	0.87957465195072	0.868657911466711	1.03074629725419
1.44521524335818	0.862827158614443	0.81664091077972	0.925741218309034
1.39589797645901	0.71381932920313	0.70677390415925	0.825986671266067
1.6506481711319	1.07270705184201	0.936906842450528	1.05684124832854
1.47185889387827	0.676796650075178	0.717046318208366	0.832299084607331
1.79661022942275	1.10592171549917	1.06455745966023	1.20735891902305
1.4155239993494	0.703025689298634	0.734316649466521	0.842575665329557
1.55922211592455	0.737902677255725	0.61103497476631	0.736804611956976
1.58879280667802	0.865627142266893	0.841784220994184	0.949846648421667
1.47799091534879	0.776396533910941	0.68480981610776	0.814921406577442
1.61847150161281	0.796664328647395	0.884825047887101	1.01793064495636
1.34835237956815	0.810421585849073	0.745941055453044	0.847407281577595
1.53764262123727	0.808207100246822	0.799510534110904	0.915798044177797
1.58447689684744	0.760304087986673	0.75960032458752	0.895382589351275
1.32047296615108	0.552462461519925	0.565402069206575	0.660274311185914
1.44930808236049	0.758202690469055	0.717334804435349	0.842051278602707
1.58462754490363	0.873725478606057	0.920099710146366	1.06383225207276
1.73371864346603	0.908491760797398	0.950573059692553	1.1216636060587
1.38100441992378	0.634892482986266	0.569071367016342	0.66783183024364
1.54609888601651	1.01442103964843	0.96078467676641	1.04802584606846
1.61546939810778	0.761539925243881	0.731622759181101	0.886954740252909
1.81956739905424	1.09036501983863	1.13591951156263	1.26541344758832
1.83790565582077	1.10396081323248	1.04286134468415	1.21511216785207
1.66677267717654	0.995635560328638	0.892159886354532	1.00774206578779
1.52811996341419	0.628499294102344	0.735226029521729	0.867423708164
1.36103469428426	0.733836802730305	0.746488178641855	0.8463818184316
1.96262784671457	1.08292824952638	1.08973095365399	1.27591903669384
1.45887735107671	0.619386435185022	0.72059874948677	0.841246930309354
1.81726294595036	0.950429637998932	1.03670568262084	1.17799532648675
1.42932932630069	0.874396374226784	0.797767304768459	0.883895046045967
1.68672214285725	0.998001249260405	0.964411257280952	1.14003166492513
1.55882324103831	0.820831465394957	0.816474916897539	0.948101576816903
1.43600818533319	0.577509473263207	0.636948596287293	0.795941126216907
1.88167360587563	0.948399280807102	1.0454306473286	1.22849085234285
1.78069931023258	0.854093058587096	1.03061739991473	1.16372608758953
1.72192406624111	0.96330531824445	1.030021689271	1.17829204800261
1.64635712831335	1.03699663530959	1.04016620614248	1.15667065012185
1.47962325396752	0.619579399886725	0.724268725215104	0.847776271424525
1.82227209408946	0.897863913752698	1.00343543991253	1.1709076800653
1.31995136696626	0.485635778818173	0.49411592156416	0.604552742599516
1.62635878966847	0.906984802376891	0.919306072408141	1.05019164995947
1.47726613878877	0.772549893747275	0.76521949520351	0.885520215519428
1.37965446250884	0.584793927730686	0.643936894305453	0.762704602769083
1.70681528565693	0.855168131838899	0.927664899682705	1.07264893895959
1.5398684667899	0.976173692657059	0.871775593993779	0.992831139735296
1.58084901946151	0.884159043120963	0.849262043948283	0.97623943781769
1.91889655117451	1.22020974904305	1.14999509234303	1.31177815801827
1.60186642975946	0.99123347451563	0.857061431422747	0.968901506317463
1.74862011749035	1.12780670501283	0.975630133304122	1.1119357023109
1.65818759478988	0.970160956653878	0.870137706074976	0.998428378864622
1.36683201060668	0.555002177931625	0.601541521971237	0.693433729838413
1.58297843946464	0.890936433799254	0.86487525459141	0.977917317737547
1.95532641448677	1.3004928484148	1.29481040232427	1.44350105846839
1.38276772388204	0.782942439179382	0.730935237921759	0.841263064144091
1.55999816216185	0.854963093345054	0.869137614570148	0.986518052403821
1.66615051629871	1.05413074531994	1.03817219450239	1.14747025435405
1.4506369381999	0.851696608477646	0.788055176722158	0.927405296723545
1.52657999931233	0.620695236490791	0.721291233637064	0.865580144854723
1.81310648473623	1.0753300580266	1.06073806158031	1.22892818391807
1.71439833595372	0.895166926172419	0.941027623971369	1.09689133040389
1.68401560286053	0.987289141389393	1.02594951582232	1.15980596503733
1.38090150680773	0.660889775169469	0.633812238242149	0.735894822826932
1.88880165492782	1.20502912674373	1.1334793332183	1.29651391312674
1.49388577106506	0.68539072363062	0.725267966642305	0.840112989470335
1.34340700025329	0.615702565272207	0.640512976289278	0.745776792922369
1.75747703370975	0.946608810566385	0.942621057292732	1.10389428238644
1.52137734387755	0.717804237450598	0.675961672033052	0.836402597933469
1.82014955804018	1.26156247854498	1.15852512800593	1.27423423864177
1.52596351076256	0.788051640351164	0.728418003361454	0.88121605137033
2.0490914211349	1.34134120672228	1.10863764677521	1.29823272288339
1.52279961287137	0.801801344143729	0.825208851109714	0.948939561109196
1.95023999581057	1.25171030048757	1.13680230831472	1.36801022410325
1.66367964192981	0.861211909677124	0.861257354581985	1.02952600228376
1.92504200714845	1.237247347243	1.2626895857463	1.3799327164224
1.55310265221267	0.763199812166407	0.767664692423779	0.87547252983514
1.51393877279717	0.796630469057067	0.73908666358475	0.890674953326086
1.56225935050037	1.03780602676777	0.944213184143708	1.04355584321342
1.51122801089561	0.57587323239142	0.679989236255958	0.821289729118215
1.30654934159525	0.719362359133315	0.632005947743817	0.743624421809623
1.43214799220448	0.699010919791304	0.695032511684626	0.802258589933992
1.5802867856041	0.825843998612933	0.826447170975226	0.954753504559089
1.36289450210818	0.490783928969539	0.541895241585442	0.648336009108174
1.71701818095932	0.879489565004305	0.913509606630307	1.08820020871987
1.81762744031023	0.97037789412153	1.00005563224766	1.16563558079033
1.48274963154574	0.792397771991519	0.807644301459219	0.931346233909059
1.64463586149726	0.910819676279952	0.904377730675288	1.03421596681618
1.56034325193045	0.783704070292935	0.831894902123388	0.969989402909402
1.8325670803295	0.890059480891142	0.910877530218694	1.07788664989477
1.89417447465608	1.00796379088623	1.01148803959037	1.19134246002157
1.7951689127807	0.968908455507113	1.03669956066228	1.20580750676728
1.56886398616778	0.924270891342756	0.906161076976497	1.00783621189896
1.58631546515844	0.873200268194427	0.827751523954073	0.947808508768922
1.42411486503932	0.745647866185661	0.721225764317849	0.831697132440235
1.86794686760938	0.966758726573703	1.10509385398186	1.28306901731109
1.54911989447273	0.934323435273075	0.938776690849976	1.05339473170409
1.59043642123527	0.913122326521278	0.941147345412286	1.0764092965453
1.77088787101162	1.12689211255602	1.1211878231959	1.26058440639129
1.39904572293027	0.691278632925844	0.750744735717733	0.853429617724252
1.56726305646508	0.924658805143735	0.893346615835633	1.03430792476561
1.63303391696227	0.939182403439552	0.925493758433248	1.03418217786008
1.50397181682813	0.663998362175568	0.751707297910272	0.890536439512218
1.68166548037257	0.963020850011174	0.960284549939454	1.12177471220394
1.5681077742971	0.962814322628434	0.90017125979545	1.0462665756901
1.88959735355365	1.13259712459485	1.20118110115021	1.35596137863885
1.45294553488303	0.679249150602542	0.736921935319756	0.850641369157947
1.81406765416476	1.15548319313982	1.10026873137173	1.25848179192525
1.67657716008006	0.994087868621596	0.925428406654229	1.08081691936885
1.57024960824611	0.907443233952912	0.906367282407675	1.03553972794556
1.93935949607614	1.19512268822527	1.13167310834078	1.34413219590494
1.57635682502918	0.671482758319972	0.773651454351633	0.9248245545902
1.68050269629565	1.04204103962709	0.907644207463677	1.06517847361173
1.63104948508388	0.917362745196728	0.811170033982584	0.957516398403598
1.60294126863668	0.796377797429913	0.887259756418534	1.02691162854434
1.63402064009076	0.875367208337815	0.853545785574422	0.995098781549266
1.69066334197499	0.915887584445976	0.946535724044934	1.11679900106068
1.61847150161279	0.755597743878492	0.799637831680182	0.937322043010681
1.67058415247944	0.768411205528617	0.844681864238989	1.01378664293871
1.62490942529099	0.969122798167482	0.974499000172636	1.11458353240189
1.42015333430517	0.584246771668298	0.669466558760189	0.805557509379868
1.56856664540956	0.826688051416237	0.867219282987946	0.985221822258993
1.62829837399109	0.879428714015875	0.923839615188062	1.05461561379063
1.67252459161116	0.879463479843794	0.938417117237142	1.07751703454217
1.66387972627442	1.09599350364123	1.11878505153782	1.21046392421372
1.679687851704	0.874161880489528	0.930243288105841	1.09140824095352
1.26052497383077	0.505946564826165	0.530252915690216	0.638430683440598
1.60695959429132	1.0813581062255	0.947338867563957	1.05103495234053
1.66772058545872	0.877522485160768	1.01176121344579	1.17281928968039
1.71883481862932	0.82352163382718	0.833606050409653	1.01249384254652
1.4355643553814	0.783127123792024	0.800784569313262	0.906048314045124
1.41246327643455	0.781093600702825	0.827570851897372	0.91872961283025
1.66183403563801	1.03034360883309	1.00090205016412	1.14196291286672
1.59696199925376	0.945460293129551	0.86569965481914	0.958989245649501
1.51876628691777	0.935958422730984	0.926262335790347	1.01531360786508
1.62878040919707	0.895378580254854	0.823138743915561	0.94234424492445
1.62890265741616	0.903401428304748	0.930352454807244	1.05377157319591
1.41123855242022	0.699325576660282	0.763983287566201	0.852777727310431
1.64694838926525	0.958444816283191	0.877994191704617	1.0111201704542
1.50440100374159	0.810871467909123	0.756717799407424	0.876486239468454
1.17172054186608	0.523116769578839	0.557811425875113	0.655732094731059
1.71476927193215	0.834799647596801	0.917490200890862	1.0750273191042
1.69069884229531	1.09392141036005	0.967608442117559	1.09097508405203
1.5514812576898	0.84407910761165	0.900921069270097	1.07532522739124
1.46840831828487	0.751910325730845	0.739350220703735	0.857522034825112
1.5413997769819	0.821561110482947	0.848752552089056	0.959138898172507
1.71515294811251	1.04111517205792	0.844906942032884	0.991890196136809
1.75421047738214	1.02968211930564	1.006691974177	1.16314138410841
1.86231811907131	1.01717432896412	1.09618697160384	1.28916710747449
1.67068278899779	0.867214218309084	0.886409199481094	1.02552232668509
1.64908321165702	0.883221369125815	0.992990314685499	1.15268676356416
1.57899501649819	0.905102517896228	0.971757795338446	1.08519014397702
1.47226901699283	0.871616158692518	0.784072826222868	0.94026128395977
1.70100619328887	0.87448754049468	0.908359006716856	1.04856469147987
1.32849833734927	0.650391698698339	0.632718328243378	0.749059388155648
1.70151650494168	1.10172782760327	0.96661772202537	1.11881091248021
1.18400706118532	0.386941890199448	0.468395154064334	0.540549426307741
1.92121753646494	0.91923867637521	1.07969716976518	1.24556667467996
1.81751772606803	1.16818107228162	1.09620591225388	1.2342203877089
1.9784263496881	1.29274632868188	1.25624331785807	1.4498961045
1.73891237692288	0.952386736851339	0.879573127006191	1.04050492753251
1.76659611332533	0.981101343280264	0.985709762665726	1.14012808130147
1.461663183959	0.6802996317786	0.68842427707241	0.805830043370996
1.25220191857748	0.460630389269435	0.454324302269854	0.544839296038054
1.53597076031323	0.776414767421826	0.79742659786645	0.917539223428794
1.55547071361461	1.01887551702698	0.987038917715216	1.07172804497423
1.58462754490362	0.99626254013969	0.948593676671846	1.06082372792026
1.2443775657736	0.539238342440144	0.596995218905692	0.672520801835265
1.60051200253876	0.764718685410535	0.84346895413548	0.976927500341332
1.6331784332573	1.05242305316319	0.967896541598755	1.10226454095557
1.59301193971313	0.805770686941436	0.821026374077884	0.943738841472511
1.55975640302421	0.750592839134136	0.824680191435059	0.959783780370456
1.51901897527686	0.940582061725444	0.841426304145313	0.956689819910741
1.49610116942578	0.931231371310091	0.876601447450803	0.979223676002935
1.37357187331019	0.731407986190184	0.601214432231681	0.716935641964139
1.65319840959046	1.06433794941596	1.00976522075788	1.12459954162446
1.5589111416872	0.82480555420679	0.798609714691663	0.931580117142241
1.5699532755131	0.925717932125421	0.984738271411489	1.10490895397396
1.67128379118628	1.08795947466518	1.08013828689211	1.2019098192459
1.6763928537584	0.895409472646469	0.932217995708979	1.10804732578754
1.59381024585746	0.846739315965437	0.902432085235468	1.0064962103336
1.5024888208879	0.878676867799598	0.804560480432731	0.909877978449789
1.18591178043665	0.440211734526975	0.460965265602232	0.532244843449736
1.52051051533391	0.768179684784611	0.824460951318065	0.945245146328967
1.66808229544825	0.918621804676046	0.943418612195017	1.0930813876492
1.59720534030541	0.821199429611937	0.823127785204782	1.00131866755353
1.70929791009986	1.07607238963091	1.01845782948415	1.16000198155538
1.46082741219553	0.547787432927806	0.61781432873693	0.743308401831646
1.72126520883147	1.02639718024196	1.09483328794809	1.24242259415955
1.35200936386055	0.624068174309093	0.626124731599013	0.743399928176655
1.57454579651459	0.897557974895952	0.840882191871856	0.988446368747625
1.65278164111373	0.945799218669907	0.856250746322593	1.02445742995027
1.41483940375341	0.822865966692557	0.735426373596371	0.842244797548569
1.53450426285602	0.691752699641758	0.735472326178324	0.87146830840892
1.6881184620952	0.842907456925799	0.940338694666373	1.06954874259647
1.34694864014891	0.669158037965073	0.668448218563242	0.790514802464291
1.74892636177968	0.930820489772359	0.959830361488461	1.13372877185395
1.41789458166841	0.74896327592291	0.720041030151744	0.846917957687316
1.66055612769996	0.952876931482232	0.905708780167663	1.044262971034
1.95967301860827	1.14650461082383	1.15205291339922	1.34180640816801
1.58905775525076	0.739429709759066	0.715359006825831	0.859104851081279
1.80301862111123	1.19766044304874	1.12953910764404	1.26601596600712
1.65875601258921	0.872662667134201	0.958273606291311	1.0793445215562
1.54849876651255	0.815143327797323	0.802994287609991	0.929318669297211
1.3455614572455	0.552646862522266	0.603843358490537	0.720292084759099
1.46802786479635	0.880698057674008	0.88911959154571	0.96404086882111
1.72096233049121	1.09253788562332	1.07544464332248	1.18649145393668
1.44577575037534	0.7242163575173	0.785740602116691	0.899129112072078
1.57094944050186	0.861720738220708	0.840429948196304	0.977727991876127
1.72243339408432	0.910621405903333	1.02748550634418	1.15540286320324
1.74951285892901	0.724998197640205	0.936804141410991	1.07684054191068
1.89494363336437	1.14858709540676	1.1555203681937	1.32509527740561
1.51166443579622	0.801580664153376	0.752014799089843	0.860661395615005
1.48846186495354	0.785007573780781	0.806303264503792	0.920568886747789
1.85482765135728	0.960843231621621	0.906539063827756	1.07401763228387
1.59657008728585	0.801502256568914	0.774094527688709	0.915373613512085
1.28043620904897	0.522414320390832	0.568928129405395	0.662665070475302
1.62455387487644	0.765607839527679	0.83276917818271	0.969518942475953
1.88079524403858	1.20662686603501	1.07717607229306	1.27828216813699
1.71969116688765	1.13045924088766	1.07552331953552	1.22821030865176
1.36470495954211	0.597552999741998	0.668699063681497	0.794423757501804
1.80948991481226	1.0388776558301	1.0898705093588	1.21339533727447
1.50273375646202	0.805455479424745	0.745663450749892	0.85863772026467
1.41865681911011	0.837608492079601	0.794566497193215	0.885828988511542
1.45612889213461	0.753759327604961	0.723230041295718	0.847141870386423
1.50670671811446	0.810948139315354	0.842124615000943	0.959666868449694
1.79290424474645	1.06898821873573	0.915981873841687	1.09437872986504
1.51840884210851	0.815578241727347	0.822953544281033	0.942806093256227
1.42605644835231	0.656671372689146	0.712826301182908	0.821218502621175
1.28660698912733	0.309989763574651	0.425644925847649	0.526214973828122
1.33317741496399	0.622787397851637	0.615701779048772	0.707702311851461
1.63979124320189	0.902166076120461	0.901565923535393	1.04031556984171
1.82687685492761	1.10432362584347	1.06832691148274	1.23433412295464
1.42984318308821	0.781366961743284	0.734018682201102	0.834142573082492
1.66096861911427	1.0226140354179	0.974412255971599	1.12839441715412
1.46210091063544	0.729796249277275	0.716550820418351	0.829716089484813
1.3450473043437	0.582236755044712	0.633947658601338	0.734187542455946
1.78402127313288	1.07354605538689	1.07489449719474	1.18332443883163
1.6046051082363	0.734386537879842	0.808058482604853	0.951327537937604
1.76267825074121	0.966602427826089	1.02084013957367	1.1711637984713
1.65065318288085	0.929788722399182	0.969211273727365	1.06913741711283
1.76644164205391	0.947100687931335	0.995828101899553	1.17389979927201
1.72049643292829	1.05503967907662	1.08529426584919	1.20265221337873
1.32175583997999	0.653524619672018	0.605077213229809	0.702531357230588
1.82071100173139	0.908990242312088	0.973522971722423	1.12952092385661
1.21567487704674	0.516237260203051	0.51962046464114	0.594380759273533
1.51406084061226	0.823906699919766	0.74844244808548	0.874926834774599
1.86569876465036	1.12344499989788	1.12774394285591	1.26585023740776
1.55052406077814	0.94414548385165	0.853343203664019	0.972138974157508
1.49873835033718	0.817940105136379	0.833780608763913	0.960840278330601
1.49750937621295	0.886716370926508	0.831121178765375	0.964493711925349
1.59660503396735	0.611081528312694	0.687496965150548	0.841276296177677
1.81209327051339	1.13935680929208	1.12133747545777	1.2473590714137
1.86311818760835	1.19989563217159	1.20108444715995	1.32514538749517
1.69302551965745	1.04337656926836	0.949196289149737	1.0905483386974
1.21502362290125	0.398009456298012	0.425972068265372	0.524097875778473
1.38409897036996	0.759195523056896	0.74069566044029	0.855935220301994
1.61986623457191	0.89043632880942	0.892756402303362	1.05477790646718
1.56303013607267	0.71890226178438	0.855696100873644	0.978653544080661
1.3976804381174	0.660832930013967	0.609827258610258	0.700377848167847
1.72979982946133	0.978157940892525	1.01538181855447	1.15406191277245
1.74646926856221	1.06343449273261	1.05570539967557	1.20949089485252
1.45364654281811	0.845701268320885	0.797869788235491	0.918202223305844
1.39834828476074	0.718977393307115	0.788861908830017	0.884001180832546
1.61054716268921	0.927574904379125	0.907949632981141	1.04290666273388
1.51150374246251	0.866644721298576	0.808160794557234	0.912433758849179
1.51812503727265	0.882490210104635	0.842881658095582	0.943121151885328
1.58364760268148	0.83929330018968	0.826896050865398	0.991947506687681
1.68528350223555	0.925229233592624	0.966366930324464	1.10414201188518
1.70360478401589	0.797282128014803	0.875752415129843	1.0474056178167
1.43253127715404	0.653902025747032	0.733153537311218	0.841000052524135
1.27572322571824	0.594894741608234	0.604082152278691	0.684282368215593
1.44281460163034	0.701670000926854	0.761187339993586	0.878167832267747
1.63594901506412	1.00132196430965	0.919854308405653	1.04621406958861
1.44807172004858	0.634040582502323	0.731296469921712	0.843958706502712
1.70487990341465	0.790843646314178	0.749244664674197	0.92830860329198
1.58174761386247	0.938799317270177	0.949433063408417	1.07089715692476
1.87658982027129	1.12960879734666	1.16875200574899	1.34348859564536
1.76985820186782	0.923637665714937	0.951962633451734	1.12619237383523
1.65011403326281	0.958699048585547	0.893016964815974	1.02853642739752
1.43982863079704	0.911123959202415	0.90683825097584	1.01031935958355
1.2716767291922	0.514974466038278	0.514814843788686	0.62505981720293
1.80937952046561	1.0586494011415	1.04991559079564	1.20933066074926
1.80096885830965	1.16664422223643	1.08730517591023	1.218620191796
1.6999052885874	0.959207342591634	0.941519317654479	1.12069379144689
1.6546674026904	0.903182653980346	0.899125002657115	1.03257215198789
1.50823845964137	0.787143771871952	0.776429757518589	0.912233453337844
1.29469796982739	0.705945165705105	0.706389721321329	0.78806136884904
1.60941252932776	0.997430715596332	0.97867692760501	1.09907319497187
1.60494783504443	0.888821827752604	0.883945668620556	0.999011317404491
1.56891491538364	0.773341193194523	0.827695896571394	0.964016556078479
1.36098766430521	0.690614599771427	0.712768391688679	0.815346913131556
1.70204527267706	1.06502329342821	0.973115266705814	1.10743050951873
1.72090349352345	1.06413549392044	0.961585125008318	1.09447362046276
1.59237754458796	0.914785620773428	0.861581145518911	0.985999988525356
1.54291077259295	0.821086501215822	0.822231196390015	0.953863375775734
1.96648130229965	1.18856381412534	1.22412156043539	1.4291658250401
1.63345091473975	1.0842173305395	0.982955544897417	1.09247604633881
1.9683326131111	1.19002889917115	1.17450530242505	1.35452789078097
1.63821516222905	0.932987263247605	0.94946931488366	1.08316154569846
1.82691744879432	1.10057615013421	0.995570414551084	1.17360768569299
1.38077720994646	0.639760077505791	0.615491702162097	0.724406800158666
1.39871688108327	0.645269824035044	0.720273240674944	0.842338794059076
1.62263609624211	0.987162900957814	0.907298987287744	1.0509690935974
1.67244149536405	0.837427322064858	0.887368196885332	1.04576690835369
1.63593237483646	0.941107980015822	0.959010127658787	1.08741712666717
1.62935753902263	0.805933136392214	0.830939560516404	0.967641809269184
1.56150201476897	0.846562173839425	0.833501995481692	0.957827938397251
1.56861589258742	1.01720101421018	0.994107228630928	1.07960385931336
1.49540722529702	0.858322605351855	0.786238800682532	0.89777488153907
1.45365886259322	0.896137980275027	0.899214084949511	1.0073749201258
1.45685831801161	0.829050324279807	0.805589696571491	0.933676044675059
1.48099138731101	0.657376379501335	0.651794258298049	0.763732230764069
1.62939774946829	0.882362398648027	0.820456962550259	0.955603555570938
1.38773011128791	0.663485543588922	0.734351189993328	0.829427852567063
1.56642052592675	0.886156052575251	0.773959987717275	0.893414907889609
1.40432164405905	0.568116662949743	0.659735395669389	0.752345259181618
1.63944862681656	0.886348359791239	0.784600596815307	0.932215587625523
1.5777599636664	0.833614744474676	0.823519453367558	0.985039498778815
1.7668387390541	0.882892948263163	0.895282386734533	1.07974593387688
1.67559657643853	0.967059086772321	1.01341000056985	1.13927550431172
1.65913198833025	1.00647509560005	1.02573244640453	1.15076877362918
1.60115295288223	0.782749556254572	0.762124020797734	0.917370408253184
1.3569300370692	0.640069167069899	0.67976950461572	0.783862575420763
1.60408607282807	0.648325695588096	0.817263911925797	0.958125854788106
1.55914830768705	0.740922771914081	0.697172783183504	0.837142898396342
1.80489539304921	0.9135282765488	0.942826034396085	1.14012067545698
1.5220071555555	0.896324592655975	0.826276984732423	0.937094226380827
1.52072105164653	0.715529657752131	0.795196055184578	0.928762576715988
1.92979400024109	1.12175281669141	1.17610887390014	1.3391591456295
1.52796679534331	0.675360951368375	0.753139645415513	0.871582067331072
1.3964588731466	0.688692745527369	0.637603297820856	0.76257205365098
1.71419623707404	1.11525318067211	1.06796468276069	1.2041009427328
1.10123119698268	0.472336625860125	0.390727898832584	0.46105088384992
1.72706327050759	0.873973489528401	0.942691143131483	1.06831342039311
1.63579318841602	0.984617337838023	0.959066663603543	1.11866004149507
1.52993337086861	0.904888408570429	0.908929758681626	1.03468109871184
1.5808137297205	0.851279872976724	0.836104825349419	0.963550334614359
2.01769692815251	1.26684148114782	1.25782351254401	1.43662229136533
1.95486302311739	1.57516062749808	1.37642071071746	1.47637859293317
1.58563011192119	0.849370031038506	0.859406529530278	0.987162939418482
1.40452187487879	0.621005306262138	0.621519828499594	0.724089811225358
1.63722688986529	0.807791452455934	0.82388896812315	0.960832093831208
1.44010079208913	0.530691001263838	0.579443055536143	0.684835293576387
1.60631128078389	0.76043538275419	0.819679051672877	0.94562930982265
1.63641524852028	0.809652480007283	0.924894322312403	1.03432206334249
1.57129940095863	0.721171323993628	0.727558955912398	0.875611450969431
1.62296606452749	0.767055732210017	0.783283443741461	0.929426307763664
1.42925991249783	0.593316926728987	0.722328714121571	0.803824197788922
1.36121053767583	0.741964475769463	0.769093807421342	0.866950124040658
1.47074819178666	0.558396163743929	0.693155171684082	0.812382983996763
1.60870688439025	0.9466851782064	0.894937988272992	1.02559699164303
1.64152622485729	0.870416709247454	0.865382154840334	0.992236551500377
1.52832439565926	0.709667657402385	0.808074439972174	0.932833709700288
1.53817489014526	0.936047346715509	0.933520153511968	1.0572262235347
1.63095904749923	1.00058313450446	0.894114027773051	1.04569212140871
1.66875311110571	0.842761281133706	0.891595401815396	1.04615187107643
1.77963187518561	0.775201323256275	0.826847784337933	1.00309929121063
1.5555970314231	1.00358215637459	0.999933498302967	1.10897107409016
1.81394694047971	1.21364885968721	1.16465501908601	1.31053166893076
1.25078945317602	0.54307211097552	0.557746790652804	0.648524900833975
1.70199836346571	0.929617752583573	0.974976910944077	1.10337351340767
1.3798668310263	0.702914905933674	0.738738369488562	0.82690617454183
1.73421876962548	1.17459766713669	1.13100063187751	1.26499135687249
1.6870143477998	1.0626150214474	0.977073359658178	1.09940579719878
1.78073397368836	1.03244369656933	0.999633546999868	1.16189506337676
1.60952650201349	1.0045660357417	1.04605012504904	1.17770284607058
1.35811495529718	0.841636245848688	0.781817335967848	0.878134515146951
1.92126379111191	1.15204169279871	1.21950372634248	1.41706696487898
1.26412923034039	0.499104237946004	0.545684791707556	0.631159103608311
1.75284148879362	1.08898426989319	1.06807323934776	1.192604601432
1.62843441162709	0.922792936081105	0.916296025936673	1.0544121624799
1.58510965365503	0.793042919977563	0.727729597910648	0.90159701699878
1.31295361145343	0.574402739275626	0.633719258132482	0.716488143850833
1.42251520206983	0.745536246939639	0.800066434283982	0.892056033987453
1.74756568174276	1.07618504533355	0.889659297126452	1.03474261578256
1.83752391248087	1.1599023497132	1.22911261372807	1.36434030475665
1.61677026829744	1.03405851028039	0.949632536435935	1.05547770115822
1.72173086336992	0.962049864663013	0.962076559357844	1.14157887841224
1.49001418688098	0.915868052546895	0.830826959058321	0.925765532413289
1.56275079747272	0.821809145086289	0.867893915813241	1.00057142931013
1.446190624907	0.689330893725652	0.735174491318576	0.839138891876185
1.30374852318746	0.738373249904115	0.671157351057513	0.732710503783691
1.79590527525046	0.912841116255562	1.0345680293	1.17213047022364
1.8649902038895	1.21958924350411	1.20480746728137	1.35640022874438
1.69063014048214	0.964251227520234	0.962537854032358	1.07675121691776
1.58047450052058	0.764594696135761	0.81829460401292	0.956423156912564
1.54160949047925	0.790932535757768	0.714723558621922	0.846004143093418
1.44852330029731	0.83836758434059	0.752666471261698	0.86013760580602
1.63533820929064	0.82829067611104	0.743860124578714	0.898850493475237
1.62173174671277	0.935451768381797	0.899197737492972	1.05886624108152
1.31073662307502	0.561624575232532	0.561204058103506	0.664420202649777
1.38565214144925	0.602944952762114	0.597724126158335	0.733617578665445
1.48549794695289	0.881643635376827	0.818189329324949	0.929592834486555
1.54324940649511	0.668890082883918	0.683973600311932	0.823869947873457
1.3607492109609	0.697358621489846	0.664065672908286	0.776083393933647
1.52968258316905	0.636274980369359	0.60992750706594	0.755717448316503
1.64282999636991	0.970497444556269	0.992544195228232	1.14857917591476
1.60557138025101	0.846365650833641	0.843132320397304	0.990070654600406
1.65862182609804	0.957237716542567	0.983712535581929	1.14431122417528
1.49203830447524	0.69136102957845	0.81874087943238	0.947018259478761
1.60940196875635	0.859731673286196	0.849942347280079	0.964241347162687
1.72111853258287	1.05965621578304	1.08941526375284	1.22962162320323
1.79579217092494	1.10070708297147	1.10172695803262	1.24365548947865
1.71555285666476	1.15709749586926	1.1159976638894	1.23118055222303
1.65645184191335	0.646392069537003	0.773738704281858	0.932760427542444
1.51365498761582	0.62780166633556	0.755988676288681	0.883173748532363
1.58643328016209	0.814777752531265	0.831821599843207	0.987223965972695
1.85650780822833	1.1583824531755	1.0875795823122	1.24452283410072
1.53344165143797	0.869381061289327	0.886945476016996	0.997301894337747
2.06689168112876	1.47264754889927	1.38723225982914	1.55754412932197
1.68527598688866	0.920316070330398	0.98701227289777	1.13160727218737
1.39981023688791	0.772539564704141	0.73055152135939	0.848483433323299
1.83640943600111	1.21438646897497	1.18259606157803	1.31026884876897
1.81911999740313	1.14715324582695	1.12066075359205	1.23886479529854
1.40173949981641	0.858741698004684	0.813526316313128	0.899294208297514
1.55947556236109	0.877414033149413	0.869674241346815	1.00677973696198
1.74716823733838	1.21260197925091	1.0263047630983	1.15134223711447
1.44761460287654	0.895410373972732	0.821480569919366	0.942276990357857
1.76307903390631	1.15551240531031	1.07279959632287	1.19615775802052
1.34507991738645	0.527593150306812	0.505919611327675	0.618767866953233
1.73495734249625	0.832661022184203	0.807415501703575	0.97607181104616
1.77592273869588	0.97441701692277	0.969841178037675	1.1512926714971
1.54731559365665	0.708997751043929	0.798399553010638	0.942552937922337
1.62910668860095	0.947191656078287	0.920921660251338	1.07431166198957
1.74301475857103	1.12210977266643	1.11058078962448	1.22990235222202
1.39399890858842	0.736728745496268	0.724743427428839	0.809580755000612
2.04776803416085	1.17013000871517	1.26848224478953	1.44032670935059
1.26157244998731	0.58048059318086	0.49948015005964	0.59919904318665
1.66820983606953	1.07983914162203	1.01244270075396	1.15808778527678
1.6547180407975	0.84477179941763	0.84168558050324	1.01028372473878
1.46499604610681	0.906524802189071	0.842719270654021	0.949287222029707
1.39019665364608	0.722325322763365	0.726910047018543	0.846824701060776
1.40627965335567	0.723838561831054	0.729774595760038	0.833018093677666
1.6768741378459	0.97321201359942	0.90854868350598	1.02728828066585
1.62207833773684	0.81418938784988	0.828242695934111	0.957399285956291
1.46119593913759	0.754163911711523	0.752192730663718	0.845456715472335
1.88792237872952	1.13497254396883	1.20617484351818	1.35268965424512
1.44215666419153	0.808126515939007	0.69865563117196	0.820779828621631
1.25899315992916	0.536521157450165	0.587865766617207	0.670949863900847
1.92326954457438	1.17481422440702	1.23330863929009	1.3886283144284
1.5906016878614	0.899407313828314	0.940574170210012	1.04394293300354
1.75878207929358	1.11766780637257	1.06423209553465	1.18452257099277
2.05169833340829	1.27255428109083	1.29867440930229	1.46710358783311
1.45082499754179	0.781924579890209	0.852355669145254	0.929166345920806
1.65119882745852	0.914155664235752	0.882860717591762	1.02903715814411
1.80596378042237	1.27050908150751	1.1562221505527	1.26965771227221
1.31847958978001	0.645163404722912	0.649390200284518	0.7621989653255
1.36483153520766	0.568879964587574	0.624197979563273	0.726220109462499
1.4330467390178	0.686417836798258	0.765000490248917	0.89750098823777
1.80385017551433	0.967330965401085	0.990944887685549	1.19496485273812
1.36188504574543	0.780967081374789	0.671052798252585	0.778187931922959
1.61211864718314	0.723821012595077	0.863185524792832	1.00778029124404
1.60952310075218	0.962615102545026	0.895498203783549	1.00627619992572
1.51267024218366	0.858787308875767	0.873191439536513	0.994835160092385
1.63728192887532	0.952032525188804	0.959244846773854	1.11256681964522
2.0334892598561	1.40333090776169	1.38133162271334	1.51101126091125
1.69373854408706	1.00956273508079	0.994666517663211	1.12331109167404
1.43143821308179	0.671024679392173	0.662706414591504	0.787595146994308
1.7338466193696	1.10760685730778	1.05187224569986	1.26660163699922
1.33190556423347	0.67903091690897	0.667555267846867	0.763145466976146
1.64359532196914	0.972482080327576	0.990359871504605	1.11327376981977
1.59730708258319	0.903887971314888	0.931513738663994	1.05718827940709
1.40020485806486	0.863098133603005	0.77355703191121	0.873362714186225
1.09329163763968	0.238944040207345	0.281145000184873	0.344349145574827
1.75399267048055	1.050635048681	1.07662289857222	1.21359937920627
1.57197025079164	0.879677015621066	0.862492611424736	1.01905596386573
1.80873778878371	1.07542422531281	0.987080231336182	1.1701116553656
1.82338435260501	0.885867773591064	0.953714937083074	1.13150453873871
1.35655709865399	0.635284751677896	0.574656489464575	0.693517302956454
1.44761259687253	0.758997916336059	0.639108955450718	0.750297441191721
1.5802010917783	0.951956090496404	0.912995424695305	1.03220800909666
1.51346962281773	0.805520552329062	0.765272158167731	0.912439168965656
1.45820244486062	0.697899071458876	0.764461967002782	0.865100602738336
1.57273145742382	0.863724979902845	0.796690343102591	0.933803600965727
1.3871205062247	0.693040407718687	0.730235694213522	0.816691366656598
2.14355909879683	1.31021790236725	1.22241400168708	1.49730170697344
1.43958955217928	0.742058089591883	0.720782792351879	0.81308424789503
1.35005756767649	0.813990831851045	0.876312537288388	0.95799663051503
1.41760000815618	0.896999969463371	0.851394464398109	0.951201385473918
1.71924750719939	0.919448324615238	0.959768381707903	1.12737922634876
1.51940698571809	0.775009369278184	0.844407660661977	0.954458422603372
1.35218598089421	0.63907190240655	0.652038286991196	0.7485712666653
1.67010255586067	0.926705947057975	0.905475290010152	1.05438179171422
1.59671646336656	0.714773052885977	0.770756077699944	0.893517399257349
1.69043210647161	0.917884406183051	0.905045533473434	1.0542857267463
1.64582341671958	0.793785819124742	0.810263361139408	0.994515664422389
1.21331223333944	0.457066962232046	0.465687559861388	0.558951324810079
1.71484050293575	1.03728968260672	1.06020948750631	1.19655778270042
1.81946289263934	1.02911586033399	1.02534207103512	1.19126865630604
1.52582669568468	0.892404280005761	0.926960371912451	1.02331939665986
1.88021217346524	0.970344213683178	0.772904086127215	0.981779402470174
1.39793772773135	0.820255792974519	0.790871615716647	0.895360279768008
1.47674564046781	0.770685266702519	0.810320159869275	0.944398046294853
1.3309647341746	0.339142935094271	0.456876757387567	0.558287762429945
1.51938775970238	0.870260159249358	0.87204010256972	0.981975546928106
1.22678881226309	0.430528325833566	0.514870254467768	0.610126444011111
1.64073741173706	0.90200748387096	0.860837892946257	0.989154135110359
1.69550588574202	0.947835684734194	1.02284668145342	1.15528605420358
1.37324664322144	0.621521298417904	0.679352058747596	0.771361202864948
1.67193776420458	0.909825480048654	0.930320915441107	1.08583981823656
1.79749671961817	0.869312243113634	0.887538631607026	1.05172174010095
1.63501415210778	0.867660083001761	0.812702693883306	0.952521891932599
1.58084901946152	0.977900299269802	0.879865319964486	0.986410125287936
1.36307398928456	0.557736426581198	0.631895609051129	0.748855732497453
1.54579523088877	0.858654120060453	0.900834466396073	1.03813647084714
1.37559850072366	0.566770448624745	0.526950541357248	0.640706789028363
1.54215233810112	0.874637422212106	0.839746738434436	0.958246623176866
1.52596351076253	0.866021790225037	0.891097573608672	0.987120271549752
1.49510872557771	0.776389166089009	0.785314460193025	0.932505398045382
1.39016744802509	0.630186331051067	0.637962233147531	0.741448446211025
1.53824480620291	0.868973660664166	0.912590371496425	1.01159605700092
1.35846813539689	0.636485112964966	0.590012219129437	0.700488260040959
1.63448003375703	0.985519942719965	0.93187029768802	1.05570294991524
1.71195671864366	1.01441113264295	0.924724962733061	1.0578360192271
1.74492589411205	0.897283288132506	0.908464312348821	1.05907053220939
1.6390313862101	0.992262474164516	0.942484087704818	1.07542150028483
1.52558023742518	0.749321574438832	0.75136516521946	0.871846960307156
1.27373689155834	0.642652249340384	0.538257453223271	0.640222455708262
1.52719980424837	0.952403231303782	0.931672210207054	1.06249325097568
1.63961521669893	0.915212073926778	0.870244126268951	0.992051301263285
1.76959325540609	0.945993026382713	1.09780852256978	1.2522524174293
1.68083832626023	0.985029418874452	1.00180783758033	1.14898941030317
1.59180493371195	1.16003124981985	1.07017738348056	1.15224379924228
1.53231677697446	0.893031653910477	0.814030355834719	0.926286963231423
1.64128767947052	0.927060670204319	0.808263703314136	0.946510237587984
1.51854313695339	0.79757366306899	0.698282947889252	0.823920601685296
1.90695281648457	1.10845711472491	1.2375031804048	1.37524456100027
1.5784044538558	0.686476192790538	0.749831964801626	0.888088912793808
1.9715287109466	1.04677751684148	1.21184550013814	1.40261255644076
1.85182369559821	0.972155243038794	1.07770521153944	1.22944142014687
1.58539281653481	0.670766341132255	0.704992691664762	0.849915652302457
1.58386619770097	0.733474188212533	0.800542299675601	0.935496963726964
1.3032969666841	0.541011251033061	0.52856493608592	0.614117948549557
1.84071152155039	1.19699251142448	1.14621806669055	1.31912308756261
1.67949360632367	0.832413160593353	0.83582447654133	1.00589120841988
1.74971152655179	1.00512804165073	0.832822217056896	0.993904042012968
1.58861768957483	0.886429853677892	0.827742490595175	0.971307346596924
1.62796205769465	0.980328420174569	0.959318750069036	1.09330928444289
1.70245459691159	0.89024641042008	1.02002705432854	1.1542141819786
1.5492247239406	0.867145991623165	0.855695773156264	0.991863397709031
1.55022707810429	0.794233528755397	0.783780021922496	0.910917313870344
1.65722049279398	0.907984421403871	0.916786387196595	1.04477745059908
1.58688126479805	1.02081240941688	1.00584279888746	1.10646129639812
1.8721276570828	1.13567439289076	1.20273197303925	1.34336769954229
1.29643803197181	0.486542084457059	0.514939243043407	0.615299642625131
1.40780163953292	0.787593170067824	0.784274497500949	0.891429297854721
1.6191698066169	0.976626621813039	0.890955999180788	1.02679780348863
1.65568240578825	0.585824169127609	0.707950171517677	0.903595454381473
1.59183452265427	0.910534423101516	0.924626357937714	1.06333399390586
1.63306878939297	0.995050055266099	0.933178270047847	1.08743223841366
1.43877270891851	0.679268640413881	0.790189260933249	0.882026323770309
1.49031317151886	0.881954685612063	0.824109280524936	0.938429060598512
1.40649879913165	0.560481879578629	0.654507283201057	0.752827916079592
1.49677096887879	0.772076826773909	0.890920144624812	0.995372413421694
1.49987503063002	0.710640777660403	0.832223937710159	0.9863936152667
1.73973762865243	1.03611049847059	1.04937711603828	1.16374197414931
1.38426199869615	0.633159126564887	0.742503358502345	0.865470600255951
1.5564923474423	0.792628675849807	0.757583990101813	0.916079029344248
1.68368350242327	0.993324950857138	0.873195285630857	0.984829072326931
1.66962044154141	0.897737635835336	0.928965535259461	1.06686510141634
1.81488185399232	0.943535734034353	1.03032484508325	1.19183555181017
1.3464198992497	0.792542229407777	0.744577746675273	0.857604142861329
1.51510313360982	0.955698129632086	0.927754814129342	1.0326772855735
1.63013957138102	0.888800327937743	0.904221133598092	1.04722194447529
1.41729315249039	0.808781141584484	0.685669800189511	0.768964275605645
1.54344317714621	0.704811604434967	0.797542517551763	0.908530464846051
1.56194402093534	0.860103439145203	0.84910650900347	0.961778770820088
1.51976361202885	0.807680304755551	0.827259236378152	0.942131982193207
1.63768959064746	0.982150944295252	0.953178586176673	1.0877475229153
1.6893919478213	1.03882250651228	1.00769816793239	1.15195335647776
1.55430340131353	0.907515222129193	0.991656077784024	1.10811414246951
1.53594608295022	0.90117820522522	0.779123558794476	0.929783406326402
1.5282834741535	0.839436536317207	0.850804091637957	0.955402497660735
1.32687380521578	0.604405082410803	0.593950467731936	0.700371081652748
1.51721363874031	0.968480097080213	0.89354312031659	0.987816925067064
1.85315677564242	1.07263783243332	1.08966885531104	1.24199485961606
1.64785220582427	0.86815902741895	0.837803313903841	0.979377539099741
1.46882237043972	0.712722000135638	0.700180125098332	0.845907667374686
1.44078755657411	0.599313363956891	0.692135363806491	0.810858649138039
1.37300365975445	0.719613824363265	0.776875615596276	0.884608736758454
1.66458668970939	1.09215162940327	1.05638229996149	1.19773228902803
1.57077604290212	0.814483352110245	0.838263694779271	0.956661927476711
1.75927430743635	1.01851419751815	1.03208781619844	1.18226615726986
1.67691381348127	1.01401173030965	0.912486170492727	1.05568568013581
1.49298893773954	0.761715563545739	0.749033588843283	0.908231343441349
1.66010267012882	1.01690057367256	0.955483031166627	1.07685777370337
1.83275030696076	1.17002625837501	1.12315928860881	1.28918698806885
1.66300135377835	0.83253134568313	0.89174345654287	1.05877953058942
1.34611220747132	0.601253813010283	0.583704359081476	0.681403290918905
1.39368732677232	0.825032887292547	0.82339217646897	0.915380474901635
1.66415427167082	0.943026042680489	0.892811945512326	1.05779284424346
1.36768300230304	0.72607802057039	0.677928307758266	0.786368803297016
1.6110797692347	0.904778263444462	0.951266262327937	1.0695205625939
1.53269639929348	1.04962106121804	0.915564001941366	1.01575731297403
1.72284640715396	0.964943696506253	0.960562692502902	1.13559798307709
1.77072615292722	1.12911680430445	1.04410754482543	1.16594605733295
1.82616627046162	1.12999666058178	1.08140632580003	1.2433545193233
1.35780450930056	0.694476836649168	0.634576231929388	0.750134926738913
1.80911608607805	1.06147243161856	1.05570618159591	1.2291091956536
1.73720685062731	1.15745496378532	1.12430167534336	1.24492184119214
1.23765703508528	0.470207948270394	0.587522099651308	0.654728560539652
1.70152882132789	0.841366319397183	0.895620432962453	1.05908162215855
1.24729423672715	0.559094953127994	0.597868197704572	0.670645284365592
1.55720708209886	0.821176798688122	0.775302949876641	0.92338695356333
1.46443927779379	0.568798452459807	0.618290209296087	0.747940436471304
1.58083139809669	0.951511780182807	0.887749685685127	0.99129873671509
1.79096401657121	0.850420204511511	0.804124574232203	0.983032076866433
1.57382760812348	0.837523439007011	0.848109769416378	0.985757904430304
1.61066188372098	0.825523441491984	0.78286551896877	0.921994523319706
1.60919898892984	0.805210428217375	0.806397032682271	0.92779134911121
1.56718246190978	0.886590791807199	0.87203928094976	0.980903828141421
1.80779799628981	0.937751032314009	1.01556358879748	1.17896659010071
1.54348988072935	0.920870167075795	0.754620384194078	0.871857497987013
1.47770487522895	0.67744640406803	0.690227727267658	0.804075284007819
1.72914942505712	0.775784739634709	0.886036651408365	1.02830989943389
1.44632005969787	0.807857687088027	0.758419209855395	0.855489303625757
1.698890091727	0.862656447207415	0.912112945144197	1.06139040898866
1.52205122438606	0.799606119950256	0.839526758545858	0.959696056247941
1.37706684578312	0.70570089009066	0.643347494031354	0.74211596045539
1.60704550014115	0.83027209503158	0.848871721746213	0.980029492480142
1.31288756930016	0.699835329922116	0.665873247580399	0.754598695583889
1.84109875139483	1.06356812262523	1.03003874974033	1.20011442660852
1.62084594799096	1.06654631369843	0.975013161883206	1.09474846026236
1.36082375576668	0.753171022966157	0.746180174337528	0.834826662405472
1.57777739513109	0.841392633217536	0.861205971164557	0.994795739244623
1.76975864101815	1.12561814355112	1.10409060916464	1.29583066667997
1.58969801840358	0.729696920663862	0.767288442710884	0.89625780640602
1.6428897042437	0.78776072790277	0.842283330559749	0.9769720867524
1.7823860933296	1.12019995524539	1.11276735102228	1.23370473068748
1.83185392642991	0.835523268611399	0.766497305729714	0.97825211111687
1.6455302094646	0.836226845376029	0.969647834411851	1.11499585798317
1.55715943445478	0.867776559694989	0.784606914819784	0.93717922279374
1.44385375239507	0.578376705559941	0.676304355506577	0.776821935444508
1.63476360219669	1.06353297553667	1.08383070452264	1.2188370004645
1.72194601338715	0.974543404611753	0.874868497312689	1.04234130231246
1.64616946514824	0.850311930475028	0.883475014118657	1.01419557479458
1.45123104099828	0.857308229448625	0.888391058481294	0.982790620865535
1.43795200605065	0.647525665541458	0.736915305012283	0.83718133552569
1.78837537124367	1.20052589621046	1.18843586972993	1.32130299434128
1.5697442950347	0.786137508954728	0.786844939350846	0.933714815981514
1.43025689606582	0.569430893150568	0.741877581696271	0.882249443609019
1.36897442354339	0.611159832517428	0.619201127392675	0.728998039876102
1.83537705383102	1.1445982916063	1.10850709019612	1.26861484154392
1.51372676575072	0.798635347548975	0.795564321755505	0.920444785343287
0	0	0	0
1.59600240414778	0.870692042151699	0.870034956536495	1.00096383198237
0.170579193255666	0.186377977655175	0.17088794064811	0.186410525138544
0.00539418772121937	0.00589378915086321	0.00540395117103699	0.00589481839265874
0.00381617528156878	0.00416962360872716	0.00382308253763447	0.00417035175674533
