# Supplementary material for: Making apples from oranges: Comparing noncollapsible effect estimators and their standard errors after adjustment for different covariate sets
Source: Biom J. 2020 Dec 14;63(3):528–57. doi: 10.1002/bimj.201900297 (PMC7986756; doi:10.1002/bimj.201900297)
Supplement: Supplementary file 1 — Supporting Information [file BIMJ-63-528-s001.zip › results/pbc_results.csv]

Unadjusted	IPTW	Conditional	AdjustMarginal_200	AdjustMarginal_1000	AdjustMarginal_2000	AdjustMarginal_5000	AdjustMarginal_10000	AdjustMarginal_20000	AdjustMarginal_50000
-0.750284062	-0.728957119	-0.864310391	-0.570558571	-0.819197149	-0.887435415	-0.76312661	-0.737594615	-0.778659609	-0.791371244
0.218144011	0.215917226	0.225297206	0.288796553	0.201753319	0.197292125	0.199381908	0.199114683	0.200352668	0.195618389
-1.185163218	-1.186189681	-1.330538554	-1.405393411	-1.224545011	-1.199436707	-1.181725663	-1.191824205	-1.198010442	-1.175784411
-0.334670679	-0.323202194	-0.457440977	-0.219951056	-0.426863254	-0.412225222	-0.397582961	-0.387061929	-0.3928522	-0.400530704
0.051544019	0.183787731	0.054866266	0.825349549	2.182206615	3.7977615	7.811238682	15.4635502	28.75348026	72.17835021
